# Supplementary material for: Comparative DNA Methylation Profiling Reveals an Immunoepigenetic Signature of HIV-related Cognitive Impairment
Source: Sci Rep. 2016 Sep 15;6:33310. doi: 10.1038/srep33310 (PMC5024304; doi:10.1038/srep33310)
Supplement: Supplementary Dataset 1 [file srep33310-s1.xls]

## Sheet: Sheet1
					Impaired	Impaired	Impaired	Impaired	Impaired	Impaired	Impaired		Control	Control	Control	Control	Control	Control	Control
ID	Chromosome	Start	End	Strand	Y037	Y060	Y113	Y213P	Y211T	Y168Z	Y008		Y068	Y106	Y160L	Y041S	Y136C	Y135S	Y078A		mean.Control	mean.HAND	mean.diff	diffmeth.p.val	IlmnID	Name	AddressA_ID	AlleleA_ProbeSeq	AddressB_ID	AlleleB_ProbeSeq	Infinium_Design_Type	Next_Base	Color_Channel	Forward_Sequence	Genome_Build	CHR	MAPINFO	SourceSeq	Chromosome_36	Coordinate_36	Strand	UCSC_RefGene_Name	UCSC_RefGene_Accession	UCSC_RefGene_Group	UCSC_CpG_Islands_Name	Relation_to_UCSC_CpG_Island	Phantom	DMR	Enhancer
cg00010954	chr16	54620055	54620056	-	0.536417	0.514814	0.418837	0.587141	0.366248	0.408459	0.430489		0.472598	0.395752	0.355471	0.392208	0.363454	0.218723	0.236438		0.347806	0.466058	-0.118251	0.0128611	cg00010954	cg00010954	14643377	AACCACCCTAACAACACAAACATTACACCAACAAAATAAATTAAAACACA	25659448	AACCGCCCTAACAACACGAACGTTACACCAACAAAATAAATTAAAACACG	I	A	Red	GGGGGCCCCAAGGACCGCCCTGGCAGCACGGGCGTTGCACCAGCAGAGTAAATTAAAACA[CG]GATTAGAGCAAGTATGATTGGGGATGACAAGCGGGGCGGGTGTAGCCGCGGAATGAGCCG	37	16	54620055	GACCGCCCTGGCAGCACGGGCGTTGCACCAGCAGAGTAAATTAAAACACG	16	53177556	R								TRUE
cg00018181	chr7	101931734	101931735	+	0.406799	0.463421	0.311676	0.494819	0.473684	0.478631	0.319553		0.442266	0.209146	0.237229	0.406317	0.362776	0.237068	0.343579		0.319769	0.421226	-0.101457	0.0263461	cg00018181	cg00018181	23656418	TAATTACCTAAAAACATTCAACCAAACAACATCAAAAACCRACCTACCAC			II			TTTCCCACCAGCTACTTCCTTAGAGGTCTGTCCTACCAACATAGAAGAACAGCCCCACCC[CG]TGGCAGGCCGGCTTCTGATGCTGCTTGGTTGAATGCTTCTAGGTAATCAAGGGTTAATGC	37	7	101931734	GATTACCTAGAAGCATTCAACCAAGCAGCATCAGAAGCCGGCCTGCCACG	7	101718454	F	SH2B2	NM_020979	Body	chr7:101929503-101931089	S_Shore
cg00021600	chr16	84003607	84003608	+	0.465883	0.562703	0.330649	0.618738	0.380825	0.423654	0.597318		0.344453	0.137938	0.145354	0.472874	0.512474	0.241466	0.204688		0.294178	0.482825	-0.188646	0.00786119	cg00021600	cg00021600	27606487	TAACTACATAAATATATCTCTAACTATATATACATACATAAACAAATACA	24690509	TAACTACATAAATATATCTCTAACTATATATACGTACGTAAACGAATACG	I	T	Red	CCGGCCAGAGCAGGGGGAGCTCTAGAGTGCCACACTCGCAGGCACACATTCACACACTCA[CG]CACTCGCTTACGCACGCACACACAGCCAGAGACACACCCATGCAGCCAAACCATCCCCTC	37	16	84003607	CGCACTCGCTTACGCACGCACACACAGCCAGAGACACACCCATGCAGCCA	16	82561108	F	NECAB2	NM_019065	Body	chr16:84001805-84002011	S_Shore			TRUE
cg00036119	chr16	7277833	7277834	-	0.573056	0.370048	0.524325	0.46421	0.496841	0.546952	0.470509		0.459366	0.376969	0.298844	0.463412	0.523018	0.367489	0.234262		0.389051	0.492277	-0.103226	0.0267301	cg00036119	cg00036119	49677464	ACAAAAAACTCCTACCTCATCACRACAACTACATATATAAATAAACCCAC			II			CTGTGGCAGACACAGGAAACTCCTACCTCATCACGGCAGCTGCATGTGTGGGTAAGCCCA[CG]GTGATGATGACTTCTGTACTGGCTGTTTTTACTCCTTGCTTTAATGATATTAGCTCACGT	37	16	7277833	CAGGAAACTCCTACCTCATCACGGCAGCTGCATGTGTGGGTAAGCCCACG	16	7217834	R	A2BP1;A2BP1;A2BP1	NM_001142334;NM_001142333;NM_018723	Body;Body;Body					TRUE
cg00039176	chr5	140753076	140753077	+	0.632247	0.191683	0.468072	0.461263	0.372032	0.30941	0.409673		0.487269	0.733553	0.673786	0.65421	0.49699	0.512701	0.608133		0.595234	0.40634	0.188894	0.00516668	cg00039176	cg00039176	63726338	TTCAATAAAAATACCAACAACCACAAACACTTTTTTAAAAACAAAATCTC			II			GGAGGTAGCAGCTGCAATGAGCTATAATTGTGCCCCTGCACTCTAGCCTGGGAGACAGAG[CG]AGACTTTGTCTCCAAAAAAGTGTTTGTGGTTGTTGGTACCCTTACTGAAAATGGGACTAG	37	5	140753076	TCAGTAAGGGTACCAACAACCACAAACACTTTTTTGGAGACAAAGTCTCG	5	140733260	F	PCDHGA4;PCDHGA6;PCDHGA1;PCDHGA5;PCDHGB1;PCDHGA6;PCDHGA3;PCDHGA2;PCDHGB2;PCDHGB3	NM_018917;NM_032086;NM_018912;NM_018918;NM_018922;NM_018919;NM_018916;NM_018915;NM_018923;NM_018924	Body;TSS1500;Body;Body;Body;TSS1500;Body;Body;Body;Body	chr5:140753654-140753952	N_Shore
cg00056497	chr10	134785521	134785522	-	0.714523	0.847269	0.669898	0.771711	0.730456	0.731587	0.742003		0.649373	0.670555	0.554746	0.525577	0.72014	0.628143	0.542891		0.613061	0.743921	-0.13086	0.00121202	cg00056497	cg00056497	68740405	CCCRAAACACAATACACAAATAAACTAATACAAAATCCTAAAAACACTAC			II			TACCAGGAGTGCCCGAGGCACAGTGCACAGATGGGCTGGTACAGGGTCCTGGGAGCACTG[CG]GGACCGGGCAGGGCTCTGCTGAGCCTCAGGAGAGGGAGGGCGCTGGTTCCCGCATCCTGT	37	10	134785521	CCGAGGCACAGTGCACAGATGGGCTGGTACAGGGTCCTGGGAGCACTGCG	10	134635511	R								TRUE
cg00113096	chr2	134119805	134119806	+	0.446498	0.523445	0.376258	0.35139	0.278989	0.370924	0.268346		0.329956	0.13856	0.288573	0.219896	0.247475	0.24301	0.081917		0.221341	0.373693	-0.152352	0.00377153	cg00113096	cg00113096	62775336	CTCACTTATCTTAAACTTCATATTTTCCTCTTCTTTTCAACACRATAATC			II			CAGAGAGAAAGCAGAACCATTCAACTTCTATATTGCTTCCACCTTTGCTATCAAGACAAA[CG]ATCACCGTGTTGAAAAGAAGAGGAAAACATGAAGCCCAAGACAAGTGAGGAGATCCCAAG	37	2	134119805	CGATCACCGTGTTGAAAAGAAGAGGAAAACATGAAGCCCAAGACAAGTGA	2	133836275	F	NCKAP5;NCKAP5	NM_207363;NM_207481	Body;Body					TRUE
cg00114966	chr1	197893920	197893921	-	0.430172	0.157567	0.482753	0.444045	0.357508	0.355138	0.294889		0.595071	0.563405	0.56994	0.431713	0.410394	0.525997	0.303974		0.485785	0.360296	0.125489	0.0326633	cg00114966	cg00114966	73612428	AAAAATTACATACCTTCACAACRACACTCACTTTAAAATAAATACCCATC			II			CTTCATTCTCAGAAGGTTACATACCTTCACAGCGACACTCACTTTAGGATGGGTGCCCAT[CG]CATAAGTGACTGGAAATAAAATACTTAGATCTTCTCATTAACTTATAATACTGGATGTGA	37	1	197893920	AAGGTTACATACCTTCACAGCGACACTCACTTTAGGATGGGTGCCCATCG	1	196160543	R	LHX9;LHX9	NM_020204;NM_001014434	Body;Body	chr1:197890478-197890824	S_Shelf
cg00169167	chr19	6531539	6531540	+	0.323316	0.521198	0.423415	0.438283	0.249772	0.210284	0.466441		0.36117	0.243228	0.254762	0.276538	0.241094	0.348869	0.157324		0.268998	0.376101	-0.107103	0.0402359	cg00169167	cg00169167	14638309	AAAAAAACCCTTAAAAAATCCAAAAAAAACTATTAAACRATCTCCTCCCC			II			GGGGGGCACACCTTTCATCCCGCACCCCTACGACACCTCATCTGTACCCCAGGCCGGGGG[CG]GGGAGGAGACCGCCCAACAGTTCTTTTTGGACCCCCCAAGGGTCTCCTTCTTCTAGTCCG	37	19	6531539	AGGAGACCCTTGGGGGGTCCAAAAAGAACTGTTGGGCGGTCTCCTCCCCG	19	6482539	F	TNFSF9	NM_003811	Body	chr19:6530826-6531552	Island
cg00221650	chr2	6819650	6819651	+	0.805732	0.43773	0.481996	0.478298	0.514204	0.551148	0.536338		0.584999	0.432113	0.386082	0.290426	0.360713	0.402264	0.176605		0.376172	0.543635	-0.167463	0.0139497	cg00221650	cg00221650	21654476	AAACTCCTAAATTTCCTACTATATTTTAAATAATCCCTTTAATTTAAACC			II			TCTTTGTAAATCTACCTGGTTTCTCGATCTCTGTTGTTATTTCTGATCTGGGCCTCTCAA[CG]GTTTAAACCAAAGGGATTATTCAAAACACAGTAGGAAATTCAGGAGCTTTTTCATGCCTC	37	2	6819650	CGGTTTAAACCAAAGGGATTATTCAAAACACAGTAGGAAATTCAGGAGCT	2	6737101	F								TRUE
cg00250645	chr8	72534391	72534392	-	0.805225	0.675289	0.718981	0.631809	0.676356	0.700176	0.561652		0.752564	0.869375	0.775712	0.848889	0.646615	0.836544	0.79141		0.78873	0.681355	0.107374	0.00856822	cg00250645	cg00250645	48808399	AAACAAATAATTTAATACTAATAACAACTTTAAACTAACCACCCATTTCC			II			ATGCCTGCTAAAGGCAGATGGTTTGGTACTAGTGGCAACTTTAAGCTAACCACCCATTTC[CG]GAGGTCTTCTTAACTGCCTGTTTCCCAGCTAGAACTCTTTTGAAGACTCTTGGTATAAGC	37	8	72534391	GGCAGATGGTTTGGTACTAGTGGCAACTTTAAGCTAACCACCCATTTCCG	8	72696945	R								TRUE
cg00255882	chr2	128569347	128569348	+	0.413422	0.208076	0.3354	0.451567	0.290084	0.254231	0.336929		0.298658	0.111567	0.162614	0.196832	0.230072	0.0747946	0.0945131		0.167007	0.327101	-0.160094	0.00112682	cg00255882	cg00255882	63789443	TACTACRAATAAACRTACTATAAACATTCTTACACATACCTTTAATAAAC			II			GCTAAATGTACGCTTACCTTGTGACCCCAGAAATTTCACTTCAAGAGGAATGAGTGCATA[CG]TCCACCAAAGGCATGTGCAAGAATGTCCATAGCACGTTTATTCGTAGTAGTAAAAAACTG	37	2	128569347	CGTCCACCAAAGGCATGTGCAAGAATGTCCATAGCACGTTTATTCGTAGT	2	128285817	F	WDR33;WDR33;WDR33	NM_001006623;NM_018383;NM_001006622	TSS1500;TSS1500;TSS1500	chr2:128568321-128569064	S_Shore
cg00314115	chr2	121280002	121280003	-	0.694687	0.596289	0.476634	0.689109	0.562803	0.582521	0.552231		0.380894	0.470305	0.428294	0.689038	0.576491	0.297543	0.200863		0.434775	0.593468	-0.158692	0.0215671	cg00314115	cg00314115	22625345	ACTCTCCACAAAAAAACCCRTATTACAAACCTACRAAAAAAACTAAACCC			II			CCGGCTCTCCGGCTCTCCACAGAGGGGCCCGTATTGCAGGCCTGCGGGGAGGGCTGGGCC[CG]CCGAGTTTGCACCTTTTTACCCGGCATCTGTCCCTGGGATCAGGAGAGCCGGGAGGCTGG	37	2	121280002	CGGGCCCAGCCCTCCCCGCAGGCCTGCAATACGGGCCCCTCTGTGGAGAG	2	120996472	R				chr2:121279842-121280183	Island
cg00318631	chr1	247803166	247803167	+	0.625245	0.439698	0.357536	0.679456	0.555459	0.61415	0.431623		0.431826	0.343548	0.340835	0.504643	0.512533	0.328288	0.468321		0.418571	0.529024	-0.110453	0.0394856	cg00318631	cg00318631	64702450	ACTATAATACCCATAAAAAATCATCTTAATTCCAAAAAACRAAAACTAAC			II			TGAGGCGGGGCGCCTGCCACCATTCGTGATTTTCCGTGACTCACCCTCTCAACAGTGTCC[CG]TCAGCCCCCGCTTTCTGGAATTAAGATGATTTTCCATGGGCATTATAGTCAGAGGAGGTT	37	1	247803166	CTATAATGCCCATGGAAAATCATCTTAATTCCAGAAAGCGGGGGCTGACG	1	245869789	F				chr1:247802738-247803141	S_Shore
cg00342358	chr1	92350112	92350113	+	0.651477	0.806614	0.665227	0.639894	0.773535	0.65605	0.585722		0.631739	0.58451	0.624282	0.523832	0.672317	0.404905	0.493669		0.562179	0.682646	-0.120467	0.0116842	cg00342358	cg00342358	45630394	AACTCCAAAACTACCTTCCTTCCTCAACAAAAAACAACAAATACAAACCA	55606496	AACTCCAAAACTACCTTCCTTCCTCAACGAAAAACGACAAATACAAACCG	I	A	Red	AAAGCTGAAAGATGGGAGAAGATGCATGGACTATGCACACAAATCTATGTACACACAAAT[CG]GCCTGCACTTGCCGCTCTCCGCTGAGGAAGGAAGGTAGCTTTGGAGTCAGAACTAACAGA	37	1	92350112	CGGCCTGCACTTGCCGCTCTCCGCTGAGGAAGGAAGGTAGCTTTGGAGTC	1	92122700	F	TGFBR3	NM_003243	5'UTR	chr1:92350913-92352085	N_Shore		RDMR
cg00548633	chr19	46094335	46094336	-	0.356236	0.195876	0.137622	0.321474	0.281418	0.300176	0.296459		0.313205	0.0881389	0.2232	0.0876376	0.137742	0.100333	0.0590688		0.144189	0.269894	-0.125705	0.00492269	cg00548633	cg00548633	29803508	ACACAATTAAAACTAATAAAAACCAATAAACTATAATATACAAAAAAAAC			II			TGGGGTCCGCCACACAGTTGAGGCTGGTGAAAGCCAGTGAGCTGTGGTATGCAGAAAAGA[CG]CGCTCCTCGAAGCCGCAGTCCCAGGGGCGGCCCAGGTAGATGGCGCTGCGGGACAGCAAG	37	19	46094335	CACAGTTGAGGCTGGTGAAAGCCAGTGAGCTGTGGTATGCAGAAAAGACG	19	50786175	R	GPR4	NM_005282	Body	chr19:46094334-46095111	Island
cg00571519	chr7	104881282	104881283	-	0.873945	0.891306	0.694471	0.893977	0.803725	0.841644	0.872744		0.88926	0.282188	0.871429	0.807752	0.181225	0.865974	0.211771		0.587086	0.83883	-0.251745	0.0499619	cg00571519	cg00571519	45708350	AAATATACTCAATTTATTATAAACCTTCAATTTCCACAAATAAAATACTC			II			TGTTGCATATTAAATATGCTCAATTTATTATGGGCCTTCAATTTCCACAAATAAAATACT[CG]TCCAGTATGTACTGAAATACCTATCTGCTAAATATTTATAAAGTAACCTTTGTCAGTACT	37	7	104881282	AATATGCTCAATTTATTATGGGCCTTCAATTTCCACAAATAAAATACTCG	7	104668518	R	SRPK2;SRPK2	NM_182691;NM_182692	Body;Body	chr7:104885049-104885400	N_Shelf
cg00576773	chr15	89909904	89909905	-	0.681037	0.597209	0.703033	0.587152	0.738995	0.48743	0.626983		0.75351	0.832264	0.695712	0.596098	0.656666	0.712948	0.875234		0.731776	0.631691	0.100085	0.0363731	cg00576773	cg00576773	14638505	ATTACATTTTTCATACTAAATCCTTTACATCTTAAAAATAACTAACAAAC			II			GGAGCAAAGATATTGCATTTTTCATACTGAATCCTTTGCATCTTGGGGATGGCTGACAGG[CG]GAGGTGAATCATAGGGCTCAAGGCTGGAGGGTAGCCACAGCAGCAAGGAAGAAGGGGGTG	37	15	89909904	CGCCTGTCAGCCATCCCCAAGATGCAAAGGATTCAGTATGAAAAATGCAA	15	87710908	R	MIR9-3	NR_029692	TSS1500	chr15:89910521-89912177	N_Shore
cg00660989	chr14	45432516	45432517	-	0.162561	0.614872	0.510409	0.347644	0.234101	0.412428	0.477681		0.244924	0.0858568	0.441161	0.225796	0.312537	0.255088	0.154223		0.245655	0.394242	-0.148587	0.041611	cg00660989	cg00660989	40728455	ACAAATTAAAAAACRACTTAACCAAAACAAATTTCAATCTTACATTTCTC			II			TCCGCACTTCAACAAATTGGGGAGCGACTTGGCCAAGACAGGTTTCAATCTTACATTTCT[CG]TCTGCCCTCTGCCCTGAGGAGACACTACAATCGCCGCCTGGAGTCCCAGTTTGGAAGTCA	37	14	45432516	CAAATTGGGGAGCGACTTGGCCAAGACAGGTTTCAATCTTACATTTCTCG	14	44502266	R	KLHL28;FAM179B	NM_017658;NM_015091	TSS1500;1stExon	chr14:45431628-45432115	S_Shore
cg00667525	chr19	18699118	18699119	-	0.796616	0.578306	0.56508	0.623368	0.635603	0.591772	0.52744		0.499968	0.565775	0.559816	0.489405	0.630353	0.429546	0.37483		0.507099	0.616884	-0.109785	0.0232524	cg00667525	cg00667525	33741492	ATAAAATTCCAACCACTACACTTTTTTTAAAACAAACTCACTATAACTCC			II			TGTTAATGTTGGTGGAGTTCCAGCCACTGCACTTTTTTTGAGGCAGACTCACTGTGGCTC[CG]GCTGGAGTGCAGTGGCATGGTCATAGCTCATGGCAGCCCCCAACTCCCGGGCTCATGTAA	37	19	18699118	TGGAGTTCCAGCCACTGCACTTTTTTTGAGGCAGACTCACTGTGGCTCCG	19	18560118	R	C19orf60;C19orf60	NM_001100419;NM_001100418	TSS1500;TSS1500	chr19:18699422-18700554	N_Shore
cg00675229	chr4	18320910	18320911	-	0.355879	0.527115	0.191629	0.414949	0.239229	0.158187	0.177609		0.150969	0.150318	0.261664	0.173521	0.203847	0.163296	0.0956327		0.171321	0.294942	-0.123621	0.0206898	cg00675229	cg00675229	48622418	ATACAACACAACACTACTTTTATATCAAACTCATCCTAAAAAACAAAACA	12787376	GTACAACGCAACGCTACTTTTATATCGAACTCATCCTAAAAAACGAAACG	I	A	Red	ATACAAAAGCCCGTGCAGCGCAGCGCTGCTTTTGTATCGAGCTCATCCTGGAAGGCGAGG[CG]GGAGGCTGCGCCCAGGGAGTTCTGCGCGCTCCGTTGGCGGCTCACGCAGGTGCTGGGGGA	37	4	18320910	CGCCTCGCCTTCCAGGATGAGCTCGATACAAAAGCAGCGCTGCGCTGCAC	4	17930008	R
cg00687135	chr3	21792991	21792992	-	0.505496	0.739045	0.541505	0.505968	0.501421	0.511749	0.502682		0.528603	0.388953	0.346268	0.439108	0.47359	0.403448	0.375129		0.422157	0.543981	-0.121824	0.00640897	cg00687135	cg00687135	55680353	ATTAAAACRAATTCTACCATTAACRTATAATTAAACAACACTTTTACCCC			II			GGAGGGACGTGGTTAAGGCGAGTTCTGCCATTAACGTGTAATTAGACAACACTTTTACCC[CG]CCCCTCCTGTGAATGCCACCATTCTCTCCAAAATTTAACCTCCTCTACCAAGTTAAAACG	37	3	21792991	TTAAGGCGAGTTCTGCCATTAACGTGTAATTAGACAACACTTTTACCCCG	3	21767995	R	ZNF385D	NM_024697	TSS200
cg00692610	chr17	34996066	34996067	-	0.870115	0.899193	0.761409	0.788777	0.847621	0.845547	0.785546		0.85018	0.663346	0.696809	0.757339	0.777507	0.777259	0.482542		0.714998	0.828315	-0.113318	0.013764	cg00692610	cg00692610	27789360	TCTACTACTATCTAATACAAAAAAATATCTACCAAACACRAAAAACAACC			II			TTTAAATTAACTCTGCTGCTGTCTGATGCAGAGGAATGTCTGCCAGGCACGGAGAGCAGC[CG]GCTCCCTGCTGCCCAGTGCAGCCCCTCACCCTATTACCTGCCCGGGTTAGCTGGAGGATT	37	17	34996066	CTGCTGCTGTCTGATGCAGAGGAATGTCTGCCAGGCACGGAGAGCAGCCG	17	32070179	R				chr17:34997843-34998760	N_Shore
cg00695177	chr8	8761750	8761751	-	0.708807	0.710028	0.059383	0.951675	0.684816	0.928393	0.061791		0.944296	0.948037	0.949809	0.923046	0.92658	0.918198	0.942142		0.936015	0.586413	0.349602	0.00741601	cg00695177	cg00695177	56730483	AAACTTCCTAAAAACTATATCACCRACCATAATCACTCATATTAAAATCC			II			ACGTGTTCTCAGGACTTCCTGAGGGCTGTGTCACCGGCCATGGTCACTCATATTGGGATC[CG]ATTAAAATATTTCTTCAAATATTTTAGAGTTTGACTTTTTTCATCAACATGATGAAGCCA	37	8	8761750	CGGATCCCAATATGAGTGACCATGGCCGGTGACACAGCCCTCAGGAAGTC	8	8799160	R								TRUE
cg00758881	chr16	58534681	58534682	-	0.356448	0.090292	0.211597	0.131408	0.335757	0.205946	0.346681		0.198661	0.0589227	0.0913239	0.0645184	0.220389	0.249449	0.0392025		0.131781	0.239733	-0.107952	0.0302639	cg00758881	cg00758881	63785315	CAATATACATACCAAATCTATACATACAAAAACTACCATCCCAATAAACA	49651384	CAATATACGTACCGAATCTATACGTACAAAAACTACCGTCCCAATAAACG	I	A	Red	AGGCTGTGTGCCCAGTGTGCGTGCCGGGTCTGTGCGTGCAGGGGCTGCCGTCCCAGTGGG[CG]GCCGTCTAGCTTGTTTGGATGGCTGCGCCAGTGTGATGGGAAGGACAGGCGGCCTCTTCC	37	16	58534681	CAGTGTGCGTGCCGGGTCTGTGCGTGCAGGGGCTGCCGTCCCAGTGGGCG	16	57092182	R	NDRG4;NDRG4;NDRG4	NM_020465;NM_022910;NM_001130487	Body;Body;Body	chr16:58535040-58535596	N_Shore
cg00766289	chr12	3311121	3311122	-	0.582756	0.70833	0.492094	0.615667	0.385429	0.686525	0.529891		0.510865	0.622503	0.40317	0.453079	0.515273	0.325336	0.136059		0.423755	0.571527	-0.147772	0.0410147	cg00766289	cg00766289	15677331	ACTACTTTTAAAAAATTACAATAAACCAAACAAAAAACTAACTAACCACA	68735409	ACTACTTTTAAAAAATTACAATAAACCGAACAAAAAACTAACTAACCACG	I	T	Red	GGGTGGCTGGCTGCTGCTTTTGAGGGATTGCAGTGGACCGGGCAGGGAGCTGGCTGGCCA[CG]TGCTTCCAGGTTCTGGGAGCCCCAGTGGCCGGAAGGGACAAAGGGAGACAAGCAGGGTGC	37	12	3311121	CGTGGCCAGCCAGCTCCCTGCCCGGTCCACTGCAATCCCTCAAAAGCAGC	12	3181382	R	TSPAN9;TSPAN9	NM_006675;NM_001168320	Body;Body	chr12:3308812-3310270	S_Shore			TRUE
cg00774005	chr7	96633726	96633727	+	0.340724	0.60802	0.296188	0.221195	0.480421	0.283138	0.365047		0.295726	0.210793	0.178134	0.28104	0.318681	0.347723	0.157497		0.255656	0.370676	-0.11502	0.0350668	cg00774005	cg00774005	15627496	CACCAATATCRCCTCAATTATCCTCTTATCAAAATAATTATCTAACTACC			II			AATAATAACAAGGTATGAAGTTCTTTTTATAGAAAAAAAGGAGAGAATTGAAACTAAATG[CG]GCAGTTAGACAACCATTTTGATAAGAGGATAATTGAGGCGACACTGGTGTATAATTAGAG	37	7	96633726	CGGCAGTTAGACAACCATTTTGATAAGAGGATAATTGAGGCGACACTGGT	7	96471662	F	DLX6AS	NR_015448	Body	chr7:96634622-96634915	N_Shore
cg00783006	chr10	102994605	102994606	+	0.604206	0.601063	0.44203	0.511657	0.515542	0.485716	0.510891		0.471923	0.41442	0.319863	0.419006	0.412295	0.442228	0.411069		0.412972	0.524444	-0.111472	0.00133741	cg00783006	cg00783006	60698435	TAAAACTTCTAAACCCCTCTAAATATATTAATATAAACAATAAAAACACC			II			GCCTCAGAGAGAGGACCAGGGGTAGGTGTATTGGTTTTGCCAGCTGCCTGCAGATGCGTG[CG]GTGCTCCTACTGCTCACACCAATATACTCAGAGGGGCCCAGAAGCCTCATTCTCTAATGC	37	10	102994605	GAGGCTTCTGGGCCCCTCTGAGTATATTGGTGTGAGCAGTAGGAGCACCG	10	102984595	F	FLJ41350	NR_029380	Body	chr10:102996034-102996646	N_Shore		RDMR
cg00791253	chr12	118405665	118405666	+	0.186302	0.584163	0.339761	0.463143	0.157447	0.191663	0.269653		0.341238	0.10139	0.120492	0.170667	0.15061	0.158672	0.129939		0.167573	0.313162	-0.145589	0.0161283	cg00791253	cg00791253	27714369	TTCTCTCCTTACAAAACCTACATTAAATATCCTTTTACTATACTACTATC			II			TAATAATAAATAAAGAATAACAATTACTACTACTACTACCACCACCCAGCCAAGCGCAGA[CG]ACAGCAGCACAGTAAAAGGATATCCAATGCAGGCTTTGCAAGGAGAGAAATCACAGAAAA	37	12	118405665	TCTCTCCTTGCAAAGCCTGCATTGGATATCCTTTTACTGTGCTGCTGTCG	12	116890048	F	KSR2	NM_173598	Body	chr12:118406590-118407364	N_Shore
cg00802903	chr7	155592263	155592264	-	0.625149	0.835026	0.738551	0.510645	0.817763	0.789571	0.834439		0.590425	0.615523	0.736528	0.616151	0.624797	0.452515	0.607378		0.606188	0.735878	-0.12969	0.0145966	cg00802903	cg00802903	12624381	AACTCACAAAAAATTTTATAACTCATTTATAAAAAATCATACAAAAATCA	20604417	AACTCACGAAAAATTTTATAACTCGTTTATAAAAAATCATACGAAAATCG	I	C	Grn	CGGAAACGGCAGGGCTCACGAAGGGTTTTGTGACTCGTTTGTAAGAAGTCATACGGAAGT[CG]CTTCCTGGGCTTCTCAGCCTCCTAGAGTGGATCACCATCCGGAAGGACGGAGCGCGTGCG	37	7	155592263	GGCTCACGAAGGGTTTTGTGACTCGTTTGTAAGAAGTCATACGGAAGTCG	7	155285024	R				chr7:155595692-155599414	N_Shelf
cg00807197	chr12	128822865	128822866	-	0.420164	0.508426	0.408571	0.51347	0.501	0.685813	0.465264		0.402877	0.235377	0.360519	0.260379	0.355021	0.356511	0.538006		0.358384	0.500387	-0.142003	0.00737137	cg00807197	cg00807197	19618479	TCAAATAAAACCRAAACTCCTACAAATAAAATCACTACATACCAAAAAAC			II			TACTAGTCCACTCAGGTAGAGCCGAGACTCCTGCAGGTGGAATCACTGCATACCAAAAAG[CG]TGCCTTCCGATTAGTGGAAGTTTAATCAATTGCGAGTGCTGTCACAGCTTAATCATCCAG	37	12	128822865	CGCTTTTTGGTATGCAGTGATTCCACCTGCAGGAGTCTCGGCTCTACCTG	12	127388818	R	TMEM132C	NM_001136103	Body					TRUE
cg00831909	chr1	13909623	13909624	-	0.54098	0.752251	0.462763	0.476946	0.529367	0.632491	0.54495		0.562991	0.437938	0.437092	0.442119	0.488717	0.438005	0.254801		0.43738	0.562821	-0.125441	0.0183596	cg00831909	cg00831909	35777436	TAAACCAAACCTAAAAAAAAACACAAATTTAACAACCAAACAAATCACCA	53738402	TAAACCAAACCTAAAAAAAAACACAAATTTAACGACCAAACGAATCACCG	I	C	Grn	GAATAAAGAGGGTGAACCAGGCCTGGAAGGGGACACAGGTTTGGCGACCAGACGGGTCAC[CG]CTTGGCCCGGCCTAATCCAACTGCGCACGTCGGTGGGCCACAGCATCGCAGCGCTGGATC	37	1	13909623	CGGTGACCCGTCTGGTCGCCAAACCTGTGTCCCCTTCCAGGCCTGGTTCA	1	13782210	R	PDPN;PDPN	NM_006474;NM_198389	TSS1500;TSS1500	chr1:13909606-13909842	Island
cg00841408	chr3	9811940	9811941	-	0.185718	0.410775	0.234045	0.111105	0.179471	0.106633	0.314781		0.127505	0.0864945	0.140471	0.0939454	0.137315	0.107494	0.0679515		0.108739	0.220361	-0.111622	0.00552467	cg00841408	cg00841408	18715431	ATCAAAAACAAAACAAAATTCAAACCCCATCTATCTAAAACTAAAAACCA	36807437	ATCGAAAACAAAACAAAATTCGAACCCCGTCTATCTAAAACTAAAAACCG	I	A	Red	AATCAGCGGGTGGTCGGAAGCAAAGCAGGATTCGAACCCCGTCTGTCTGAAGCTAGAGGC[CG]GCCAAACTCACCCTGTGGCCTGGTGGATTTTCTTTCAGACCAGTTCTGCGACCTCCCTTA	37	3	9811940	CGGCCTCTAGCTTCAGACAGACGGGGTTCGAATCCTGCTTTGCTTCCGAC	3	9786940	R	CAMK1	NM_003656	TSS1500	chr3:9811466-9811736	S_Shore
cg00887153	chr16	71559593	71559594	-	0.546506	0.717406	0.579346	0.680112	0.513903	0.429435	0.682807		0.606595	0.462107	0.410615	0.610654	0.476338	0.39425	0.432033		0.484656	0.592788	-0.108132	0.03548	cg00887153	cg00887153	55674353	TTCACRAACATCCATTATTTCAAACTCATAACAACCRTATAAAATAACAC			II			ATTTACGTTTATTCACGGGCATCCATTGTTTCAGACTCATGACAACCGTGTAAAGTAGCA[CG]GAGTAGGTAAGTGATTTGCCCAAGGGCACACAGCAAGGGAGAGGTTGTAATCTTTAATGA	37	16	71559593	TCACGGGCATCCATTGTTTCAGACTCATGACAACCGTGTAAAGTAGCACG	16	70117094	R	CHST4;CHST4	NM_005769;NM_001166395	TSS1500;TSS1500					TRUE
cg00901598	chr3	172164984	172164985	-	0.670056	0.403422	0.582891	0.757343	0.671341	0.446231	0.604283		0.694559	0.716898	0.804885	0.666537	0.697415	0.667998	0.725997		0.710612	0.590795	0.119817	0.020476	cg00901598	cg00901598	52651314	AAATATTCACAAATCCTACTTAAAACAAAAAATCAATCCTCACTTTTAAC			II			TAATGTAACTTAGATATTCACAAATCCTACTTGAGGCAGGAAGTCAGTCCTCACTTTTAA[CG]CTTAAAGACCACAATGGACTTTTATAAGATATCTCGATTTTTAAAGTGGAGTTTCTGGGC	37	3	172164984	GATATTCACAAATCCTACTTGAGGCAGGAAGTCAGTCCTCACTTTTAACG	3	173647678	R	GHSR	NM_198407	Body	chr3:172165372-172166738	N_Shore
cg00913283	chr7	4832340	4832341	-	0.521825	0.434033	0.390821	0.445474	0.515684	0.497841	0.40967		0.433665	0.544672	0.212554	0.244916	0.395258	0.27868	0.358579		0.352618	0.459335	-0.106718	0.0260902	cg00913283	cg00913283	17741480	TACAATAACAACCCAAAACCACTAAACCAAAACCACAAAAAAAACTAACA	58782359	TACGATAACAACCCAAAACCGCTAAACCGAAACCGCAAAAAAAACTAACG	I	C	Grn	TCCCCCGCGGCCTGCGATGACAGCCCAGGGCCGCTGAGCCGGGGCCGCAGGAAAGGCTGG[CG]CTGGCAGGCGCTTCCGTCGGCAGCACTGTGTTTGTGTTTCCACGTGGAAACAGCAGCGCA	37	7	4832340	CGCCAGCCTTTCCTGCGGCCCCGGCTCAGCGGCCCTGGGCTGTCATCGCA	7	4798866	R				chr7:4832111-4832481	Island			TRUE
cg00947599	chr7	2802697	2802698	+	0.757088	0.656908	0.71295	0.645669	0.539218	0.730332	0.611542		0.706126	0.931871	0.787557	0.811476	0.734931	0.611372	0.806809		0.77002	0.664815	0.105205	0.0296109	cg00947599	cg00947599	69613371	AACTTCAAAAACTACTTATAATCTCTCACTCAAAACTAATAAAAAACCCC			II			CCAACAGCCCCGCCGGCCACTGGCCCAGGACTCAGCGTGCCGTTCCTCCAGGACGCAGAC[CG]GGGCTCCCTACCAGCCTTGAGTGAGAGACCACAAGCAGCCTCTGAAGTCATCTTCCTCTC	37	7	2802697	CGGGGCTCCCTACCAGCCTTGAGTGAGAGACCACAAGCAGCCTCTGAAGT	7	2769223	F	GNA12	NM_007353	Body	chr7:2802440-2802698	Island			TRUE
cg00975746	chr1	161409970	161409971	+	0.0903442	0.081091	0.112937	0.127356	0.161118	0.2817	0.341882		0.276317	0.339106	0.286683	0.356979	0.451476	0.144361	0.417559		0.32464	0.170918	0.153722	0.00501016	cg00975746	cg00975746	57691312	TAATAATAAACATAATTACCTTCCAAACAATTAACCCRAACTCRATTCCC			II			AAGCTGCGACGCGAGCTCCGCGCGCGGGATCTCCGCAAAAGGTCCGCCCGATGCGTTGGG[CG]GGAATCGAGCCCGGGTCAACTGCTTGGAAGGCAACTATGCTCACCACTATACCACCAACG	37	1	161409970	AGTGGTGAGCATAGTTGCCTTCCAAGCAGTTGACCCGGGCTCGATTCCCG	1	159676594	F				chr1:161410142-161442503	N_Shore		DMR	TRUE
cg01030481	chr15	40423556	40423557	+	0.85945	0.395072	0.790818	0.803357	0.807333	0.827474	0.771442		0.875448	0.885729	0.886471	0.851707	0.849292	0.757867	0.865725		0.853177	0.750707	0.10247	0.0407676	cg01030481	cg01030481	27756361	ATAATAAACACCTCCTTCAATACTAATAATAATATCATCCTCTCCTCCCC			II			ACTACTCCCAGTTCTGCAGGCGGCATACTCCTGGCCTCTGATATTCTATTCTATCTCCAG[CG]GGGAGGAGAGGATGATACTACTACCAGTATTGAAGGAGGTGTTCACCACCCCTGTGATAT	37	15	40423556	CGGGGAGGAGAGGATGATACTACTACCAGTATTGAAGGAGGTGTTCACCA	15	38210848	F
cg01033205	chr8	107876626	107876627	-	0.909405	0.912465	0.907801	0.924282	0.863828	0.828252	0.904451		0.928402	0.717461	0.0693422	0.854844	0.868693	0.665809	0.649611		0.679166	0.892926	-0.21376	0.0321036	cg01033205	cg01033205	49800468	ACAAAAATATTCTTAAAATTCATTTCTATTCCTCTCTCTTTCTAAAAAAC			II			ATCTCTTTATCACAAAAATGTTCTTGGAGTTCATTTCTGTTCCTCTCTCTTTCTGGGGAG[CG]TCTGCTAGGAATAATGGAATAATGAGGAAAGAGAGGTCAGAGACGAGAAGGTGATGATGT	37	8	107876626	CGCTCCCCAGAAAGAGAGAGGAACAGAAATGAACTCCAAGAACATTTTTG	8	107945802	R						low-CpG:107945802-107945807
cg01061520	chrY	9478342	9478343	-	0.374787	0.343817	0.425414	0.500259	0.561831	0.619026	0.620285		0.673369	0.875993	0.385578	0.635487	0.701791	0.561055	0.810416		0.663384	0.492203	0.171182	0.0195036	cg01061520	cg01061520	61760464	TAACCTATAAATAAACRAAAACTCAAAACRCATACACCTAACTTCCAAAC			II			TGCCCTTTCTGTAGCCTGTGGGTGGGCGGGAACTCAGGGCGCATGCACCTGGCTTCCAGG[CG]CCACCTAACGGACTGCACTCAAAGGGCACCTGGAGCCGCGCCAAGACCGCCAGCCTCCCC	37	Y	9478342	CGCCTGGAAGCCAGGTGCATGCGCCCTGAGTTCCCGCCCACCCACAGGCT	Y	10088342	R				chrY:9478175-9478445	Island
cg01063406	chrX	136652725	136652726	+	0.638031	0.234885	0.776665	0.801743	0.489162	0.419795	0.629457		0.776856	0.813124	0.702201	0.598386	0.847215	0.703815	0.800933		0.748933	0.569962	0.17897	0.0266541	cg01063406	cg01063406	50669510	ATAAAATAACATCACATCCTCAACCTAAAAAAATACTAAACAACAATTTC			II			TATGTCTTGAACTTTTCCTCAAAGCATTACACTTGTGAATGTATTTTTGTCTAATAGGGT[CG]AAACTGTTGTTCAGTATTTTTTCAGGCTGAGGATGTGATGTTACTCTACACATTGTGACG	37	X	136652725	TAGAGTAACATCACATCCTCAGCCTGAAAAAATACTGAACAACAGTTTCG	X	136480391	F	ZIC3	NM_003413	3'UTR	chrX:136651178-136651656	S_Shore
cg01067505	chrX	107178820	107178821	-	0.512384	0.178447	0.33405	0.345224	0.323397	0.567183	0.363212		0.259924	0.185911	0.391103	0.257647	0.301715	0.276509	0.146264		0.259868	0.374842	-0.114975	0.0436507	cg01067505	cg01067505	34697449	CTAAAAAAACAAATAACCCAATACAACAACTCCTAAAATCAAAATTAACC			II			AAGGCCCAGCACTGAGGAAACAAATGACCCAGTGCAGCAGCTCCTGAAGTCAGGGTTAAC[CG]GGAAGGCCTTCCAGGTCTTTGCTAGACACCCCCAAAACTGCCCCCGAGGCGATTCTCCCA	37	X	107178820	TGAGGAAACAAATGACCCAGTGCAGCAGCTCCTGAAGTCAGGGTTAACCG	X	107065476	R				chrX:107179230-107179632	N_Shore
cg01085224	chr5	5139626	5139627	+	0.378164	0.421741	0.227275	0.329361	0.340767	0.185676	0.196478		0.255497	0.174939	0.274879	0.141649	0.20526	0.164189	0.105817		0.18889	0.297066	-0.108176	0.0114994	cg01085224	cg01085224	33788337	TAAATACAATCCCTAAAAAAATCTCAAAACTACRAATAAACCTAAATCTC			II			CACCTGCTGCCTCCTTGGCCACCCTGTCCACACAGTAGCCCGATCGACCCCCGTGGCGGC[CG]AGACCCAGGCCCATCCGCAGCCCTGAGACCTCCCTAGGGATTGCACCCAGCAGCCAGTCA	37	5	5139626	GGGTGCAATCCCTAGGGAGGTCTCAGGGCTGCGGATGGGCCTGGGTCTCG	5	5192626	F	ADAMTS16	NM_139056	TSS1500	chr5:5139441-5140941	Island
cg01126532	chr14	89444701	89444702	+	0.449131	0.522623	0.748605	0.471448	0.51758	0.77374	0.41157		0.570514	0.548264	0.682981	0.900999	0.599758	0.829365	0.813074		0.706422	0.556385	0.150037	0.0440322	cg01126532	cg01126532	32682423	CCTCAAATAAATAACACCCTCATACTTCTCAAAAATCTCTCTTAAATTTC			II			CCACACAGGCCGAGTTTTGGTGAGAAGAGGAGGAAAGGATAATATTTGGGAATTTGGAAA[CG]AAATTTAAGAGAGATCTTTGAGAAGCATGAGGGTGTTACTTACTTGAGGAGAGAGAAGGT	37	14	89444701	CTCAAGTAAGTAACACCCTCATGCTTCTCAAAGATCTCTCTTAAATTTCG	14	88514454	F							RDMR
cg01142635	chr4	6224117	6224118	+	0.30747	0.534839	0.146164	0.267935	0.272898	0.305264	0.295092		0.315273	0.285201	0.157713	0.0998275	0.170568	0.210013	0.16079		0.199912	0.304237	-0.104325	0.0352716	cg01142635	cg01142635	40742421	TTACAAAAACAAACTCCAAAACCCAAAACATAACTCCTTCAACACAAACA	27766342	TTACAAAAACAAACTCCGAAACCCGAAACGTAACTCCTTCAACACAAACG	I	A	Red	CTCCCGGCGCGTTCCCCGGTGCAGGTGCCTGGCCCGTGCCCCGCCATCTCCGCCCGGCGC[CG]CCTGTGCTGAAGGAGCCACGCCCCGGGCTCCGGAGCCTGCCTCTGCAAAGTCCAGGCCCG	37	4	6224117	TTGCAGAGGCAGGCTCCGGAGCCCGGGGCGTGGCTCCTTCAGCACAGGCG	4	6275018	F				chr4:6223566-6224224	Island
cg01152056	chr6	166260319	166260320	+	0.60237	0.494145	0.387674	0.684624	0.564165	0.469971	0.609046		0.516401	0.597324	0.446367	0.416139	0.475452	0.341958	0.231205		0.432121	0.54457	-0.11245	0.0495281	cg01152056	cg01152056	50755308	AAAAAAACTACAATCCCTCAAATAAAAAAAACAACTTTTTCAAACATCCA	64762337	AAAAAAACTACAATCCCTCAAATAAAAAAAACAACTTTTTCAAACGTCCG	I	A	Red	CTGTGGGAGTGAAGCCGAGCTAGCGTCCCTTCCTTTCTCCCTTTCCTGGGGAAGAAATCC[CG]GACGCCTGAAAAAGCTGTTCTCTTCATTTGAGGGACTGCAGCTTCTCTCACGAAGCTCTC	37	6	166260319	AGAGAAGCTGCAGTCCCTCAAATGAAGAGAACAGCTTTTTCAGGCGTCCG	6	166180309	F								TRUE
cg01202519	chr11	85645743	85645744	-	0.508523	0.539796	0.32592	0.382749	0.459887	0.491814	0.435579		0.481695	0.315463	0.384763	0.390008	0.411159	0.263809	0.195825		0.34896	0.449181	-0.100221	0.0322442	cg01202519	cg01202519	59676304	TAAAAAATTCATTTTAAATACAAAATTCAAAAAACTCAAACCAAAAACCA	47600463	TAAAAAATTCATTTTAAATACGAAATTCAAAAAACTCGAACCGAAAACCG	I	C	Grn	TCTCAGTTAATTTAGAAAGTTCATTTTGAGTGCGGAGTTCAGGAAGCTCGGACCGAAGGC[CG]CCACTGGGCGGGCGCCCAGCCTCCCGCCCGCGTCCGCGCCTCGAGCCCCACACGCTCTGG	37	11	85645743	CGGCCTTCGGTCCGAGCTTCCTGAACTCCGCACTCAAAATGAACTTTCTA	11	85323391	R				chr11:85645714-85646191	Island
cg01218619	chr4	25090298	25090299	-	0.106186	0.0679139	0.293243	0.443509	0.0335607	0.0369608	0.0679556		0.0574666	0.0335803	0.026086	0.0275626	0.0395535	0.0302545	0.0259031		0.0343438	0.149904	-0.11556	0.00838288	cg01218619	cg01218619	71718420	AAATAAAAAACAAAAACTATACACAACTCTCTCCCCTAAAACAAAATTCA	15626476	AAATAAAAAACAAAAACTATACGCGACTCTCTCCCCTAAAACGAAATTCG	I	T	Red	GGCTGCAAATGGAAGTGGGGGGCAGGGGCTGTGCGCGGCTCTCTCCCCTAAAGCGAGGTT[CG]TGCTCATCTCTAGCCCCCGCCGCTCTCGTGGGCCACGTCCTGCTTCGCTCCGCAGCATCC	37	4	25090298	AAGTGGGGGGCAGGGGCTGTGCGCGGCTCTCTCCCCTAAAGCGAGGTTCG	4	24699396	R				chr4:25090106-25090510	Island			TRUE
cg01235000	chr5	175306128	175306129	+	0.142133	0.143332	0.174395	0.405391	0.118758	0.280721	0.159241		0.128039	0.142617	0.0760747	0.0814612	0.0702496	0.0976102	0.105468		0.100217	0.203424	-0.103207	0.00280196	cg01235000	cg01235000	58600334	TAAAATCCAAAAAAACCCCAACAAAAACTTTAACTAAACCRATTTTACCC			II			GCAGCAGATCCGAGATAAGGTCAGCTCCGCCCGCCCGCCCGTCCTGGGGAGGGCCACAAG[CG]GGTAAAACCGGTCCAGCTAAAGCCCCTGCTGGGGCTCCCCTGGATCCCAGCTCTCACCTT	37	5	175306128	CGGGTAAAACCGGTCCAGCTAAAGCCCCTGCTGGGGCTCCCCTGGATCCC	5	175238734	F	CPLX2;CPLX2	NM_001008220;NM_006650	Body;Body				DMR
cg01257889	chr12	113230065	113230066	-	0.45138	0.893244	0.426585	0.406083	0.254117	0.615251	0.34299		0.47382	0.295733	0.148671	0.234859	0.208333	0.202268	0.316274		0.268565	0.484236	-0.21567	0.0156174	cg01257889	cg01257889	60711303	AAATTAACAAAAATTTAACTCACCCATTCCCCCTACAAACCTCCAACRTC			II			AGGGAAGGGAGGAGTTGGCAAGAATTTGGCTCACCCATTCCCCCTGCAAGCCTCCAGCGT[CG]CGGTAAGTGATATTCTCCCGGGTTGTGCAGATGGGCTAGGGGTGTTGGAATCCCAATTGT	37	12	113230065	AGTTGGCAAGAATTTGGCTCACCCATTCCCCCTGCAAGCCTCCAGCGTCG	12	111714448	R	RPH3A;RPH3A	NM_014954;NM_001143854	5'UTR;5'UTR					TRUE
cg01284033	chr10	70286653	70286654	-	0.327449	0.39558	0.268392	0.38542	0.29146	0.367302	0.282052		0.242507	0.152276	0.284637	0.216625	0.266916	0.204616	0.0997808		0.209623	0.331093	-0.121471	0.00164423	cg01284033	cg01284033	72762356	ATTTTCCTTTAAACAAACAACAAAATCCAAATCTACACTAAATCACTCAC			II			CTCCAATATTTGTTTTCCTTTAAGCAAACAGCAAAATCCAAGTCTACACTGGGTCACTCA[CG]GTTTTTATAAAAGAAAGGAGTGCCCAGCATGTCTCACTAAAACCCCAGGGTCTCTGTAAG	37	10	70286653	TTTTCCTTTAAGCAAACAGCAAAATCCAAGTCTACACTGGGTCACTCACG	10	69956659	R	SLC25A16	NM_152707	Body	chr10:70286960-70287396	N_Shore
cg01302668	chr6	117087238	117087239	-	0.671787	0.641388	0.578497	0.698502	0.644663	0.669902	0.757839		0.609917	0.477113	0.701547	0.595081	0.597413	0.588126	0.381465		0.56438	0.666082	-0.101702	0.0237581	cg01302668	cg01302668	66753413	CTCCACTAACTTCTAAATAAAATTTCTTAAAATTAACTCCTCACCTCATC			II			TGTTAAGGGCACTCCACTAACTTCTGGATGAGATTTCTTGAAGTTAGCTCCTCACCTCAT[CG]TCTCCCACCCCCATACCTTTTCTCTTTCCTACGGAAAACAATCTCAATTCCTCCAAGTGC	37	6	117087238	TCCACTAACTTCTGGATGAGATTTCTTGAAGTTAGCTCCTCACCTCATCG	6	117193931	R	FAM162B	NM_001085480	TSS1500	chr6:117085739-117086942	S_Shore
cg01309213	chr16	331821	331822	-	0.705857	0.428381	0.60402	0.739791	0.606895	0.613696	0.697842		0.733506	0.764394	0.696671	0.853096	0.802315	0.528365	0.820811		0.742737	0.628069	0.114668	0.0270494	cg01309213	cg01309213	62605315	CACCAACAATAAACAAAATATTAAATAAAACTATACCCAAATACCAAACA	30658374	CGCCGACAATAAACGAAATATTAAATAAAACTATACCCGAATACCGAACG	I	C	Grn	AGGAGGGTGGGCCGCCGGCAGTGGACGAGGTGTTGGATGAGGCTGTGCCCGAGTACCGGG[CG]CCGGGGAGGAAGAGCCTCTTGGAGATCCGGCAGCTGGACCCGGACGACAGGAGCCTGGCC	37	16	331821	CGCCGGCAGTGGACGAGGTGTTGGATGAGGCTGTGCCCGAGTACCGGGCG	16	271822	R	ARHGDIG;PDIA2	NM_001176;NM_006849	Body;TSS1500	chr16:332514-332760	N_Shore
cg01327147	chr9	34371380	34371381	+	0.951052	0.907753	0.595034	0.778962	0.846747	0.905163	0.90396		0.823504	0.701461	0.716413	0.891794	0.683839	0.556632	0.381441		0.679298	0.841239	-0.161941	0.0196942	cg01327147	cg01327147	38715354	CRTAAACTACCAATCACAAAACATCTCCTACTTCTTCCRCCTAATAAATC			II			ACGGTGAGCACCGCGGGGATGAGTGAGCGCAACCCCAGGTCGTAGCCCCACACAGAGTCG[CG]ATCCACCAGGCGGAAGAAGCAGGAGATGTTCTGTGACTGGTAGCCTACGCGCACCTCCGC	37	9	34371380	GTAGGCTACCAGTCACAGAACATCTCCTGCTTCTTCCGCCTGGTGGATCG	9	34361380	F	KIAA1161	NM_020702	Body	chr9:34370773-34372902	Island			TRUE
cg01343363	chr16	58533808	58533809	-	0.913828	0.629521	0.782002	0.835866	0.90993	0.784748	0.789425		0.821493	0.628682	0.56729	0.690912	0.843092	0.740097	0.482067		0.681948	0.806474	-0.124527	0.0335082	cg01343363	cg01343363	28795475	AAAATCCCRTATAAACTACAACTATTAACRTATACCTATATACTAAAAAC			II			TTTGTATTCGGAGGATCCCGTGTGAGCTGCAGCTGTTGGCGTGTGCCTATGTGCTGGGGG[CG]GATGCAGGGGCTGGGGACCATCAAGGATGATGTGTGGCTGGGGTGGGAGGAGCAGTGACA	37	16	58533808	CGCCCCCAGCACATAGGCACACGCCAACAGCTGCAGCTCACACGGGATCC	16	57091309	R	NDRG4;NDRG4;NDRG4	NM_020465;NM_022910;NM_001130487	Body;Body;Body	chr16:58535040-58535596	N_Shore
cg01360795	chr3	138839804	138839805	-	0.380178	0.621286	0.442922	0.448831	0.223825	0.217076	0.421598		0.39877	0.14804	0.190388	0.171455	0.351847	0.348663	0.212855		0.260288	0.393674	-0.133385	0.0353721	cg01360795	cg01360795	67747433	AAAATATCCAACTTATATACTAAATATACTAAATAACTTAATTCCTACAC			II			GGAAGGGCTGTGGGATATCCAACTTGTGTGCTAGGTATGCTAGGTAACTTGATTCCTACA[CG]TGAGGGTTTTTCCATTTGTCAAATTGGTTTTTCCTTCTGGTTGCACAGTACAGATAAGCC	37	3	138839804	GGATATCCAACTTGTGTGCTAGGTATGCTAGGTAACTTGATTCCTACACG	3	140322494	R	BPESC1	NR_026783	Body					TRUE
cg01412762	chr2	29751968	29751969	+	0.280645	0.558893	0.453637	0.258935	0.270393	0.179037	0.402164		0.176116	0.169599	0.181421	0.204368	0.231473	0.234985	0.114103		0.187438	0.343386	-0.155948	0.00297167	cg01412762	cg01412762	24732318	RACTATCRTACACRAATAAAACAAAAACAACAAACTAATTAAAAACACCC			II			CAACCAGGAAGGCAGCAGCTGCTGTGCTTCTCCAACTGCCTTTCCCCTGCCTTCTGCCTC[CG]GGTGCTTCCAACCAGTCTGCTGCTCCTGCCCCACCCGTGCACGACAGCCGGCACCACCTG	37	2	29751968	CGGGTGCTTCCAACCAGTCTGCTGCTCCTGCCCCACCCGTGCACGACAGC	2	29605472	F	ALK	NM_004304	Body					TRUE
cg01412970	chr17	17109239	17109240	-	0.434841	0.410474	0.384454	0.506149	0.437993	0.389377	0.41403		0.247832	0.565501	0.249187	0.185435	0.387669	0.14793	0.166224		0.27854	0.425331	-0.146792	0.00925328	cg01412970	cg01412970	57688456	CCAATTTACAAACCATTAAAAACCATATAATCACAATCAATAACAACCCA	12650324	CCGATTTACGAACCGTTAAAAACCATATAATCGCAATCGATAACGACCCG	I	C	Grn	TTGCGCAGCAGACCGATTTGCGAGCCGTTGAGGGCCATGTAGTCGCAGTCGGTGACGACC[CG]CACTCGCACCCCACGCTGGTGCAGCAACTGCACGGCGCGGCCCAGCTGCGGGCTGGAGAA	37	17	17109239	CGGGTCGTCACCGACTGCGACTACATGGCCCTCAACGGCTCGCAAATCGG	17	17049964	R	PLD6	NM_178836	1stExon	chr17:17108771-17109701	Island			TRUE
cg01450228	chr16	27095462	27095463	-	0.666155	0.482201	0.486919	0.714095	0.408344	0.659863	0.473202		0.492441	0.443033	0.346652	0.540741	0.440985	0.545641	0.217268		0.432395	0.555825	-0.123431	0.0436279	cg01450228	cg01450228	67787481	ATCTAATTAACCCAACTTACTATCAAAAATACCTCCTAAACCAATCAAAC			II			ATCATTCTGAAGTCTGATTGGCCCAGCTTACTGTCAGGGATGCCTCCTGGACCAATCAGA[CG]GGCCGGGGGTGGGCTCACTGAGTATACAGGGCTCACTGGGTAAAGGTGGCTGCGGGGTCT	37	16	27095462	TCTGATTGGCCCAGCTTACTGTCAGGGATGCCTCCTGGACCAATCAGACG	16	27002963	R								TRUE
cg01485177	chr10	42863594	42863595	+	0.366657	0.247434	0.406713	0.238411	0.308892	0.217646	0.202149		0.282393	0.42035	0.664811	0.57366	0.46188	0.269671	0.503107		0.453696	0.283986	0.16971	0.00728751	cg01485177	cg01485177	48752504	AACAAAAATAAAAACCTACCAAAAAAAACTACAACCTAAATTATCACTCC			II			GGCCCCGTCCCCAGTCCGTGAGTGACAGAAGATGTGACCAAACACTGGACTCAATGAGGA[CG]GAGTGACAACCTAGGCTGCAGCCTTTCCTGGCAGGCCTTTATCCCTGCTCTGAGCAGGGC	37	10	42863594	CGGAGTGACAACCTAGGCTGCAGCCTTTCCTGGCAGGCCTTTATCCCTGC	10	42183600	F	LOC441666	NR_024380	TSS200	chr10:42862953-42863216	S_Shore
cg01499522	chr7	73037099	73037100	-	0.600402	0.319834	0.579604	0.702988	0.671617	0.675117	0.536182		0.671651	0.725032	0.63113	0.811096	0.589354	0.629475	0.912695		0.710062	0.583678	0.126384	0.0466609	cg01499522	cg01499522	47685369	TACATCAACCTTAAATCAACCTCTAAATAAAAAAACAATTTTAAAAATAC			II			CTGACTGGGGTTACATCAGCCTTGAGTCAGCCTCTGGGTGGGGGGGCAATTTTGGGGGTG[CG]CTCTGTCCCTTACCTTGCCAGCTCCCCAGAACCTCTCCTCTTTGGTCACCCATCGTCAGG	37	7	73037099	CGCACCCCCAAAATTGCCCCCCCACCCAGAGGCTGACTCAAGGCTGATGT	7	72675035	R	MLXIPL;MLXIPL;MLXIPL;MLXIPL	NM_032952;NM_032953;NM_032951;NM_032954	Body;Body;Body;Body	chr7:73037528-73038957	N_Shore
cg01567825	chr7	111368651	111368652	-	0.861923	0.458377	0.826412	0.865028	0.818467	0.929579	0.84741		0.860274	0.922777	0.921226	0.862401	0.943118	0.875369	0.95454		0.905672	0.801028	0.104644	0.0269001	cg01567825	cg01567825	70695409	ACAAAAAAACCRACTATTCATTCACCTAATTTTCAAAACCTAAAATTTCC			II			CACTGGCACCGGCAGGGGGGCCGACTGTTCATTCACCTGATTTTCAAAGCCTGAGGTTTC[CG]ACGTGCTGCACCGGCTGAGAGAAGAAATCCCACTGCTGTAGCTGCCCGACAAGACAGGGG	37	7	111368651	CGGAAACCTCAGGCTTTGAAAATCAGGTGAATGAACAGTCGGCCCCCCTG	7	111155887	R	DOCK4	NM_014705	Body	chr7:111368366-111368665	Island
cg01568492	chr2	130986964	130986965	-	0.668061	0.412045	0.498794	0.609207	0.537791	0.602431	0.570409		0.620928	0.820268	0.734249	0.671688	0.637612	0.602714	0.606567		0.670575	0.556962	0.113613	0.0141772	cg01568492	cg01568492	57632411	AAAACCRAAAATAAAACRCCAACTACRAACTAATATCATAACAAATAAAC			II			CGCGGCATTCTGGGGCCGGAAGTGGGGCGCCAGCTGCGGGCTGGTGTCATGGCAGGTGGG[CG]GCGCCGCAGGAGGCGCCTGGCGGAGCTGACGGTGGACGAGTTCCTAGCTTCGGGCTTTGA	37	2	130986964	GGGCCGGAAGTGGGGCGCCAGCTGCGGGCTGGTGTCATGGCAGGTGGGCG	2	130703434	R				chr2:130986131-130987183	Island
cg01594662	chr12	33595118	33595119	-	0.65475	0.585782	0.722803	0.829439	0.757852	0.47638	0.665094		0.816872	0.836885	0.738902	0.810847	0.766439	0.731765	0.855795		0.793929	0.6703	0.123629	0.00990486	cg01594662	cg01594662	66767485	ATACTAACTATAATAATCTCTATCACAACTTCCTTCTAAATAACCTCTAC			II			TAGTCAAAAAAATACTAGCTGTAATGATCTCTGTCACAGCTTCCTTCTGGATGACCTCTA[CG]TTATGTAGAGGAGGGATTGGTTTGGAAATAAGGAGCCCAGGAAAAACCCGTGTGAACTAA	37	12	33595118	CGTAGAGGTCATCCAGAAGGAAGCTGTGACAGAGATCATTACAGCTAGTA	12	33486385	R				chr12:33591763-33593050	S_Shelf
cg01597629	chr16	6953997	6953998	-	0.682541	0.351956	0.632179	0.521537	0.658182	0.546993	0.589893		0.647483	0.694024	0.701498	0.689091	0.540399	0.653367	0.804432		0.675756	0.56904	0.106716	0.0344326	cg01597629	cg01597629	74741449	TAAAAATACAAATCTACAAATCCAAAATTCACATCCCAAAAAATAACCAC			II			CTGGCACCATTTGGAGGTACAAATCTGCAAATCCAAGGTTCACATCCCAGGGAGTGACCA[CG]TGGTCACAAAACACAGCCTACAAATGCCCCCACCTGAGGTCATACAGAGATAAGCTACCC	37	16	6953997	CGTGGTCACTCCCTGGGATGTGAACCTTGGATTTGCAGATTTGTACCTCC	16	6893998	R	A2BP1;A2BP1;A2BP1	NM_001142333;NM_001142334;NM_018723	5'UTR;5'UTR;5'UTR					TRUE
cg01627669	chr12	8068706	8068707	+	0.494586	0.486898	0.32734	0.418384	0.543872	0.670942	0.317952		0.331233	0.333855	0.306641	0.399275	0.414003	0.41688	0.119112		0.331571	0.465711	-0.134139	0.0319863	cg01627669	cg01627669	29645434	CATCTAATAACAAATCTATCTTTTTAATCRAAAACCTTCRCTACACTAAC			II			GGGCAGGGCGGCGAACTGGAGGAAGAGGGTGGACGTTGGTGAGAACCGCAGTTTCAGCCA[CG]CCAGTGCAGCGAAGGCCCCCGATCAAAAAGACAGATTTGTTACTAGATGATTCATCGGTG	37	12	8068706	CGCCAGTGCAGCGAAGGCCCCCGATCAAAAAGACAGATTTGTTACTAGAT	12	7959973	F								TRUE
cg01655356	chr11	70672841	70672842	-	0.28131	0.513459	0.316274	0.384516	0.237362	0.597835	0.331326		0.334709	0.217202	0.216471	0.109884	0.219839	0.0902141	0.0574265		0.177964	0.380298	-0.202334	0.0017389	cg01655356	cg01655356	43643506	AAACCCACCCCATATTCTATCTATCAACTAAAAACCAACTACACRTAAAC			II			TGCTGGTGACAAAGCCCACCCCATATTCTGTCTGTCAGCTGGGAACCAACTGCACGTAGA[CG]GGCTGCTCTCAAACCCGGCTACCTCTCGCGGCGCGCGTCATGTGAGCCGGGCTACTCTGC	37	11	70672841	AGCCCACCCCATATTCTGTCTGTCAGCTGGGAACCAACTGCACGTAGACG	11	70350489	R	SHANK2	NM_012309	Body	chr11:70672834-70673055	Island	low-CpG:70350361-70350918
cg01675596	chr8	145911897	145911898	+	0.213948	0.286542	0.399499	0.511008	0.303859	0.204679	0.412326		0.277218	0.679878	0.267121	0.787494	0.539073	0.395325	0.617299		0.509058	0.333123	0.175935	0.0365453	cg01675596	cg01675596	54798438	RACTTCTCACAATTAAAAACCCAAAAAATATCCAAAACTAAAAAATATAC			II			TGGCATTTCTGGAGAAACGGAGGCTAAACAGCCTGAAGCTTCGATAGTAGAAGACAGGGG[CG]CACACCCTTCAGTCCTGGACATTCCCTGGGTCCTCAACTGTGAGAAGCCGCAAAGGGCTG	37	8	145911897	GCTTCTCACAGTTGAGGACCCAGGGAATGTCCAGGACTGAAGGGTGTGCG	8	145882705	F				chr8:145909676-145912846	Island
cg01754525	chr8	43131353	43131354	-	0.555869	0.519628	0.34411	0.280836	0.484079	0.396884	0.258419		0.221399	0.245079	0.365728	0.372071	0.371823	0.212379	0.180039		0.281217	0.405689	-0.124472	0.0215687	cg01754525	cg01754525	18686381	AACAAACAAAAAACAAACTAATAAAACATTAAAAAACCACTATAAAAACA	21736365	AACGAACGAAAAACAAACTAATAAAACATTAAAAAACCGCTATAAAAACG	I	A	Red	GAAGAGGACGGTGGCGGACGGGGGACAGGCTGATGGGGCATTGAGGGGCCGCTGTGGGGG[CG]GGCGGGGTGAGGGGGTCTGGAGCTCCGGGTGGACACTGCGCTCAGAAGCGTCACTGGCTC	37	8	43131353	GGCGGACGGGGGACAGGCTGATGGGGCATTGAGGGGCCGCTGTGGGGGCG	8	43250510	R				chr8:43131177-43131487	Island
cg01772700	chr19	56904442	56904443	+	0.608345	0.657117	0.489681	0.522198	0.500484	0.592334	0.558243		0.514116	0.441666	0.543023	0.342577	0.488709	0.446912	0.341636		0.44552	0.5612	-0.11568	0.00535642	cg01772700	cg01772700	47740472	TATTTCATAAAATTCTCAAAAAATTACAAAACCCCAAAAAACTTAAAACC			II			TTGCTGGACATAGAATTTGAACATATAAAATGTTCCCAAGTATAAGTTTTTCTAAACTAG[CG]GTTCTAAGTCTTCTGGGGTCTTGTAACTCTCTGAGAACCTCATGAAACAAGATTTCCTCT	37	19	56904442	CGGTTCTAAGTCTTCTGGGGTCTTGTAACTCTCTGAGAACCTCATGAAAC	19	61596254	F	ZNF582	NM_144690	5'UTR	chr19:56904636-56905355	N_Shore
cg01777861	chr4	56023843	56023844	-	0.464364	0.180845	0.374845	0.551688	0.459397	0.418699	0.372016		0.240906	0.249466	0.389791	0.264128	0.404664	0.171588	0.268407		0.284136	0.403122	-0.118986	0.0353172	cg01777861	cg01777861	63685435	AACAACTATAACACTCCAAAAACCTCAACAAAAAAATCCCAAACACAACA	51732321	AACGACTATAACACTCCGAAAACCTCGACAAAAAAATCCCAAACGCAACG	I	T	Red	GTCAGGGCTGCAGGCGGCTGTGACACTCCGGAGGCCTCGACAGAGGGGTCCCAGGCGCAG[CG]TACCCGGGCTCCTCTTGCCTCAGCGGAGCGTCCCACGGCAGTCCCGGACCCGCGCCTCTC	37	4	56023843	CGCTGCGCCTGGGACCCCTCTGTCGAGGCCTCCGGAGTGTCACAGCCGCC	4	55718600	R				chr4:56023750-56024066	Island
cg01786973	chr9	127249749	127249750	+	0.788258	0.804785	0.639475	0.686882	0.537274	0.672103	0.712011		0.620749	0.434067	0.604933	0.600361	0.66431	0.610685	0.454894		0.57	0.691541	-0.121541	0.0119354	cg01786973	cg01786973	49746401	AAAATTAATACCTCTCTCCTAACAATCACRATATTTATAAAAATAAACCC			II			AATCGAATGTTAGGTCAATCCATTAAGCTTCGATTAAGTCCTCGGCAGAACAATGCCAGC[CG]GGCCCATCTTCATAAATACCGTGATTGCCAGGAGAGAGGCACTAATTTTAATTAAACCTC	37	9	127249749	CGGGCCCATCTTCATAAATACCGTGATTGCCAGGAGAGAGGCACTAATTT	9	126289570	F	NR5A1	NM_004959	Body	chr9:127249545-127249996	Island
cg01790498	chr7	44888626	44888627	+	0.358864	0.527735	0.382021	0.581472	0.332729	0.529271	0.410971		0.458595	0.293295	0.36786	0.341533	0.34004	0.302456	0.274198		0.339711	0.446152	-0.106441	0.0167743	cg01790498	cg01790498	16684375	ACCAAACCRACCCCATTATCTTCRTATTCTTAAAATTTATAATACATACC			II			GGTGATCTGCCCCCCTTTGCCTCCCAAAGTACTGGGATTACAGGCGTGAGCCACCGCGCC[CG]GCATGTATTACAAATTCTAAGAACACGAAGATAATGGGGCCGGCTTGGTGGCGCGAACCT	37	7	44888626	CCAAGCCGGCCCCATTATCTTCGTGTTCTTAGAATTTGTAATACATGCCG	7	44855151	F	H2AFV;H2AFV;H2AFV;H2AFV;H2AFV	NM_201516;NM_012412;NM_201436;NM_138635;NM_201517	TSS1500;TSS1500;TSS1500;TSS1500;TSS1500	chr7:44887267-44888070	S_Shore
cg01815567	chr4	4866091	4866092	+	0.221946	0.267352	0.194683	0.337641	0.277254	0.429479	0.228606		0.301031	0.154517	0.143938	0.241248	0.198486	0.129188	0.0695432		0.17685	0.279566	-0.102716	0.0131246	cg01815567	cg01815567	38792328	TCCACAAACCACATCTACAATAAAAATAATTTAAAAAAACAACACAATCA	71641451	TCCACAAACCGCGTCTACAATAAAAATAATTTAAAAAAACAACGCAATCG	I	C	Grn	AGACAATTCCCACCTCCGCAAATCTGTTTTTCCCACGGGAGGCCAGGTGGGGGATGGAAG[CG]ATTGCGTTGCCTCTCTAAATTACCCCCACTGTAGACGCGGTTTGTGGAACTAATTTTGAG	37	4	4866091	TCCACAAACCGCGTCTACAGTGGGGGTAATTTAGAGAGGCAACGCAATCG	4	4916992	F				chr4:4866438-4866813	N_Shore		RDMR
cg01820273	chr6	35754906	35754907	-	0.595438	0.73491	0.674927	0.734855	0.708526	0.674793	0.659346		0.636208	0.692832	0.595713	0.417711	0.657478	0.500511	0.563035		0.580498	0.683256	-0.102758	0.0138829	cg01820273	cg01820273	37709389	CACAAAAAAAAAATCCAAAAACAATCTATATCAAACACAAATAAATATCA	66738353	CGCGAAAAAAAAATCCGAAAACAATCTATATCAAACGCAAATAAATATCG	I	C	Grn	CGAGTCGCACTGCGCGGAGAAGGGGTCCGAGGGCAGTCTGTGTCAAACGCAGGTGGGTAT[CG]CCGCCCGGGGGGAGCCAGAGGGGATCCAGGGGAAGTGGGAGCCAGGGCGGGCCCAGATTC	37	6	35754906	CGCGGAGAAGGGGTCCGAGGGCAGTCTGTGTCAAACGCAGGTGGGTATCG	6	35862884	R	C6orf127	NM_001010886	Body	chr6:35754713-35754914	Island			TRUE
cg01854967	chr2	863946	863947	-	0.7946	0.640124	0.964114	0.669083	0.647748	0.953809	0.813391		0.957004	0.975196	0.909765	0.908978	0.94652	0.956447	0.942344		0.942322	0.783267	0.159055	0.00588301	cg01854967	cg01854967	38647476	CTCAATCCAATTTCCATATAAATACACTACCTACAAAATACATAAACTCA	37747461	CTCGATCCAATTTCCATATAAATACACTACCTACGAAATACGTAAACTCG	I	A	Red	AAACGTCAGTGCCTCGATCCAATTTCCATGTAAATACACTGCCTGCGAGGTGCGTGGACT[CG]GGAGCTCTGACGTAAACGCGCTGCCTGCGAGGTCGGTGGACTCGGGAGCTCTGAGGTAAA	37	2	863946	CTCGATCCAATTTCCATGTAAATACACTGCCTGCGAGGTGCGTGGACTCG	2	853946	R				chr2:863930-865091	Island
cg01865609	chr18	43913346	43913347	-	0.360675	0.55109	0.317345	0.477166	0.485129	0.237449	0.315566		0.242172	0.364253	0.404552	0.11943	0.292136	0.292527	0.215098		0.275738	0.39206	-0.116322	0.035772	cg01865609	cg01865609	49644494	TTTCAATTCAACAAATAATTATTATAAACTTTATACTCTCCAAAAACAAC			II			GAATGAGTGAATTTCAATTCAGCAAATAATTATTGTGAGCTTTGTGCTCTCCAAGAGCAA[CG]ACGCGGTGCGCCAGGCAGAGAGCCTGGGGAGTGTGCGTGTCTTACCTGTGTCTGCATCGT	37	18	43913346	TTCAATTCAGCAAATAATTATTGTGAGCTTTGTGCTCTCCAAGAGCAACG	18	42167344	R	RNF165	NM_152470	TSS1500	chr18:43913345-43914477	Island		RDMR
cg01876809	chr1	232769582	232769583	-	0.679175	0.614676	0.66208	0.106055	0.163498	0.46496	0.87368		0.61051	0.80716	0.908313	0.823672	0.857208	0.576753	0.649798		0.747631	0.50916	0.23847	0.0361608	cg01876809	cg01876809	56607375	ACTAACCTTACCTAATACTTCTAACTATTTACRTTTAAATTTAACAAAAC			II			TGCACTTCTTGGCTGACCTTGCCTGGTACTTCTAGCTATTTACGTTTGAATTTAGCAAAA[CG]GGAGTTTTATTTTCTTGACACACTGCAGCAAGATTCTACCTACAGATGAAATGTGTACAC	37	1	232769582	CTGACCTTGCCTGGTACTTCTAGCTATTTACGTTTGAATTTAGCAAAACG	1	230836205	R				chr1:232765088-232766479	S_Shelf
cg01899542	chr16	49732224	49732225	-	0.253922	0.662839	0.355088	0.283171	0.283546	0.202174	0.320171		0.261095	0.179019	0.159592	0.15288	0.211889	0.293043	0.0843054		0.191689	0.337273	-0.145584	0.0114268	cg01899542	cg01899542	38741393	CAAAACAAAAAAAACATATACTAATTATCTAAATATACAACCTACTCACA	60688417	CGAAACAAAAAAAACATATACTAATTATCTAAATATACAACCTACTCACG	I	A	Red	GCTCCCGCCCCCCGAAGCAAGGAGGGCATGTGCTGATTATCTGAGTGTGCAGCCTGCTCA[CG]GGGCATCCTGGGCTCTAAGAATGCCAGGGGGTTAGAAACTGGGGAGGGGTGGGGGAATTA	37	16	49732224	CGAAGCAAGGAGGGCATGTGCTGATTATCTGAGTGTGCAGCCTGCTCACG	16	48289725	R	ZNF423	NM_015069	Body	chr16:49732348-49732712	N_Shore
cg01946401	chr6	45296101	45296102	+	0.569151	0.548044	0.453155	0.558317	0.290412	0.777157	0.463957		0.316475	0.589794	0.404535	0.298718	0.358939	0.49044	0.198049		0.379564	0.522885	-0.143321	0.0455592	cg01946401	cg01946401	72619454	CATTTAAAAACCAAAAACTTCTTACTATCCTCCTAAAAAAAATTTACACC			II			GCTTTTTTGGATTGTGTGAATGCTTCATTCGCCTCACAAACAACCACAGAACCACAAGTG[CG]GTGCAAACTTTCTCCAGGAGGACAGCAAGAAGTCTCTGGTTTTTAAATGGTTAATCTCCG	37	6	45296101	CGGTGCAAACTTTCTCCAGGAGGACAGCAAGAAGTCTCTGGTTTTTAAAT	6	45404079	F	SUPT3H;SUPT3H;RUNX2;RUNX2;RUNX2;RUNX2	NM_181356;NM_003599;NM_001024630;NM_001024630;NM_001015051;NM_001015051	5'UTR;Body;1stExon;5'UTR;5'UTR;1stExon					TRUE
cg01953390	chr7	44105764	44105765	+	0.456166	0.562232	0.54327	0.74921	0.581411	0.617423	0.685282		0.71658	0.785397	0.685697	0.741378	0.704706	0.504538	0.836731		0.710718	0.599285	0.111433	0.031363	cg01953390	cg01953390	45656410	AAAATAAAAACATAAAACATATATAAATAAAACCTTAACAAAAAAACCCC			II			AAGGGCTGGGGCTGAGCCGGGTTTCCAGGACAAAGGGGGAAAGGGCCCCTGTCTTTCCTC[CG]GGGTCCCTTTGTCAAGGTCTCATCCATACATGCCCCATGCTCCCACCCTATCTGCCCTCA	37	7	44105764	CGGGGTCCCTTTGTCAAGGTCTCATCCATACATGCCCCATGCTCCCACCC	7	44072289	F	PGAM2	NM_000290	TSS1500	chr7:44104746-44105116	S_Shore
cg01962233	chrX	25034688	25034689	-	0.307642	0.713712	0.260656	0.292301	0.320596	0.258138	0.456006		0.293765	0.170784	0.384603	0.223876	0.22566	0.247267	0.221644		0.252514	0.372721	-0.120207	0.0485059	cg01962233	cg01962233	17773303	ACRCTATCTATCTTCACCCTAAACCCRACTATATCTCTCTTATTTATAAC			II			CCCAAGGCATTGCGCTGTCTATCTTCACCCTGAGCCCGACTGTGTCTCTCTTGTTTGTAG[CG]TCCCCCAACCGCTCTCCTCTCCGTTTTAAACTCTGGAATGGGAAAAAGCCTCCTTACAGA	37	X	25034688	CGCTACAAACAAGAGAGACACAGTCGGGCTCAGGGTGAAGATAGACAGCG	X	24944609	R	ARX	NM_139058	TSS1500	chrX:25033664-25034712	Island		RDMR
cg01962405	chr6	63709255	63709256	-	0.589765	0.746147	0.700156	0.698656	0.658368	0.679812	0.654732		0.56178	0.426148	0.732265	0.566461	0.553336	0.501296	0.684056		0.575049	0.675377	-0.100328	0.0259186	cg01962405	cg01962405	23747449	TACACTTTCCCCATTAACTAAAATCAAACCATACAATCTAAAATAATCCC			II			TCCTGCCCCTGTACACTTTCCCCATTGGCTGGGGTCAGGCCATACAATCTAAAGTAATCC[CG]GCGGGCTAAACATTTGAAATTTTTTTAGATAAGGTGGGCACGTAAGGGAGAGAGAGGAAA	37	6	63709255	ACACTTTCCCCATTGGCTGGGGTCAGGCCATACAATCTAAAGTAATCCCG	6	63767214	R								TRUE
cg01973778	chr16	83280511	83280512	-	0.761046	0.619967	0.672641	0.890149	0.812592	0.788863	0.753341		0.839919	0.873963	0.888755	0.906907	0.810012	0.825862	0.8861		0.861645	0.756943	0.104703	0.00541133	cg01973778	cg01973778	54777496	ACTCCAATCCTTACAAATAACATCTTCTATTCCTACATACTAAAATACCC			II			CTTTCCCTTCTACTCCAGTCCTTACAAGTGACATCTTCTGTTCCTGCATGCTAAAATGCC[CG]TGACTTCTCTAATGCAGCTCTCTGCCTTGGTGCCTTTGCGTATCCATCTCTACTGAGGAA	37	16	83280511	CGGGCATTTTAGCATGCAGGAACAGAAGATGTCACTTGTAAGGACTGGAG	16	81838012	R	CDH13	NM_001257	Body					TRUE
cg01975505	chr19	48497828	48497829	-	0.371622	0.45124	0.294101	0.533773	0.534379	0.302198	0.304598		0.37032	0.126668	0.282604	0.25152	0.433993	0.298906	0.217651		0.283094	0.398844	-0.11575	0.0324365	cg01975505	cg01975505	68758406	ACCCCCRCAAAACCCCTTCTATATACACTTAACTAAATTTTATAAACCTC			II			CCCTGACCCCAGCCCCCGCAAGGCCCCTTCTGTGTACACTTGACTGAATTTTATGGGCCT[CG]TGGATATGCATGGGCTTATCTCCAGACATCATAAATTAACCACAGCTGATCTCATCCAGA	37	19	48497828	CGAGGCCCATAAAATTCAGTCAAGTGTACACAGAAGGGGCCTTGCGGGGG	19	53189640	R	ELSPBP1	NM_022142	TSS200
cg01993818	chr14	34270437	34270438	-	0.729085	0.865795	0.532339	0.86303	0.742167	0.749778	0.4991		0.485791	0.698926	0.699775	0.586175	0.358397	0.443878	0.615139		0.55544	0.711614	-0.156173	0.0237657	cg01993818	cg01993818	31752337	ATTCTAACACTTTAAATTCAAACAAATCAACATCTTCTCTCACCACAACA	16809438	ATTCTAACACTTTAAATTCGAACAAATCAACGTCTTCTCTCGCCACGACG	I	A	Red	TTTAGACCTTTAATTCTAGCACTTTGAATTCGAGCAGGTCAGCGTCTTCTCTCGCCACGA[CG]GTCCCCATTCCACCCCCTCTTTCTTTCACCTGACTTATTCTTTCGTGTAAAGATATGTTT	37	14	34270437	ATTCTAGCACTTTGAATTCGAGCAGGTCAGCGTCTTCTCTCGCCACGACG	14	33340188	R	NPAS3;NPAS3;NPAS3;NPAS3	NM_022123;NM_173159;NM_001165893;NM_001164749	3'UTR;3'UTR;3'UTR;3'UTR	chr14:34268946-34270438	Island			TRUE
cg02042585	chr6	160783785	160783786	-	0.835456	0.443133	0.88821	0.761246	0.837254	0.476518	0.773004		0.839484	0.815572	0.887417	0.870356	0.87042	0.873485	0.931805		0.869791	0.716403	0.153388	0.0137758	cg02042585	cg02042585	47666499	AAAAAACTATATCCAAAACATAAACCTTCTAACATTATAAATTCCCCCAC			II			GGGGGAGAGGAGGAAGACTGTGTCCAGGGCATGAGCCTTCTGGCATTGTGGGTTCCCCCA[CG]CTCCAGCGCCGGAGGGGACCCAGGCGGCACCAGCGCGTTAGGCTGCCCCCGGGAGCAGTG	37	6	160783785	GAAGACTGTGTCCAGGGCATGAGCCTTCTGGCATTGTGGGTTCCCCCACG	6	160703775	R	SLC22A3	NM_021977	Body	chr6:160783666-160784135	Island
cg02085016	chr16	86376985	86376986	-	0.368846	0.507103	0.320374	0.363458	0.430414	0.465967	0.450226		0.334721	0.263085	0.320914	0.290807	0.308082	0.203359	0.314787		0.290822	0.415198	-0.124376	0.000686915	cg02085016	cg02085016	37661308	CAAAAACACRAAAAACCAAACTAACACACAACTAACRACTTCAAATTCCC			II			CCACCCCCCATCAGAAACACGGAAAGCCAAGCTGGCACACAGCTGGCGGCTTCAGGTTCC[CG]GCCAAGTTCATTTTGACATTACAAGACAAAAAGCACAGCATGTTGCGATGGGACTGGCCG	37	16	86376985	AGAAACACGGAAAGCCAAGCTGGCACACAGCTGGCGGCTTCAGGTTCCCG	16	84934486	R	LOC732275	NR_024406	Body					TRUE
cg02089916	chr3	120558040	120558041	-	0.323174	0.191407	0.327631	0.298643	0.274866	0.593988	0.2541		0.475774	0.441866	0.495972	0.409974	0.564023	0.425029	0.352593		0.452176	0.323401	0.128775	0.0156772	cg02089916	cg02089916	70653506	TAAATCTAAACAAAACAAACCTCACRTTAAAAAATAACACATATATACAC			II			TTTGACTTTATTAAATCTAGGCAAAACAAGCCTCACGTTAAAGAATAACACATATATGCA[CG]TGGGTAAGTGTAACTAGAAAAGGAGAAGAAGAGGAAAGTTATTGTGTGGACAGCAAAAAA	37	3	120558040	AAATCTAGGCAAAACAAGCCTCACGTTAAAGAATAACACATATATGCACG	3	122040730	R								TRUE
cg02116283	chr2	111979319	111979320	-	0.487024	0.526522	0.446039	0.388871	0.322626	0.434516	0.610225		0.474575	0.450615	0.35491	0.218323	0.31517	0.238124	0.412658		0.352053	0.459403	-0.10735	0.0354875	cg02116283	cg02116283	71788436	ATTCATAAAACTTTTACRAACTTACCACCTCTACCATTAATACCAAACAC			II			GGAAAGTTATTGTTCATAGAGCTTTTGCGAGCTTGCCACCTCTGCCATTGATACCAGGCA[CG]CCATATTTTGTAGAGCCAGCTTTATTTTTATTTTGAAGTGGCTTCCCCCTTTCTGAAAAG	37	2	111979319	TTCATAGAGCTTTTGCGAGCTTGCCACCTCTGCCATTGATACCAGGCACG	2	111695790	R				chr2:111980804-111981163	N_Shore
cg02168584	chr2	172972681	172972682	+	0.426868	0.471253	0.189078	0.152975	0.111269	0.32262	0.295826		0.329116	0.0649311	0.16614	0.155115	0.188991	0.119078	0.073015		0.156627	0.281413	-0.124786	0.0324444	cg02168584	cg02168584	26797508	TAAACCTTAATTTCCTCAATATAAATAATATTATACCCACCCTACAAAAC			II			CTGAGCGCCCAGCGTTCTGCCAAGCCCTTTACCTCAGACATCTCACTGACTCCTGGGAAT[CG]CCCTGTAGGGTGGGTACAATATCACCCACATTGAGGAAACCAAGGCCTAGAGCCAATCAC	37	2	172972681	CGCCCTGTAGGGTGGGTACAATATCACCCACATTGAGGAAACCAAGGCCT	2	172680927	F				chr2:172972804-172973242	N_Shore
cg02218884	chr11	627582	627583	-	0.895682	0.952689	0.831944	0.813102	0.853715	0.960278	0.91524		0.903355	0.811536	0.778927	0.736427	0.894694	0.623418	0.75356		0.785988	0.88895	-0.102962	0.015246	cg02218884	cg02218884	55747415	TAAAACAAATTCATCTCCAACTTCAACATAACATAACTATTAAAAAACCA	63641345	TAAAACGAATTCGTCTCCAACTTCAACGTAACGTAACTATTAAAAAACCG	I	A	Red	GGAGCACCTTGCTGGGGCGAGTTCGTCTCCAGCTTCAGCGTGGCGTGACTGTTGGGGGGC[CG]GTGTTGCCATTTTATCTGCTTTGAAGTGCGCGATTCAGGATCATTCGGTGCATCCATCCC	37	11	627582	CGGCCCCCCAACAGTCACGCCACGCTGAAGCTGGAGACGAACTCGCCCCA	11	617582	R	SCT	NM_021920	TSS1500	chr11:626728-628037	Island
cg02244263	chr5	122106549	122106550	-	0.451587	0.397993	0.620715	0.62251	0.575436	0.527933	0.543295		0.621906	0.780491	0.628484	0.661326	0.778484	0.569278	0.518721		0.651242	0.53421	0.117032	0.0185821	cg02244263	cg02244263	64793438	TAATTATATAACAATAACTAACTAACACAAACTCTCACCTCCATTTCTCC			II			TTTGGGATGGTTAGTTATGTAACAATGGCTGACTAACACAAACTCTCACCTCCATTTCTC[CG]CTCTCAGAGGAAGAAGAATCCTTTCTCCTTTTTAAGACAAATTTATCTACTTGCCCTTTA	37	5	122106549	AGTTATGTAACAATGGCTGACTAACACAAACTCTCACCTCCATTTCTCCG	5	122134448	R				chr5:122110539-122111169	N_Shelf
cg02267270	chr6	37616410	37616411	-	0.790456	0.476299	0.543162	0.675407	0.694476	0.414953	0.429278		0.41853	0.514589	0.358913	0.351012	0.443809	0.567725	0.34436		0.42842	0.574861	-0.146441	0.0214102	cg02267270	cg02267270	60657497	AACCTAAACCTATAAAAAAACTATATTTAAAAACRACRCRATTATCACAC			II			TAGAGAGGCGAAGCCTAGGCCTGTGGGAAGGCTATGTTTGAAAGCGGCGCGGTTGTCACA[CG]CCCAGGAAGCGGGCTGAGCTGTAATGGGCGGGGCTTAGGACTGGTATAGGCATAGGCGGG	37	6	37616410	GCCTAGGCCTGTGGGAAGGCTATGTTTGAAAGCGGCGCGGTTGTCACACG	6	37724388	R	MDGA1	NM_153487	Body	chr6:37616393-37616621	Island
cg02287693	chr22	46276479	46276480	-	0.232158	0.256342	0.179034	0.399046	0.188792	0.195886	0.277648		0.174823	0.16888	0.111999	0.0995869	0.177899	0.129025	0.13933		0.143078	0.246987	-0.103909	0.000936405	cg02287693	cg02287693	44727406	TCAAAACTAAAACACATATATTCATATTCCTCAAATATCCCTATTACCCA	44772434	TCGAAACTAAAACGCATATATTCGTATTCCTCAAATATCCCTATTACCCG	I	A	Red	TCAGGAATGGGGTCGGGGCTGGGGCGCATGTATTCGTATTCCTCAGATATCCCTGTTGCC[CG]GTCTGCCTTGGTGCGGGAGAAGACGTTCCGGCTGCACCCCATGAGTTCCGGGGGGGGAAG	37	22	46276479	CGGGCAACAGGGATATCTGAGGAATACGAATACATGCGCCCCAGCCCCGA	22	44655143	R				chr22:46276365-46277064	Island			TRUE
cg02291164	chr14	59296302	59296303	-	0.809333	0.341576	0.209634	0.179798	0.160896	0.182236	0.246551		0.648185	0.454617	0.837294	0.560804	0.803879	0.566308	0.178924		0.578573	0.304289	0.274284	0.0231109	cg02291164	cg02291164	30697463	ATTCAAACACTTCCTTCAATTAACTCCATACTAAATTTCRAAAACAAATC			II			GTTTCCCTTCTATTCAAACACTTCCTTCAATTAACTCCATACTAGATTTCGAAAACAAGT[CG]TTTCCTTGTTTCATTTTATTCCCTTTTCTTAGAAAGTCACCTCTCTTCTTTTCCCTTATT	37	14	59296302	CGACTTGTTTTCGAAATCTAGTATGGAGTTAATTGAAGGAAGTGTTTGAA	14	58366055	R
cg02320980	chr10	118926615	118926616	-	0.241578	0.166725	0.245509	0.373407	0.281052	0.182412	0.318604		0.389989	0.296009	0.355933	0.388219	0.371684	0.372453	0.363294		0.362512	0.25847	0.104042	0.00287151	cg02320980	cg02320980	65750469	CAAAAACAACRCAATATCCTCAACCCTAAAAACTAAATATTAAAAATCCC			II			TTTAGAAGGGGCAGAAACAGCGCAGTGTCCTCAGCCCTGAGGGCTGAGTGTTGGAGGTCC[CG]ACGCTCCTGGGTTCTCTTCTGCCCGGGTGCAGACTACAGCAGGTGCGCAGGGCTTCGCAC	37	10	118926615	CGGGACCTCCAACACTCAGCCCTCAGGGCTGAGGACACTGCGCTGTTTCT	10	118916605	R				chr10:118927021-118928132	N_Shore
cg02335533	chr12	28124870	28124871	-	0.445695	0.587806	0.400087	0.616643	0.377378	0.493925	0.423979		0.452853	0.260072	0.336538	0.49432	0.413791	0.355864	0.229438		0.363268	0.477931	-0.114663	0.0235588	cg02335533	cg02335533	39802408	ATATAAAAAAACAAAATATCAACACTCAAAAATATCAACCTTTAAACCTC			II			TTGTTTGGATAGTATGAAAGGACAAAGTATCAGCACTCAGAAATGTCAACCTTTGAACCT[CG]AACACTTTCTGATTTATAAAAAGAATCCTTCCAAAAAGATGCAGGAGCCCTAATGTAATC	37	12	28124870	CGAGGTTCAAAGGTTGACATTTCTGAGTGCTGATACTTTGTCCTTTCATA	12	28016137	R	PTHLH;PTHLH;PTHLH;PTHLH	NM_002820;NM_002820;NM_198965;NM_198965	1stExon;5'UTR;1stExon;5'UTR	chr12:28123023-28123773	S_Shore		RDMR
cg02351745	chr1	23763450	23763451	-	0.613014	0.909086	0.587798	0.730217	0.624201	0.739496	0.608141		0.696195	0.481742	0.711678	0.499156	0.561382	0.483607	0.47791		0.55881	0.687422	-0.128612	0.0371911	cg02351745	cg02351745	66625423	CACCAACAACTCRAAAAAACCCAACAAATCCAAAATAAATAACTACATAC			II			CGCCCCGCCCTCACCAACAACTCGGAGGGGCCCAGCAGGTCCAAGGTGAGTGACTGCATG[CG]CGAAAAGCGCACGCCCAGTTCGCGGTGGACGCCCGAGCACTGGATGCAGGTGAGCACGCC	37	1	23763450	ACCAACAACTCGGAGGGGCCCAGCAGGTCCAAGGTGAGTGACTGCATGCG	1	23636037	R	ASAP3;ASAP3	NM_017707;NM_001143778	Body;Body	chr1:23763154-23763971	Island			TRUE
cg02355653	chr6	29710830	29710831	-	0.610211	0.856466	0.851718	0.889387	0.893475	0.621004	0.609623		0.902902	0.854218	0.878132	0.88824	0.90737	0.854768	0.877919		0.880507	0.761698	0.118809	0.0213918	cg02355653	cg02355653	15726326	CAAAAAAACCTTTACTACCCACAAAAAACCAAAACTAACAATTCCTCTAC			II			CCAGTGACCTACAAGGAAACCTTTACTGCCCACAGGGAACCAGAACTGACAATTCCTCTA[CG]GGAGATGCTGCAGGTGAGAGCAGGAGCAACCAGACCTGCACTGCCCCTGCTGTGGGTGCC	37	6	29710830	AAGGAAACCTTTACTGCCCACAGGGAACCAGAACTGACAATTCCTCTACG	6	29818809	R	LOC285830;LOC285830	NR_026972;NR_026973	Body;Body
cg02468728	chr19	611107	611108	+	0.381343	0.502453	0.346498	0.459162	0.451573	0.415237	0.237479		0.311952	0.383025	0.307518	0.270225	0.361155	0.169425	0.133741		0.27672	0.399106	-0.122386	0.0171249	cg02468728	cg02468728	12698398	TAAAACCTTATATAAAAATAAAATCTCTACAAACATAACCCAATTAAAAC			II			TGTCTCTTCTTGTAAATTCATCCGTCGTTGGATCAGGGCCCACCCGGTTCCTCGTGGCCT[CG]CCTTAACTGGGCCATGTCTGCAGAGACCCTATTTCCACATAAGGTCCTATTCACAGGAAC	37	19	611107	CGCCTTAACTGGGCCATGTCTGCAGAGACCCTATTTCCACATAAGGTCCT	19	562107	F	HCN2	NM_001194	Body	chr19:611291-611579	N_Shore		DMR	TRUE
cg02474731	chr2	150185860	150185861	+	0.542405	0.672767	0.707917	0.564983	0.760338	0.601317	0.75859		0.724471	0.887026	0.816172	0.736302	0.737721	0.580717	0.905027		0.769634	0.658331	0.111303	0.0300692	cg02474731	cg02474731	25709491	CTTCCCCAATCCCTCTATTTAAAAAAACCTAAAATAACCTATTTTTAATC			II			AGCTTGGGCAAGCCTGTGCACATACACTAAGAGAAAAACTTTCTGAGGTCTAGCAGCTGT[CG]ATCAAAAATAGGTTATCCTAGGCCCTTCCAAATAGAGGGACTGGGGAAGGAAGTTTAATT	37	2	150185860	TTCCCCAGTCCCTCTATTTGGAAGGGCCTAGGATAACCTATTTTTGATCG	2	149894106	F	LYPD6	NM_194317	TSS1500	chr2:150186463-150187492	N_Shore
cg02489377	chr9	125391390	125391391	-	0.691379	0.831116	0.781648	0.781878	0.670448	0.548521	0.753639		0.805101	0.792025	0.897037	0.874707	0.776436	0.826053	0.823036		0.827771	0.722661	0.105109	0.0071833	cg02489377	cg02489377	26627354	AATATACAATATAAACACCACCCAACTCAAAACTAATAAACAAACACACC			II			ACACGCAACATGGTGTGCAGTATGGACACCACCCAGCTCAAGGCTAGTAAGCAGGCACAC[CG]TTGGTGATTCATTACCAAAGCATAGTGCAGGGGGTCACAGATGGCCACATAGCGATCCAG	37	9	125391390	CGGTGTGCCTGCTTACTAGCCTTGAGCTGGGTGGTGTCCATACTGCACAC	9	124431211	R	OR1B1	NM_001004450	1stExon
cg02497785	chr7	48494608	48494609	-	0.518792	0.916469	0.682416	0.755374	0.752378	0.467541	0.75564		0.884312	0.902015	0.755506	0.88482	0.813346	0.749382	0.900018		0.841343	0.692659	0.148684	0.0222684	cg02497785	cg02497785	46753464	AAAAACAAACAAAACAAAACACTATCACCTCCACAAAACTAACCCAACCA	22800309	AAAAACAAACGAAACAAAACGCTATCACCTCCGCAAAACTAACCCAACCG	I	C	Grn	CAGGGTCACCGAGAGGGCAAACGAGGCAAAGCGCTGTCACCTCCGCAGAGCTGACCCAGC[CG]CCCTTCCTCCCGCCCGTCCTGCAGGTGGCTCCCTAGCACGGCCCGCAACTGTGCAGGGCG	37	7	48494608	GAGGGCAAACGAGGCAAAGCGCTGTCACCTCCGCAGAGCTGACCCAGCCG	7	48465154	R	ABCA13	NM_152701	Body	chr7:48494361-48494753	Island
cg02518691	chr11	130297149	130297150	-	0.576152	0.570805	0.404236	0.53067	0.507835	0.394597	0.521141		0.435815	0.464612	0.403939	0.293258	0.409899	0.280796	0.35718		0.377928	0.500777	-0.122848	0.00391462	cg02518691	cg02518691	49764498	TCTCTACTAAAAAAAACAAATACCAAAAAATACATTAATACCCACTTTCA	69604510	TCTCTACTAAAAAAAACAAATACCGAAAAATACGTTAATACCCACTTTCG	I	A	Red	GCTCAATTTTCATCTCTGCTGGGAGAGGCAGGTGCCGGGGAATGCGTTGATACCCACTTT[CG]GGTCAGTGCGCCACGTGCCGCGGGAGATTCGGATGAGAGGGATGGGCGTCGGCAGCCCCA	37	11	130297149	TCTCTGCTGGGAGAGGCAGGTGCCGGGGAATGCGTTGATACCCACTTTCG	11	129802359	R	ADAMTS8	NM_007037	Body	chr11:130297401-130298517	N_Shore			TRUE
cg02523270	chr3	193987651	193987652	+	0.140604	0.566023	0.284503	0.166309	0.247653	0.217779	0.297391		0.266537	0.19127	0.108694	0.113434	0.128324	0.252924	0.0842996		0.16364	0.274323	-0.110683	0.0344036	cg02523270	cg02523270	57693344	ACCAAAAATAAATTCTCCACATAACTAAATAAAAAAACAAAACCAACTCA	56757392	GCCAAAAATAAATTCTCCGCGTAACTAAATAAAAAAACAAAACCGACTCG	I	T	Red	CAGCACCGGGGGACGAAGAAGGTCTTGCTAGGATGGGGGAGGGCGGGAAGACGGGGAGCA[CG]AGCCGGCTTTGCCCTCCCATCCAGCCACGCGGAGAATCCATCCCTGGCGGTGCCGACTGC	37	3	193987651	CGAGCCGGCTTTGCCCTCCCATCCAGCCACGCGGAGAATCCATCCCTGGC	3	195470345	F				chr3:193987425-193987758	Island
cg02544614	chr20	61657117	61657118	+	0.722107	0.704562	0.546848	0.606054	0.468142	0.666848	0.578529		0.439472	0.484501	0.62868	0.488184	0.502297	0.452723	0.479546		0.496486	0.613298	-0.116812	0.00854794	cg02544614	cg02544614	54754505	AACAAAAAAAACCTAACATAAACATAACTCAAAAAAACRACTTTACTAAC			II			GTGAAGATCACAGGATTTAAGCTGTCAGCGTGGGACGGGCATGTGCTTTAAGGATGATTG[CG]CCAGCAAAGCCGCCTTCCTGAGCCATGCTTATGCCAGGCTCCTCCTGTCTCTGAGCAAAT	37	20	61657117	CGCCAGCAAAGCCGCCTTCCTGAGCCATGCTTATGCCAGGCTCCTCCTGT	20	61127562	F				chr20:61660249-61660881	N_Shelf		DMR
cg02558625	chr13	110951418	110951419	+	0.208541	0.488675	0.159311	0.39302	0.179688	0.190373	0.184505		0.10362	0.0850623	0.219622	0.136394	0.180511	0.0911849	0.152175		0.138367	0.25773	-0.119363	0.00929164	cg02558625	cg02558625	28716478	TTCTCTTTATCTTCTTTTTCCATTAATTTCTACTCCTACCCACAATCCCA	51792479	TTCTCTTTATCTTCTTTTTCCGTTAATTTCTACTCCTACCCGCAATCCCG	I	A	Red	TTTCTGGAACCTTCCTCCCCCGCCCATCTGACCTTCCAAACTGCACCACACAGCTGGAAC[CG]GGATTGCGGGCAGGAGCAGAAATCAACGGAAAAAGAAGACAAAGAGAACGGGGAGGGCCA	37	13	110951418	CGGGATTGCGGGCAGGAGCAGAAATCAACGGAAAAAGAAGACAAAGAGAA	13	109749419	F	COL4A1	NM_001845	Body					TRUE
cg02574464	chr16	57940653	57940654	+	0.438688	0.509192	0.387478	0.514923	0.337364	0.46136	0.396615		0.388605	0.258318	0.320096	0.270679	0.392788	0.341445	0.20901		0.311563	0.435088	-0.123526	0.00242855	cg02574464	cg02574464	41627394	CTCCAACTAAAAAAAATTTAAAATAAAACCAAAACTTTATAAACATCACA	15603480	CTCCAACTAAAAAAAATTTAAAATAAAACCAAAACTTTATAAACATCGCG	I	C	Grn	TCGGCTGTCCGGGAGCTGGGTGCTTATGCCGCTGGGCCACCAACAGAGAGAGGACATAGG[CG]CGATGTCCACAAAGCTCTGGCTTTACCCCAAACCCTTCCTAGCTGGAGGAATCTTCCAAT	37	16	57940653	CGCGATGTCCACAAAGCTCTGGCTTTACCCCAAACCCTTCCTAGCTGGAG	16	56498154	F	CNGB1	NM_001297	Body	chr16:57937636-57937865	S_Shelf			TRUE
cg02604095	chr9	32955790	32955791	+	0.597824	0.416756	0.466369	0.518396	0.619752	0.475987	0.510092		0.570994	0.734246	0.733881	0.565402	0.545411	0.588382	0.567446		0.615109	0.515025	0.100084	0.0205721	cg02604095	cg02604095	52768507	RATAATACRAAAACCTCCCTAAACTTTAAAATCATAAAAAACTCCCAAAC			II			CTGTTGCCCAGATCGAACCAAGCCCGGTCCCAGTGACGAGCAGCGCCTGCGGGGCCAGAG[CG]TCTGGGAGCCTTTCATGACCCCAAAGCCCAGGGAGGTCCCCGCACCATCGGCCCCGCGCC	37	9	32955790	ATGGTGCGGGGACCTCCCTGGGCTTTGGGGTCATGAAAGGCTCCCAGACG	9	32945790	F				chr9:32955651-32956278	Island			TRUE
cg02639108	chr2	242711009	242711010	-	0.831547	0.779556	0.678436	0.796381	0.722734	0.67409	0.618924		0.734518	0.582195	0.530022	0.682162	0.585413	0.584537	0.531076		0.604275	0.72881	-0.124535	0.00512891	cg02639108	cg02639108	56689391	ACCTAACAAATTCTAACAAAATTCTACAACAACTCCAACCAAAATCATCA	27687311	ACCTAACGAATTCTAACGAAATTCTACAACGACTCCAACCAAAATCGTCG	I	A	Red	GCAGCAGCTCCGGCCTGGCGGGTTCTGACGGAATTCTGCAGCGGCTCCAGCCAGGGTCGT[CG]GGGCGGGGTGGGTGCTCAGGGGCGGCCTTTGTGTTCGGATTAGAAGCTGGTGATTGTCAC	37	2	242711009	GCCTGGCGGGTTCTGACGGAATTCTGCAGCGGCTCCAGCCAGGGTCGTCG	2	242359682	R				chr2:242710637-242711047	Island			TRUE
cg02640497	chr8	1113811	1113812	-	0.210353	0.0620626	0.283939	0.303389	0.0555243	0.260792	0.0517182		0.105592	0.0612611	0.0340137	0.0524552	0.0686425	0.141637	0.0433971		0.0724284	0.175397	-0.102969	0.03256	cg02640497	cg02640497	59641452	CTTTCCTACCTTCTATTTTCTAAATAACAACRATAAAAAAACAACTACCC			II			CGGGTGCAGGACTTTCCTGCCTTCTGTTTTCTAAATGGCAGCGGTGAGGAAGCAGCTGCC[CG]CGGGGTGTGCTTGGGTACGGAGGCTCAGGAGCTCTGCTCAGCACTGCGGCTGCCGACACG	37	8	1113811	TTTCCTGCCTTCTGTTTTCTAAATGGCAGCGGTGAGGAAGCAGCTGCCCG	8	1101218	R				chr8:1113058-1114073	Island			TRUE
cg02773588	chr3	48698519	48698520	+	0.645236	0.686601	0.697654	0.573058	0.670587	0.570703	0.647529		0.748343	0.817433	0.70086	0.768125	0.71216	0.677315	0.803838		0.746868	0.641624	0.105244	0.00136861	cg02773588	cg02773588	48657414	AATAAACCACAAACACATAAAAAACTATAAACTAATAATAAAAACCAACA	17667350	AATAAACCGCGAACACATAAAAAACTATAAACTAATAATAAAAACCAACG	I	A	Red	CTAGCACAGTTATGTGTACGCGCACAGTGGCCGAGCGCGGCCCGGGTTCCTGGCCCTGGT[CG]CTGGCTTCCACCACCAGCTCATAGCTTTCCATGTGCTCGCGGTCCACTCGGCCGCTGGTG	37	3	48698519	CGCTGGCTTCCACCACCAGCTCATAGCTTTCCATGTGCTCGCGGTCCACT	3	48673523	F	CELSR3	NM_001407	1stExon	chr3:48698335-48701667	Island
cg02778609	chr16	23568302	23568303	+	0.67619	0.181324	0.606225	0.542146	0.702182	0.619048	0.54851		0.730853	0.734322	0.767689	0.75361	0.659313	0.497649	0.795676		0.705587	0.553661	0.151927	0.0336062	cg02778609	cg02778609	63613416	TTCAAATTACCAAAAATTTCTTATATTTTTTATACCATCCCATCTCTTTC			II			ACAACACCTGTTACACAGGTTGTCATCAATGCACATGTATGGAATGCATGAAAAAAAGAT[CG]AAAGAGATGGGATGGCACAAAAAACACAAGAAACTCCTGGCAATTTGAATTATTTCCGCT	37	16	23568302	TCAAATTGCCAGGAGTTTCTTGTGTTTTTTGTGCCATCCCATCTCTTTCG	16	23475803	F	UBFD1;EARS2;EARS2	NM_019116;NR_003501;NM_001083614	TSS1500;Body;Body	chr16:23568398-23569488	N_Shore
cg02812399	chrX	21676081	21676082	-	0.351726	0.225908	0.25633	0.481332	0.291557	0.236416	0.2923		0.624123	0.547658	0.464285	0.267143	0.295251	0.299837	0.738813		0.462444	0.305081	0.157363	0.0336464	cg02812399	cg02812399	48638485	CTACCTACTCAATTTAAAACCCAAAACTCCTTCATCCAAACCTACAAATC			II			GGGGCCCATTTCTGCCTGCTCAGTTTAAAGCCCAGGGCTCCTTCATCCAGACCTGCAGAT[CG]CCCAGTGCCCCTCTCAGAGCAAATCCAGTCTGGAAACGGTTTTCGGAGGCCCCTAGTAAC	37	X	21676081	TGCCTGCTCAGTTTAAAGCCCAGGGCTCCTTCATCCAGACCTGCAGATCG	X	21586002	R	KLHL34;KLHL34	NM_153270;NM_153270	5'UTR;1stExon	chrX:21674018-21677066	Island
cg02849754	chr20	40627977	40627978	-	0.93538	0.940526	0.893644	0.913744	0.909229	0.90287	0.921994		0.893047	0.964478	0.721096	0.79884	0.809348	0.75468	0.695804		0.805328	0.91677	-0.111442	0.0139966	cg02849754	cg02849754	16785429	RTCCCRCCTATACCRCTCTTTAAAACCAAAACRTAATAAAAACTACCACC			II			CGGCCGAGCGCGTCCCGCCTGTGCCGCTCTTTGGGGCCAGAGCGTAGTGGAGGCTGCCAC[CG]CCGTGCAACGGCAGGAACAGGGCGCCCAGCAACGCGTCCGCGCTTCGGAAGCTCATCATG	37	20	40627977	TCCCGCCTGTGCCGCTCTTTGGGGCCAGAGCGTAGTGGAGGCTGCCACCG	20	40061391	R				chr20:40627224-40628025	Island
cg02860696	chr12	132935480	132935481	-	0.965235	0.965663	0.955306	0.958435	0.934381	0.956091	0.951302		0.948847	0.15466	0.962072	0.951519	0.836672	0.593747	0.953574		0.771585	0.955202	-0.183617	0.0498936	cg02860696	cg02860696	20809421	ATAAATCCCATAAACATAAACAACAACCATCTCTATAAATCCCATACACA	26730434	ATAAATCCCGTAAACGTAAACAACAACCATCTCTATAAATCCCGTACACG	I	T	Red	GCAGCCGTCTCTGTGAGTCCCGTGGACGTGGACAGCAGCCATCTCTGTGAGTCCCGTGCA[CG]TGGACAGCAGCCGCCTCTGTGAGTCTCATCTGCGAGTCCTGTGGATGTGGACAGCAGCCG	37	12	132935480	CGTGCACGGGACTCACAGAGATGGCTGCTGTCCACGTCCACGGGACTCAC	12	131445553	R				chr12:132935371-132936152	Island
cg02888048	chr7	98335163	98335164	-	0.551553	0.479497	0.384205	0.382442	0.3873	0.332661	0.380363		0.431076	0.30172	0.180122	0.315687	0.329479	0.171465	0.436343		0.309413	0.414003	-0.10459	0.0299147	cg02888048	cg02888048	48699477	AAATCTATAATAAAACTATACCACCTTTAATAAAATCAAAAAATAAAACA	49785509	AAATCTATAATAAAACTATACCGCCTTTAATAAAATCAAAAAATAAAACG	I	C	Grn	CGCACACCCTCTGAATCTGTGATGAAGCTGTACCGCCTTTGATGGAGTCAGAAGATGAAA[CG]CGGACCGCGGTGCTGCGAATCCCTGGGAGATGGGGCCGGCATGCAATATTTAAAGGGCCG	37	7	98335163	GAATCTGTGATGAAGCTGTACCGCCTTTGATGGAGTCAGAAGATGAAACG	7	98173099	R
cg02895698	chr16	303165	303166	-	0.31147	0.381013	0.234724	0.19007	0.17513	0.327224	0.192843		0.208387	0.0545412	0.295085	0.0669284	0.182052	0.259686	0.0368879		0.157653	0.258925	-0.101272	0.0282758	cg02895698	cg02895698	11664421	TAACAAATATCAAAAACCCTATACCTTTCCCATATTCAAATATATTTTCC			II			GTGGTGGTGGTTGGCAGATATCAGGGGCCCTGTGCCTTTCCCATGTTCAAATGTGTTTTC[CG]TTTTGGTTTCTAAGACGGCGACTGCCGGTTTCCCCACCGCATCCACCCCCGGTCCGGCCA	37	16	303165	CGGAAAACACATTTGAACATGGGAAAGGCACAGGGCCCCTGATATCTGCC	16	243166	R	ITFG3	NM_032039	5'UTR
cg02897667	chr7	51539131	51539132	-	0.16661	0.318351	0.2186	0.296475	0.357073	0.408255	0.29532		0.187153	0.259796	0.120708	0.126109	0.322327	0.132967	0.122523		0.181655	0.294383	-0.112729	0.00826819	cg02897667	cg02897667	28808457	AACRAAAACTATACACATCTAAACTAAAAACCTTTCTAATACAACCTTCC			II			CTGCGGTTCTGAGCGGGAGCTGTGCACATCTAGGCTGAGGGCCTTTCTGGTACAGCCTTC[CG]CGGCCGTCAGTGCTGCTTCTGCCCCAGCTCCCATGGCAGGTAACGGGCTCCCCTTGGCGC	37	7	51539131	GCGGGAGCTGTGCACATCTAGGCTGAGGGCCTTTCTGGTACAGCCTTCCG	7	51506625	R								TRUE
cg02918903	chrX	114141866	114141867	+	0.454496	0.877512	0.325219	0.653306	0.405651	0.761832	0.680262		0.359765	0.515372	0.434309	0.214852	0.453853	0.275466	0.541831		0.39935	0.59404	-0.19469	0.025	cg02918903	cg02918903	54778359	AACTTACATCTCTATACCAAACTCATTATCACTAACTTTCTCAATCACCA	32742487	AACTTACATCTCTATACCGAACTCATTATCACTAACTTTCTCGATCACCG	I	A	Red	CCGCCACTGCTTTGTCTGGGAGGGAGCTTAATGTTAACATTTATCGGCATACCAATGAAC[CG]GTGATCGAGAAAGCCAGTGACAATGAGCCCGGTATAGAGATGCAAGTTGAGAATTTAGAG	37	X	114141866	CGGTGATCGAGAAAGCCAGTGACAATGAGCCCGGTATAGAGATGCAAGTT	X	114048122	F	HTR2C	NM_000868	Body				RDMR	TRUE
cg02962597	chr12	117799749	117799750	-	0.640567	0.622677	0.63914	0.356359	0.515463	0.674405	0.521156		0.469007	0.270862	0.293763	0.624873	0.495517	0.349619	0.538982		0.43466	0.56711	-0.132449	0.0369638	cg02962597	cg02962597	17628444	ACACAATAACAATTTCTAAAAACCTAAATAAAACTAAATATAATAACCAC			II			CACACACACACACACAATGACAATTTCTGGGAGCCTGGATAGGGCTGAATGTAGTAGCCA[CG]CAGGGCAGGGCAGGTCTATTTGGGCAGAGAAGGCCCCATGGGAGGCAGGGATGGTTATTT	37	12	117799749	CACAATGACAATTTCTGGGAGCCTGGATAGGGCTGAATGTAGTAGCCACG	12	116284132	R	NOS1	NM_000620	TSS200	chr12:117798076-117799448	S_Shore
cg03066009	chr8	65640259	65640260	-	0.883057	0.523333	0.502844	0.905169	0.49709	0.548074	0.829453		0.857887	0.920629	0.905914	0.571939	0.892738	0.855465	0.886014		0.841512	0.66986	0.171652	0.0369834	cg03066009	cg03066009	34607398	CTAATACACATACCCACAAAATCAAAAAAAATCAATCTAAAAAACCCAAC			II			CAAAGATTATGCTAATACACATGCCCACAGAGTCAGGGAAAGTCAGTCTAGAAAGCCCAA[CG]AGAACAATCTAAAGTTTTTTTAGACTGACAGACTTAAAACCAATACTCAAGGTTCACAGC	37	8	65640259	TAATACACATGCCCACAGAGTCAGGGAAAGTCAGTCTAGAAAGCCCAACG	8	65802813	R	CYP7B1	NM_004820	Body					TRUE
cg03072681	chr16	88134407	88134408	+	0.593219	0.810097	0.559528	0.673571	0.575772	0.56972	0.472961		0.49657	0.528819	0.43003	0.609744	0.504442	0.34587	0.492641		0.486874	0.607838	-0.120964	0.0217762	cg03072681	cg03072681	56756314	TATCTAATCAAAAAAAATCCAAACAAAATCAACCTTCTACRTCAACAACC			II			TTTATGGCGAAAGCCAGGTGAAGCCAGGAACAGACTCTGTGCCTCTGAGGCAGCCGGACG[CG]GCTGTTGACGCAGAAGGTTGATTTTGTCTGGATCTCTCTTGACCAGACAAGGTAGGGTTA	37	16	88134407	GTCTGGTCAAGAGAGATCCAGACAAAATCAACCTTCTGCGTCAACAGCCG	16	86691908	F				chr16:88134540-88134849	N_Shore
cg03088219	chr4	176711190	176711191	-	0.0410617	0.65756	0.614434	0.037161	0.0558726	0.0651042	0.0412027		0.0445177	0.952232	0.63137	0.927943	0.679023	0.0406845	0.607503		0.554753	0.216057	0.338697	0.0457147	cg03088219	cg03088219	41757312	ATAAAACTATTTCAACCTTTTCTTATTAAAATACACATCAAATCAAAACC			II			TCCTTAATACTGTAAGGCTGTTTCAACCTTTTCTTATTGAAATACACATCAAATCAAAAC[CG]TATTTCGTAATCATCTAAGTGAATTTTTAAATATCTAGCTTTTTACACATACATTTATCT	37	4	176711190	CGGTTTTGATTTGATGTGTATTTCAATAAGAAAAGGTTGAAACAGCCTTA	4	176948184	R	GPM6A;GPM6A;GPM6A	NM_201591;NM_005277;NM_201592	Body;Body;Body
cg03102494	chr1	147801721	147801722	+	0.398749	0.376907	0.253561	0.324104	0.28739	0.652751	0.356598		0.369956	0.179196	0.360605	0.123625	0.436213	0.232864	0.0810238		0.254783	0.37858	-0.123797	0.0491712	cg03102494	cg03102494	54735359	CTAACTAAAATCTTAAAACAAACAAATAAATTTCTCAAAATCAAATTCCA	29622494	CTAACTAAAATCTTAAAACGAACGAATAAATTTCTCGAAATCAAATTCCG	I	A	Red	CGAATTTCTAGCTCCTGCGTCTCCATTGCCGGTCCTAAAAGTCGCCGTTTCACTAAGCTT[CG]GAACCTGACTCCGAGAAATCTATTCGTTCGTCCCAAGATCTCAGCCAGAAAGAGAAATCC	37	1	147801721	CGGAACCTGACTCCGAGAAATCTATTCGTTCGTCCCAAGATCTCAGCCAG	1	146268345	F
cg03116837	chr8	216703	216704	-	0.771346	0.655992	0.692662	0.594866	0.640963	0.617531	0.650378		0.848049	0.801369	0.866902	0.719126	0.752092	0.729779	0.686393		0.771959	0.660534	0.111425	0.00388424	cg03116837	cg03116837	73755426	CRATCCRAAAATCAATACTCACCTAAAAAAAAACAATCRAAAACCAATAC			II			TGCAGAGGGTGCGGTCCGGGGGTCAGTGCTCACCTGGGAGGGGGCAGTCGGGGGCCAGTG[CG]CACCTGGGGAGGGGGCAGTCTGGGGGTCAGTGCGCACCTGCGGAGGTGTGGGGGCCGCCG	37	8	216703	GGTCCGGGGGTCAGTGCTCACCTGGGAGGGGGCAGTCGGGGGCCAGTGCG	8	206703	R				chr8:216352-216828	Island
cg03121508	chr6	28746317	28746318	+	0.309584	0.0971647	0.277273	0.327227	0.272266	0.338326	0.352142		0.287804	0.702564	0.432715	0.481075	0.323399	0.311946	0.571415		0.444417	0.281998	0.162419	0.0171253	cg03121508	cg03121508	40679468	ACTAATATAAATCACACACTATAAAAACAAATAATATTCCTTACCATCCC			II			ATCAGACTTAGGTCACAGAATTCAATGGTTTCTGACTATTTTATTTAAACTGGAAATCGG[CG]GGATGGCAAGGAATACTACTTGCTTCTATAGTGTGTGATCCACATTAGTGATTTGTGGAA	37	6	28746317	CTAATGTGGATCACACACTATAGAAGCAAGTAGTATTCCTTGCCATCCCG	6	28854296	F								TRUE
cg03137131	chr4	2366672	2366673	-	0.405079	0.163614	0.208334	0.502181	0.239835	0.214443	0.336236		0.243075	0.179931	0.080655	0.205364	0.302459	0.11616	0.152883		0.182932	0.295675	-0.112742	0.0280042	cg03137131	cg03137131	59633315	ACAACACAAAAAAACAATAAAAACAAAAACAAAACCCAACAAAAACAACA	48601476	ACGACGCGAAAAAACAATAAAAACGAAAACGAAACCCAACAAAAACGACG	I	C	Grn	ACCCCGGAAGAGGCGGCGCGGAGGGACAGTGGAGGCGGGGGCGGGGCCCAGCAGGGGCGG[CG]CAGCCTCAGCCACAGAGCCGGGGTGTCCCGGGCGCACGCGGGGGTCACTCCCTAGGCGTC	37	4	2366672	CGCCGCCCCTGCTGGGCCCCGCCCCCGCCTCCACTGTCCCTCCGCGCCGC	4	2336470	R	ZFYVE28	NM_020972	Body	chr4:2366421-2367092	Island
cg03198009	chr6	29648604	29648605	+	0.546343	0.759443	0.783917	0.46212	0.896219	0.487023	0.292279		0.921767	0.828056	0.878133	0.803111	0.798916	0.543895	0.920702		0.813511	0.603906	0.209605	0.0211809	cg03198009	cg03198009	34757393	CCACTATAAACACTCTAAAAATTCCAAACCAAAAAAAAACTCCTAACACA	67672313	CCACTATAAACACTCTAAAAATTCCGAACCGAAAAAAAACTCCTAACACG	I	T	Red	TACCTTCCCCGATGCCCATCCGCCCAGAATCTTCCTTCTGGGATGCCGACTTTTTCAACA[CG]TGCCAGGAGCCCTTCCTCGGCCCGGAATCCCCAGAGTGCCCACAGTGGACAGGGCACCTG	37	6	29648604	CGTGCCAGGAGCCCTTCCTCGGCCCGGAATCCCCAGAGTGCCCACAGTGG	6	29756583	F
cg03203114	chr11	118505622	118505623	-	0.861492	0.871925	0.790665	0.794011	0.810359	0.828291	0.742936		0.846625	0.725401	0.750665	0.75135	0.813077	0.660173	0.348506		0.6994	0.81424	-0.114841	0.0471525	cg03203114	cg03203114	74698352	AATTAAAAAATATATATTCTATTTCTCCCCTATACCCCRCCCTCTCCCTC			II			TGCCGGGCCGGAGTTGAGGAGTGTGTGTTCTGTTTCTCCCCTGTGCCCCGCCCTCTCCCT[CG]CCCTCCCGCCGACCAGGAGAGGGCGGAGCTGGCCGCGGGACGGAGGCACCTGGTAGGCCC	37	11	118505622	GTTGAGGAGTGTGTGTTCTGTTTCTCCCCTGTGCCCCGCCCTCTCCCTCG	11	118010832	R	PHLDB1;PHLDB1;PHLDB1	NM_001144759;NM_015157;NM_001144758	Body;Body;Body	chr11:118505508-118505741	Island		DMR
cg03220455	chr17	74582984	74582985	+	0.381278	0.457437	0.381933	0.449433	0.391339	0.522584	0.477383		0.350628	0.320426	0.365843	0.227292	0.328945	0.354069	0.392289		0.334213	0.437341	-0.103128	0.00258793	cg03220455	cg03220455	18737347	CTAATACTAAAACCTACTAAACCAAAAATCCCCAATCCCAAACCTAATCC			II			GGTAATGCTCCTTCCCCCTCCACTCACCTCCTGCTGCGATGCCCTGTTCCTAACAGGTCT[CG]GACCAGGCTTGGGATTGGGGACCCCTGGTCTAGCAGGCTCCAGCATCAGAAAGGGCTGGG	37	17	74582984	CGGACCAGGCTTGGGATTGGGGACCCCTGGTCTAGCAGGCTCCAGCATCA	17	72094579	F	ST6GALNAC2	NM_006456	TSS1500	chr17:74580974-74582396	S_Shore			TRUE
cg03227775	chr7	2972073	2972074	+	0.956407	0.538818	0.93444	0.533175	0.941269	0.922799	0.946696		0.958704	0.959367	0.950808	0.919491	0.957504	0.951439	0.94812		0.949348	0.8248	0.124547	0.0485461	cg03227775	cg03227775	40623397	CTATCTCTCTCAATCCATCTATTTCTCCCACTATAACAAACAATCCTACA	38748479	CTATCTCTCTCGATCCATCTATTTCTCCCACTATAACGAACAATCCTACG	I	T	Red	ATTGCTATTTGGATGGACCCCCACCACTCCGAGACCCCCGAGAACCCGCCACGTTTACCA[CG]CAGGATTGTTCGTTACAGTGGGAGAAACAGATGGACCGAGAGAGACAGAGTGACAGATGA	37	7	2972073	CGCAGGATTGTTCGTTACAGTGGGAGAAACAGATGGACCGAGAGAGACAG	7	2938599	F	CARD11	NM_032415	Body	chr7:2968234-2968596	S_Shelf
cg03250870	chr17	77311812	77311813	-	0.422793	0.800322	0.385499	0.59339	0.505709	0.506951	0.499246		0.387769	0.328895	0.413441	0.506925	0.394963	0.27771	0.330632		0.377191	0.530558	-0.153368	0.0119957	cg03250870	cg03250870	64724387	AATCRACAACRACAATTTCAAACCAATTAAAATAAACCTAACRTTTCTAC			II			GACCCCTCTGTGGTCGACAGCGACAGTTTCAAACCAATTAAAATAAGCCTGGCGTTTCTG[CG]GGCTGCCGCCCGTGCCGCCACCCTGGGGGTCTCTGAGGGCCTTGCTTGCAATGAGCAAGA	37	17	77311812	GTCGACAGCGACAGTTTCAAACCAATTAAAATAAGCCTGGCGTTTCTGCG	17	74823407	R	HRNBP3	NM_001082575	5'UTR					TRUE
cg03293837	chr10	123506700	123506701	-	0.931062	0.894273	0.904789	0.92295	0.942729	0.943051	0.868507		0.902042	0.526116	0.540059	0.939787	0.553513	0.913385	0.910221		0.755018	0.915337	-0.160319	0.0325777	cg03293837	cg03293837	30744339	ACRATACCAACCAAAAAACCTTCACATCCACAAAACTAAATACCATTATC			II			AAGGAACATCAACGATGCCAGCCAGAGGGCCTTCACATCCACAGAACTGAGTGCCATTGT[CG]TTTTCTATTGTTAATTTGTCCAGGGACATATTCAAAGGAGATCAAGATGAAGATGGACAT	37	10	123506700	CGACAATGGCACTCAGTTCTGTGGATGTGAAGGCCCTCTGGCTGGCATCG	10	123496690	R	ATE1;ATE1	NM_001001976;NM_007041	Body;Body					TRUE
cg03339537	chr2	157184816	157184817	-	0.326775	0.533466	0.3882	0.310219	0.359877	0.407699	0.447678		0.392115	0.282886	0.259366	0.237215	0.227586	0.277322	0.255502		0.275999	0.396273	-0.120275	0.00183981	cg03339537	cg03339537	20633478	CRAACAAACAAACAACTACAAAATCCTAAAAACCATACTAAAAAAAAATC			II			CTAGGGAAGGCCGGGCAAGCAGGCAGCTGCAGGGTCCTGGAGGCCATACTGAGGGGGAGT[CG]GAGATCCCCAGCACCGGGAAGTGGAACGTGATGCTGGAGTATGAGCAGTGGTTTCCTAAA	37	2	157184816	GGGCAAGCAGGCAGCTGCAGGGTCCTGGAGGCCATACTGAGGGGGAGTCG	2	156893062	R	NR4A2	NM_006186	Body	chr2:157185557-157186355	N_Shore		RDMR
cg03353394	chr11	77791298	77791299	-	0.593756	0.746542	0.658527	0.694306	0.617864	0.716233	0.6296		0.571584	0.630432	0.631314	0.629504	0.499543	0.495799	0.439374		0.556793	0.665261	-0.108468	0.00603906	cg03353394	cg03353394	74671412	AAATTCCATAAAAACTAATTTTCRTTTTCTAAATTTTCAATCRTTCATTC			II			GTAATTAATTGAAATTCCATAAAAGCTAGTTTTCGTTTTCTGAGTTTTCAGTCGTTCATT[CG]CATAGACACTCCCTCCAAAGCCTAAAATTAAGGTCTGGCCAGCAACAAAAGAATTTAGAG	37	11	77791298	AATTCCATAAAAGCTAGTTTTCGTTTTCTGAGTTTTCAGTCGTTCATTCG	11	77468946	R	NDUFC2	NM_004549	TSS200	chr11:77790478-77791101	S_Shore
cg03373519	chr4	53720803	53720804	-	0.922455	0.925753	0.644324	0.693171	0.901718	0.756358	0.894847		0.934311	0.92681	0.941588	0.90267	0.917063	0.909898	0.908432		0.92011	0.819804	0.100306	0.0167954	cg03373519	cg03373519	43660448	CTACTTAAAAATTTAAACCCAAAAAAATCTATTAAACAATTAACCCATTC			II			GTATGTCTAATCTACTTAAGAATTTGAACCCAAAGAGGTCTGTTAAACAATTGGCCCATT[CG]TCTGAATCTTTCTGAACTTTTCCTGCTTGTGCATATCTTCTGATCACAAAATCTTGTCAA	37	4	53720803	TACTTAAGAATTTGAACCCAAAGAGGTCTGTTAAACAATTGGCCCATTCG	4	53415560	R								TRUE
cg03403996	chr6	30074162	30074163	-	0.489561	0.936321	0.509549	0.936641	0.532435	0.0261245	0.520815		0.924267	0.952467	0.93325	0.910562	0.925873	0.913068	0.902766		0.923179	0.564492	0.358687	0.00599941	cg03403996	cg03403996	31616488	AAACATAAAAAACACTACCTAAAAACACTTCACCTACAAAAACCTTTAAC			II			CTGCAAACCTAGAGCATAGGAAACACTGCCTGGGAGCACTTCACCTACAAGGGCCTTTAG[CG]GCTTCAGGGCCCAGCCACACCCTTCTCCACGTACGTGTTCCAGACCCAGTCACCCCGAGC	37	6	30074162	AGCATAGGAAACACTGCCTGGGAGCACTTCACCTACAAGGGCCTTTAGCG	6	30182141	R	TRIM31	NM_007028	Body	chr6:30071225-30071428	S_Shelf
cg03433313	chr16	819064	819065	+	0.732612	0.711958	0.913835	0.940245	0.662651	0.717206	0.694885		0.952158	0.934971	0.94042	0.926841	0.921613	0.911221	0.920198		0.929632	0.767627	0.162004	0.00056004	cg03433313	cg03433313	52731440	CTATATCTATACTCAAAACCTAAACAAAAAAACCCRAAAATATCCTAACC			II			AGGGTGGCCCCAGGAGCCGGTGGTGGGAGTCCTGTGCCCCTGTCCCCACAGGCTTGGCCC[CG]GCTAGGACATTCCCGGGCCCCCCTGCTCAGGCCCTGAGCACAGACACAGGCAGGACCACG	37	16	819064	TGTGTCTGTGCTCAGGGCCTGAGCAGGGGGGCCCGGGAATGTCCTAGCCG	16	759065	F	MIR662	NR_030384	TSS1500					TRUE
cg03441844	chr1	161368947	161368948	+	0.525236	0.588167	0.377893	0.385111	0.404913	0.492157	0.480446		0.369978	0.170052	0.432682	0.495117	0.301294	0.291606	0.279184		0.334273	0.464846	-0.130573	0.0121645	cg03441844	cg03441844	29779397	ATAATTTACAAACCTATATACAAATCCAAAAATACRCTAATAATTATCTC			II			ACCACGTTCGTTTCGTTCCTCTGGACTACTGAGTTAATGATACCGGCAATCAGCGCAAAG[CG]AGATAATCACCAGCGCACTCTTGGATCTGTATACAGGTTTGTAAACTATGTGGAGGAAAC	37	1	161368947	TAGTTTACAAACCTGTATACAGATCCAAGAGTGCGCTGGTGATTATCTCG	1	159635571	F				chr1:161368863-161369932	Island
cg03482866	chr13	111040579	111040580	+	0.736164	0.889685	0.576393	0.784372	0.582188	0.861358	0.757571		0.811989	0.663877	0.527787	0.612785	0.632032	0.451287	0.3871		0.583837	0.741104	-0.157268	0.0237376	cg03482866	cg03482866	43728459	RACAACTACCTAACTACRACTAAAAAAATACAAACTACRCTTAAAAACTC			II			CTATGCAATATGAAACCTGAGAACAAGGCTTAATAACAGCCCCTCCAGGACGGCGGCAAG[CG]AGCCCTCAAGCGCAGTCTGCATTTCCCCAGCCGCAGCCAGGCAGCTGCCGGCACCTTGGG	37	13	111040579	GCAGCTGCCTGGCTGCGGCTGGGGAAATGCAGACTGCGCTTGAGGGCTCG	13	109838580	F	COL4A2	NM_001846	Body	chr13:111038079-111038401	S_Shelf			TRUE
cg03486986	chr13	112986285	112986286	-	0.319019	0.555763	0.447101	0.340344	0.379216	0.559407	0.389443		0.283838	0.461016	0.186343	0.105559	0.407578	0.214797	0.197981		0.265302	0.427185	-0.161883	0.00791723	cg03486986	cg03486986	61607345	AAACAAAAAATTCACCAACAATAAAACAAACTATACTCACAACAAAATCA	56652424	AAACAAAAAATTCACCAACAATAAAACGAACTATACTCGCGACGAAATCG	I	A	Red	AGAAAGTGCCAAGAGCAGGAAATTCACCAACAATGAGGCGGACTGTGCTCGCGGCGGAAT[CG]GCAGCCCCATCACCCGCAGCCGCGCCTTGGCCTCCGGATAATTAGGTCCCCAAACCAGGC	37	13	112986285	GAGCAGGAAATTCACCAACAATGAGGCGGACTGTGCTCGCGGCGGAATCG	13	112034286	R				chr13:112984966-112985733	S_Shore			TRUE
cg03495011	chr20	61757175	61757176	-	0.53357	0.421035	0.54455	0.499395	0.592842	0.703102	0.515532		0.60279	0.742957	0.684477	0.667244	0.625737	0.669435	0.613399		0.658006	0.544289	0.113716	0.00633113	cg03495011	cg03495011	47808372	TCATTATCCTCTTCACCCAAACCTCTTTACTAATAAAAAATTAATTTTAC			II			AGCAAATGCGATCATTATCCTCTTCACCCAGGCCTCTTTGCTGGTGGGAGGTTAGTTTTG[CG]TTTAATGAACATGGGCTGAGTCTCTCTAATGAGGAAGAGATGGGTGCACAGTGATTAGAA	37	20	61757175	CGCAAAACTAACCTCCCACCAGCAAAGAGGCCTGGGTGAAGAGGATAATG	20	61227620	R				chr20:61754868-61755083	S_Shelf		CDMR
cg03502601	chr17	78865373	78865374	+	0.553802	0.42663	0.876544	0.325186	0.319357	0.865402	0.52028		0.283161	0.518962	0.271782	0.417876	0.364214	0.28668	0.360833		0.357644	0.555314	-0.19767	0.0319804	cg03502601	cg03502601	35619486	TTAAAACAAAACCRTACAATTAACATCAAAAACAAAAACCATCCCTTTTC			II			GAGCCAGTGGCCTGCCGTCTCCCAGCACTCTGCTATTCCAAGGCCTCTGCTCTGACGGTT[CG]AAAAGGGATGGTCCCTGTTTCTGATGCCAATTGCACGGTTTTGTCTTAACCTTTCTTTTT	37	17	78865373	TAAGACAAAACCGTGCAATTGGCATCAGAAACAGGGACCATCCCTTTTCG	17	76479968	F	RPTOR;RPTOR	NM_001163034;NM_020761	Body;Body	chr17:78863569-78863813	S_Shore	low-CpG:76479950-76479969		TRUE
cg03521982	chr18	70206471	70206472	+	0.679836	0.689722	0.828647	0.868719	0.74608	0.674618	0.690484		0.854507	0.873111	0.847461	0.882807	0.87912	0.842266	0.894943		0.867745	0.73973	0.128015	0.000268604	cg03521982	cg03521982	51740307	CTTAAACTTACAAAAATAATCTCCTTTAATTAACCTCTTACCCCATAACC			II			AAAACGAACAAACAAACAAACAAACAAACAAAAAAGTTCCATTCTGAATGGGTAGAGAAG[CG]GCTATGGGGCAAGAGGCCAATTAAAGGAGATCACTTCTGTAAGTTCAAGCTTGGGACCTA	37	18	70206471	CGGCTATGGGGCAAGAGGCCAATTAAAGGAGATCACTTCTGTAAGTTCAA	18	68357451	F	CBLN2	NM_182511	Body	chr18:70208974-70211790	N_Shelf		CDMR
cg03526165	chr2	138264722	138264723	-	0.358671	0.78031	0.401771	0.689989	0.649228	0.669753	0.613694		0.738307	0.792032	0.766774	0.71248	0.674237	0.729315	0.774761		0.741129	0.594774	0.146356	0.014071	cg03526165	cg03526165	47767377	AAAACTAAATATTCTCATTCATACAAAATCTAACCTATTTATCAACCCTC			II			TAACCCCTCCAGGAACTGAGTATTCTCATTCATACAAAATCTGGCCTGTTTGTCAACCCT[CG]TCTTACAATGACAGCTAGCAATGGGAGAGAAATTACAAATGGCTCTCACTCCAGTGCCAG	37	2	138264722	CGAGGGTTGACAAACAGGCCAGATTTTGTATGAATGAGAATACTCAGTTC	2	137981192	R	THSD7B	NM_001080427	Body					TRUE
cg03531388	chr13	27077539	27077540	-	0.668244	0.903584	0.895867	0.90693	0.924071	0.918939	0.906014		0.0691975	0.0529833	0.906761	0.906602	0.913048	0.852434	0.2706		0.567375	0.874807	-0.307432	0.0446995	cg03531388	cg03531388	67666476	AATCAATATCTTTATCCAAAAATAACTACAAAAAAAATCTTTACCTAATC			II			CCTCACCAAGAAGTCAATATCTTTATCCAGGAGTGACTACAAGAAAGGTCTTTGCCTGGT[CG]TCTTCTCTATTTGTTGCCCTGGTTCTGCTTCCAATCCTGCGCCAGTTGGCAATGGAGTGC	37	13	27077539	CGACCAGGCAAAGACCTTTCTTGTAGTCACTCCTGGATAAAGATATTGAC	13	25975539	R								TRUE
cg03570920	chr12	72332964	72332965	-	0.601203	0.295126	0.516923	0.712522	0.600246	0.512712	0.499116		0.707459	0.863165	0.75315	0.60795	0.624235	0.544867	0.642742		0.677653	0.533978	0.143674	0.0234123	cg03570920	cg03570920	42784451	ATATAACCATCTTCTCCTCACCATATAAATCCCTTTTATAATATAAACAC			II			TATTTTTTAGGGTGTGACCATCTTCTCCTCACCATATGAATCCCTTTTGTAGTGTAAGCA[CG]CACACCTCAAATTTCTCCTTCTTTATAATCTGTCTACCCTGCTTTCCTCCTGTCTGCCTC	37	12	72332964	TGTGACCATCTTCTCCTCACCATATGAATCCCTTTTGTAGTGTAAGCACG	12	70619231	R	TPH2	NM_173353	Body
cg03575512	chr5	1004495	1004496	+	0.387647	0.469338	0.272137	0.431545	0.179318	0.396549	0.247882		0.328162	0.356997	0.11921	0.0816577	0.197706	0.163348	0.159119		0.200886	0.340631	-0.139745	0.0120858	cg03575512	cg03575512	22728391	RTAACATAAAAAACATCCRCTATATAAAAAACRTCCCCTATATAAAAAAC			II			GGTCAGAGTTGGCTACACCATGCCTTCCAGGCACGCCACACCGTGAGGTCACACCGCGGA[CG]CCCCTCACACAGGGGACGCCCCTCACACAGCGGATGCCCCTCATGCCACGGAGGCCTCCG	37	5	1004495	CGCCCCTCACACAGGGGACGCCCCTCACACAGCGGATGCCCCTCATGCCA	5	1057495	F				chr5:1003937-1005687	Island
cg03642635	chr11	133788233	133788234	-	0.59428	0.236916	0.423227	0.263093	0.479136	0.549394	0.339491		0.45593	0.100963	0.373256	0.160916	0.354763	0.193707	0.117008		0.250935	0.41222	-0.161285	0.0213758	cg03642635	cg03642635	37794459	CACTACCCAAATAACTAAAATCAATCAAAAACAAAACAATTACCAACACC			II			TGTCTCGACAACACTGCCCAGATAGCTGAGATCAATCAGAAACAAAGCAGTTACCAACAC[CG]GCCGGGGGGCACCGCCCACGCACACCCAGAGGGAAGCAGGGAGGGGCACAGCGAGCACCG	37	11	133788233	ACTGCCCAGATAGCTGAGATCAATCAGAAACAAAGCAGTTACCAACACCG	11	133293443	R	IGSF9B	NM_014987	3'UTR	chr11:133787971-133791268	Island
cg03686964	chr5	1868279	1868280	-	0.721999	0.280098	0.850591	0.422942	0.772349	0.605875	0.919486		0.641791	0.451718	0.415128	0.546339	0.539277	0.425909	0.224288		0.463493	0.653334	-0.189842	0.0416575	cg03686964	cg03686964	49768495	AAAAATCCCTAACAACTCCTCTATTAAAAAACRCATAAAACATCTATACC			II			GCTTTACTACGGGGGGTCCCTGGCAGCTCCTCTGTTGAAGGACGCATGGGGCATCTGTGC[CG]CTCTCGTAGGGACGTTTGCAGGGCCTTGTGTGACTGTGTTCACGTCGGCCCCTCTCACCT	37	5	1868279	CGGCACAGATGCCCCATGCGTCCTTCAACAGAGGAGCTGCCAGGGACCCC	5	1921279	R
cg03691822	chr16	47999378	47999379	-	0.413448	0.551532	0.498837	0.613881	0.632773	0.806154	0.581563		0.459476	0.348286	0.423919	0.389996	0.495599	0.632037	0.50429		0.464801	0.585455	-0.120655	0.0373189	cg03691822	cg03691822	18775347	AAAAAATCCAAACTCCAACTTAAAAAATCAAAATCTCTATTATAAACTTC			II			CATTCCTAATAAAGGAGTCCAGGCTCCAGCTTGAAGAGTCAGGATCTCTATTGTGGGCTT[CG]TTCTTGCCAGGATTTGAAGAGAAACCCTTTACTAATCCACACTTTGCAACACAATCCACC	37	16	47999378	CGAAGCCCACAATAGAGATCCTGACTCTTCAAGCTGGAGCCTGGACTCCT	16	46556879	R								TRUE
cg03738707	chr2	128453335	128453336	+	0.34447	0.836149	0.564431	0.626803	0.661108	0.724651	0.517104		0.390796	0.773412	0.0293012	0.382666	0.57975	0.391741	0.19466		0.391761	0.610674	-0.218913	0.0470946	cg03738707	cg03738707	44729409	AAAAAACACAAACAAACAATCAAACTCTTAAACATAAAAAAACAACAACA	58646443	GAAAAACGCGAACGAACGATCGAACTCTTAAACGTAAAAAAACAACGACG	I	T	Red	GCGTCTGCGTCCTCAGTTTCCCCAGGACGCGTAAGGAGAAAACCGGGGGAGGGCCCCGCA[CG]CCGCTGCCCCCCCACGTCCAAGAGCCCGACCGTTCGCCCGCGCCCCTCGAGGAGTCTGCC	37	2	128453335	CGCCGCTGCCCCCCCACGTCCAAGAGCCCGACCGTTCGCCCGCGCCCCTC	2	128169805	F				chr2:128453174-128453446	Island
cg03754882	chr8	124688770	124688771	-	0.897011	0.0224633	0.496846	0.499657	0.498135	0.886163	0.448258		0.88909	0.864633	0.87202	0.86343	0.868239	0.821569	0.819595		0.856939	0.535505	0.321435	0.0149707	cg03754882	cg03754882	45731391	CTCCAATTTCTTTCTTTTATAACTAACTTTATAAACCATACTCAATTTCC			II			CCCACCACAGGCTCCAGTTTCTTTCTTTTATGGCTGGCTTTATAAACCATGCTCAATTTC[CG]ATTGGGTTTGTTTACTTGACAGTTGTTTGTCTCCCTGCAAACCAGAAGAAGCACCATAAG	37	8	124688770	CGGAAATTGAGCATGGTTTATAAAGCCAGCCATAAAAGAAAGAAACTGGA	8	124757951	R								TRUE
cg03761513	chr6	168633350	168633351	-	0.486585	0.475414	0.46716	0.341083	0.438582	0.209143	0.4113		0.394196	0.180282	0.30154	0.313942	0.270828	0.125387	0.119761		0.243705	0.404181	-0.160476	0.00636714	cg03761513	cg03761513	34610369	AACTCAAAAATCCTACAAAAAAAACAACCTAAAAAAACTCCTACAAAAAC			II			TTTTGTCCTTGAGCTCAAAAGTCCTGCAGGGAAAACAGCCTGAGGGAGCTCCTGCAGGAG[CG]TTGCTTAGGAGAGGCTGTCCCCTTCCAGCCGCAAAGGCAGCTCCGGGAGACACACCAAGG	37	6	168633350	CGCTCCTGCAGGAGCTCCCTCAGGCTGTTTTCCCTGCAGGACTTTTGAGC	6	168376199	R				chr6:168633706-168633918	N_Shore			TRUE
cg03803861	chr5	41511150	41511151	-	0.320488	0.776249	0.336558	0.465665	0.339473	0.425635	0.269268		0.411696	0.187346	0.106219	0.196344	0.162661	0.21337	0.109304		0.198134	0.419048	-0.220914	0.00224365	cg03803861	cg03803861	66738365	TTATTACCTCCTAAAAAACAAACTTCTCATACTAAATTTCAAAACTTTCC			II			ACTTTGGGATGTTATTGCCTCCTGAGGAACAGACTTCTCATGCTGGGTTTCAGGGCTTTC[CG]TCCTTATCAAAGAGCTTTCCTTTTTGTAATCTACAACAGGTTATACCTTTCCTCAGCCAG	37	5	41511150	CGGAAAGCCCTGAAACCCAGCATGAGAAGTCTGTTCCTCAGGAGGCAATA	5	41546907	R	PLCXD3	NM_001005473	TSS1500	chr5:41509783-41510166	S_Shore
cg03864128	chr20	32398023	32398024	-	0.740945	0.873438	0.859701	0.764086	0.818366	0.796759	0.859366		0.743882	0.794232	0.576884	0.798221	0.798379	0.632077	0.635035		0.711244	0.816095	-0.10485	0.00918205	cg03864128	cg03864128	73649509	AATAACAAATTACTATCAATTAAAACACATTTTTTATTCRTATCTTCCAC			II			GCTTTCTGGGGGGTAACAGGTTGCTGTCAGTTGGAACACATTTTTTGTTCGTGTCTTCCA[CG]TATAAGCTTAATGCTTTTTCTTTTCTTTTGTAAAAAAATTTATTTTCTTTTTTTCCCCTG	37	20	32398023	CGTGGAAGACACGAACAAAAAATGTGTTCCAACTGACAGCAACCTGTTAC	20	31861684	R	CHMP4B	NM_176812	TSS1500	chr20:32399262-32399550	N_Shore
cg03873322	chr6	142409202	142409203	-	0.233886	0.120069	0.405055	0.336491	0.24198	0.133526	0.353299		0.361289	0.476077	0.442197	0.46875	0.36258	0.266169	0.243999		0.374437	0.260615	0.113822	0.0328827	cg03873322	cg03873322	74769313	TTAAAACATAATAATTTTCTTATATTTTTCCAAACCTCACATATCAATCC			II			AATTGTTTTTTTTAAAACATAGTAATTTTCTTATATTTTTCCAAGCCTCACATGTCAGTC[CG]TTTTAACTCTGTTTACTCTACTTCCCAGGTACACACTCTCTCCCTCTCTTCCTCTCCACA	37	6	142409202	CGGACTGACATGTGAGGCTTGGAAAAATATAAGAAAATTACTATGTTTTA	6	142450895	R	NMBR	NM_002511	Body	chr6:142409473-142410112	N_Shore
cg03877420	chr5	1004367	1004368	+	0.541207	0.730353	0.43843	0.535394	0.322518	0.574877	0.4532		0.543144	0.389546	0.21703	0.211216	0.319974	0.302128	0.48414		0.352454	0.513711	-0.161257	0.0163708	cg03877420	cg03877420	38661458	TTTTAAAAACACTATCTTAACCCCAAACTATAACTAAAATTAAAATAAAC			II			GTGGGTGTGTGTGTGTGTGTGTGTGTGTGTGTGTGTGTGTGTGTGCCGGCTCCGCGCATG[CG]CCTATTTCAACTCCAGCCACAGCCTGGGGCCAAGACAGTGTCTTCAAAAGAGGCCCCTGA	37	5	1004367	CGCCTATTTCAACTCCAGCCACAGCCTGGGGCCAAGACAGTGTCTTCAAA	5	1057367	F				chr5:1003937-1005687	Island		CDMR
cg03898952	chr13	107069935	107069936	+	0.678357	0.779447	0.516837	0.544791	0.565349	0.691402	0.448037		0.500507	0.38429	0.487344	0.532049	0.549582	0.556112	0.510037		0.502846	0.60346	-0.100614	0.0388501	cg03898952	cg03898952	31631447	AAATAAAACAAACRACTCRACAATCTCATAATTTCTTTCCCTAACCAACC			II			TTCTTTTTTCTTTTTTTTTTTTAGTAACAGCTGTGACTTACCATTTCCCCCAACTACTGC[CG]GCTGGTCAGGGAAAGAAATCATGAGACTGCCGAGCCGCTTGCTCTACCCCGGGGAGCGAC	37	13	107069935	CGGCTGGTCAGGGAAAGAAATCATGAGACTGCCGAGCCGCTTGCTCTACC	13	105867936	F								TRUE
cg03932978	chr6	55444488	55444489	+	0.436412	0.35933	0.445055	0.559134	0.57004	0.296484	0.507954		0.651825	0.445127	0.631416	0.637179	0.495496	0.509045	0.744099		0.587741	0.453487	0.134254	0.016324	cg03932978	cg03932978	61731496	CAACACTTAACCACAACACCAACTTACAACTTACCTCTCATTTAAAAACA	24635344	CAACGCTTAACCGCAACACCAACTTACAACTTACCTCTCATTTAAAAACG	I	T	Red	TAATGAAAAGGAAAAGATAGTCTTAAATTAGGTTACATGTCAGAGGTACTCTCAGAGGTA[CG]TTCCTAAATGAGAGGTAAGCTGTAAGTTGGTGCTGCGGTTAAGCGCTGAAATGGAACTGC	37	6	55444488	CAGCGCTTAACCGCAGCACCAACTTACAGCTTACCTCTCATTTAGGAACG	6	55552447	F	HMGCLL1;HMGCLL1	NM_019036;NM_001042406	TSS1500;TSS1500	chr6:55443732-55444092	S_Shore			TRUE
cg03943025	chr6	33084549	33084550	-	0.307735	0.249513	0.560336	0.365567	0.469667	0.390291	0.427172		0.290121	0.32314	0.299679	0.268948	0.257252	0.330272	0.25701		0.289489	0.395754	-0.106266	0.0122633	cg03943025	cg03943025	43743510	CACTCAACCACCCTAAACAATAAATCTCATTCTTTTCAATAAATCCTCTC			II			TCCCTAATGATCACTCAGCCACCCTGAGCAGTGAGTCTCATTCTTTTCAGTAAATCCTCT[CG]CTGCGTGGTGAGAAAACTGATGCCTGGAGTCTGTGACCTGCCTAGGACCACAGAACTCGG	37	6	33084549	ACTCAGCCACCCTGAGCAGTGAGTCTCATTCTTTTCAGTAAATCCTCTCG	6	33192527	R	HLA-DPB2	NR_001435	Body	chr6:33084740-33084995	N_Shore
cg03960424	chr20	57042304	57042305	+	0.523151	0.761705	0.457297	0.604851	0.594667	0.607408	0.53721		0.565479	0.506026	0.470017	0.50098	0.565708	0.415839	0.342139		0.480884	0.583756	-0.102872	0.0316212	cg03960424	cg03960424	31697449	AAACTACCTAAAAACRCTAAACCTCACCATACACRAACTCAACCTAATCC			II			TACAGCTCCTCCACCAGCCGGGGCGACGCCCGGGGCTGCGGCTGCAGGCGGCGCTGCACG[CG]GACCAGGCTGAGCTCGTGCATGGTGAGGCCCAGCGCCTCCAGGCAGTCCCCCTGAGCCCG	37	20	57042304	GACTGCCTGGAGGCGCTGGGCCTCACCATGCACGAGCTCAGCCTGGTCCG	20	56475710	F	APCDD1L	NM_153360	Body	chr20:57042166-57042765	Island
cg03963391	chr16	34808479	34808480	-	0.654986	0.715823	0.717583	0.610481	0.737814	0.619327	0.633518		0.805863	0.86738	0.855126	0.752639	0.725512	0.661386	0.846223		0.787733	0.669933	0.1178	0.00237328	cg03963391	cg03963391	65763437	ATCTCTAAAACAATAAAAACCAAAAACRCRAAAACRACTACTCTCAATAC			II			GGGGAAGGCGGGTCTCTGGAACAGTGAGAGCCAGAAGCGCGGAGGCGGCTGCTCTCAGTA[CG]CGGGCTCCGCTGGGCGTCCCGACTGGCCTTCATTCCACCCCCGGATCTCCCAGACTGGGG	37	16	34808479	TCTCTGGAACAGTGAGAGCCAGAAGCGCGGAGGCGGCTGCTCTCAGTACG	16	34665980	R				chr16:34808455-34809874	Island
cg03972071	chr18	72917163	72917164	+	0.177812	0.474849	0.174506	0.266357	0.548815	0.486776	0.303882		0.217559	0.207612	0.130119	0.334983	0.209441	0.242861	0.131006		0.210512	0.347571	-0.137059	0.0299406	cg03972071	cg03972071	12751430	ACCTACTACACTTAAACTTATTTCTAATAAAACAAAAAACACAAACTACA	40659510	GCCTACTACGCTTAAACTTATTTCTAATAAAACGAAAAACGCGAACTACG	I	A	Red	GCTGGTGAGGACCCTCCACAGCCCGGGACCCGCCTGAGTCCTTACCTCTGCGTGAGGGTC[CG]CAGCTCGCGCCTTCCGCTCCACCAGAAACAAGTTCAAGCGCAGCAGGCGCAAAGCGAATG	37	18	72917163	GCCTGCTGCGCTTGAACTTGTTTCTGGTGGAGCGGAAGGCGCGAGCTGCG	18	71046151	F	ZADH2	NM_175907	Body	chr18:72916107-72917233	Island
cg03991592	chr16	303192	303193	-	0.467843	0.582921	0.437241	0.311452	0.373815	0.527858	0.372689		0.312768	0.232865	0.50483	0.148065	0.337354	0.398676	0.0993051		0.290552	0.439117	-0.148565	0.020264	cg03991592	cg03991592	42736484	TCCCATATTCAAATATATTTTCCRTTTTAATTTCTAAAACRACRACTACC			II			CCCTGTGCCTTTCCCATGTTCAAATGTGTTTTCCGTTTTGGTTTCTAAGACGGCGACTGC[CG]GTTTCCCCACCGCATCCACCCCCGGTCCGGCCAGCAGGAACCAGGGGAAGGAGAGGGCAT	37	16	303192	CGGCAGTCGCCGTCTTAGAAACCAAAACGGAAAACACATTTGAACATGGG	16	243193	R	ITFG3	NM_032039	5'UTR
cg04071440	chr6	29648275	29648276	+	0.703471	0.878834	0.849765	0.665558	0.850128	0.795808	0.557172		0.886003	0.927871	0.914694	0.856648	0.868782	0.715512	0.889279		0.865541	0.757248	0.108293	0.0197475	cg04071440	cg04071440	28662421	AACAATAACTAAAAAAAATCCCCRAAACCCTAAACAAAAACCAAAAAACC			II			ACTCCAGCCACGTGAGTTTTCCGCCTGTCAGCCAAGCAAAATGGCCTTCCTGCAGTCGCA[CG]GCCCTTTGGTCTCTGCTCAGGGCTTCGGGGACCCTTTCCAGCCATTGCCCTGCACCTACC	37	6	29648275	CGGCCCTTTGGTCTCTGCTCAGGGCTTCGGGGACCCTTTCCAGCCATTGC	6	29756254	F
cg04086531	chr16	49732376	49732377	+	0.37311	0.749765	0.493034	0.369869	0.419301	0.324889	0.395449		0.365415	0.276176	0.245547	0.163982	0.287924	0.393011	0.0719987		0.257722	0.446488	-0.188766	0.00825417	cg04086531	cg04086531	45660319	CAAAAATCTAACAAAATATCACAACTAACAAAAAAAATTAAACACAACCA	70688478	CAAAAATCTAACGAAATATCACGACTAACAAAAAAAATTAAACACGACCG	I	A	Red	ACTTTGATTCCATCAATTACCATTATCTTTCTCCGCAGGTCCGCCAACCATCCCCCGATC[CG]GCCGTGTTTAACTTTCTTTGCCAGTCGTGATACCCCGTCAGATTTCTGGCGCTGCCACGC	37	16	49732376	CGGCCGTGTTTAACTTTCTTTGCCAGTCGTGATACCCCGTCAGATTTCTG	16	48289877	F	ZNF423	NM_015069	Body	chr16:49732348-49732712	Island
cg04103021	chr4	174441703	174441704	+	0.504639	0.379771	0.456967	0.503171	0.328568	0.591444	0.397037		0.553281	0.330997	0.380195	0.2685	0.318787	0.292397	0.184736		0.332699	0.451657	-0.118958	0.0262709	cg04103021	cg04103021	42707508	TAAATAATAAAACCRACTAAAACACATTAATTTTCTAAATCACTCAAATC			II			CACAAGTGATGTGGAGTTTTCAGTTTGCTTGTTTTTTGCTGTTGTTTGTTTGCTTTTGAG[CG]ATCTGAGTGATTTAGAAAACTAATGTGTCTCAGTCGGCTCCACCATTCAGACAGATCATA	37	4	174441703	GAATGGTGGAGCCGACTGAGACACATTAGTTTTCTAAATCACTCAGATCG	4	174678278	F				chr4:174443365-174443948	N_Shore		RDMR
cg04156016	chr5	1868137	1868138	+	0.712439	0.679355	0.762544	0.560133	0.622739	0.527225	0.604588		0.563524	0.368954	0.391689	0.513365	0.55175	0.478579	0.463998		0.47598	0.638432	-0.162452	0.000917328	cg04156016	cg04156016	21741499	ATTTTTACCACCTTTATTTTTTAAACAAAACACTCACTTAAAATATCCCC			II			GGCTTGACTGCGGGCCCTCAGGTGTCCTTGTCCAGGGCTCAGCCTCCCCATCCTCTGCAG[CG]GGGACATTCTAAGTGAGTGTCTTGTTTAAAAAATAAAGGTGGTAAAAACTGGAGTGTGAG	37	5	1868137	CGGGGACATTCTAAGTGAGTGTCTTGTTTAAAAAATAAAGGTGGTAAAAA	5	1921137	F
cg04166638	chr17	79164389	79164390	-	0.896828	0.907587	0.876586	0.902929	0.877008	0.879148	0.885951		0.906776	0.479014	0.45778	0.839345	0.878215	0.851664	0.859836		0.753233	0.889434	-0.136201	0.0356099	cg04166638	cg04166638	36683362	CCTTCCTCAACCACAACCTCCTAAAACTTAAAACTACAAAAATCCTACCC			II			GCATCTCCTGGCCTTCCTCAGCCACAGCCTCCTGGGGCTTGGAGCTGCAGAGGTCCTGCC[CG]CTCCCCTGCCCCGCCTCCGTCTCCAGCCCTGCAGCCCCCGCCGCCCACCTCCGGTGCACC	37	17	79164389	CGGGCAGGACCTCTGCAGCTCCAAGCCCCAGGAGGCTGTGGCTGAGGAAG	17	76778984	R	AZI1;AZI1	NM_014984;NM_001009811	Body;Body	chr17:79164388-79165184	Island
cg04204221	chr2	121279483	121279484	+	0.786018	0.666876	0.622405	0.745848	0.71201	0.771774	0.727731		0.601331	0.615702	0.594601	0.76611	0.704877	0.55485	0.365492		0.600423	0.718952	-0.118529	0.0229936	cg04204221	cg04204221	45630450	ATCCAATCCCCTATTAAACAATAAACCTAAAAAACAATTTACATCTTAAC			II			ACTTGAATTTCAAGCGTGCATAGAGTTAGACTGAAGAGCACTGCATAAAGAAGAGCCCCT[CG]TCAAGATGTAAATTGCTTCCTAGGCTCACTGCTCAACAGGGGACTGGATGGGATGCGAGT	37	2	121279483	TCCAGTCCCCTGTTGAGCAGTGAGCCTAGGAAGCAATTTACATCTTGACG	2	120995953	F				chr2:121279842-121280183	N_Shore
cg04234412	chr22	24373322	24373323	-	0.342769	0.279395	0.309554	0.948172	0.949254	0.336449	0.939868		0.24741	0.341739	0.232028	0.242466	0.349384	0.227996	0.258943		0.271424	0.586494	-0.315071	0.0137452	cg04234412	cg04234412	57661309	RAAAAAAAATTAATAAACCAAAAATCCRACCTTATCCCTACTCTACCTCC			II			CAGCACTGGGCGAGGGGAAGTTGGTGGGCCAGGGGTCCGGCCTTGTCCCTGCTCTGCCTC[CG]CAACAGCGACCCCGATCCCTTTCCCCAGGGACCACCCCCCACCCCATTCCGCAGGCCAAG	37	22	24373322	CGGAGGCAGAGCAGGGACAAGGCCGGACCCCTGGCCCACCAACTTCCCCT	22	22703322	R	LOC391322	NM_001144931	Body	chr22:24372912-24373725	Island
cg04262428	chr11	70673256	70673257	-	0.0803295	0.0789194	0.174979	0.219892	0.205746	0.491306	0.19952		0.210164	0.108662	0.0734931	0.0771889	0.157973	0.0558907	0.0660227		0.107056	0.207242	-0.100185	0.0416399	cg04262428	cg04262428	16683466	CCCACATTCCCCAAACAAACATAACCAACATTCTAAAATTTCTAAACACA	53707326	CCCACGTTCCCCGAACAAACATAACCAACATTCTAAAATTTCTAAACACG	I	A	Red	CTTCACACCAGACCCACGTTCCCCGGGCAGACATGGCCAGCATTCTGGAATTTCTGAACA[CG]ACCTATATTTCTGTTCAAAAGAATCAGACACAAGTGCCCATGACTTCTCTGGCTCCCCAC	37	11	70673256	CCCACGTTCCCCGGGCAGACATGGCCAGCATTCTGGAATTTCTGAACACG	11	70350904	R	SHANK2	NM_012309	Body	chr11:70672834-70673055	S_Shore	low-CpG:70350361-70350918
cg04329125	chr14	105945022	105945023	+	0.67786	0.273014	0.475131	0.571419	0.443148	0.584241	0.350521		0.293648	0.335783	0.391205	0.355293	0.390217	0.510955	0.151398		0.346929	0.482191	-0.135262	0.0422214	cg04329125	cg04329125	19629306	ACACCTACAAATAAAAATACATAAAACAAAAATACATAAAATAAAAACCA	48611327	ACGCCTACGAATAAAAATACGTAAAACGAAAATACGTAAAATAAAAACCG	I	C	Grn	CTGGAAAGCCTAGTGCCCCCCAGTCCCCAGCGGGCCGTTTTCTGAGATGCCCGGTGGCCG[CG]GCCCCCACCCCACGTACCCCCGCCCCACGTACCCCCACCCGCAGGCGTGAACATCGGGGG	37	14	105945022	CGGCCCCCACCCCACGTACCCCCGCCCCACGTACCCCCACCCGCAGGCGT	14	105016067	F	CRIP2	NM_001312	Body	chr14:105944421-105945700	Island
cg04372436	chr19	3884696	3884697	-	0.949252	0.940022	0.943618	0.933772	0.923654	0.93402	0.919387		0.609489	0.953659	0.948758	0.599982	0.932483	0.541167	0.918589		0.786304	0.934818	-0.148514	0.0427007	cg04372436	cg04372436	54663356	TTTCRAAATTTCCAAAAAAACAAAACTTATATCTAAAAACTCAACCTCTC			II			GAGAAGGTAGATTTCGAAGTTTCCAAGGGAGCAGGACTTGTATCTGAAGGCTCAGCCTCT[CG]CCCACGTTCAAACTCTGAACCCCACTGTGCATCCTAAGCTCTCTGTGCCTCTGTTTTCTC	37	19	3884696	TTCGAAGTTTCCAAGGGAGCAGGACTTGTATCTGAAGGCTCAGCCTCTCG	19	3835696	R	ATCAY	NM_033064	5'UTR	chr19:3880718-3881278	S_Shelf
cg04406111	chr10	123779210	123779211	-	0.488588	0.385826	0.67164	0.711369	0.622222	0.866439	0.661643		0.659908	0.842083	0.757155	0.877271	0.782961	0.578623	0.935915		0.776274	0.629675	0.146599	0.0427165	cg04406111	cg04406111	41613356	CTAATTCCCTATAAACAAAAACACTTATCTAATTACAACAACCCTACACA	48729509	CTAATTCCCTATAAACAAAAACGCTTATCTAATTACGACGACCCTACACG	I	A	Red	GGCTGGGAAACGCTGATTCCCTGTGGGCAGGAACGCTTGTCTAATTGCGACGGCCCTGCA[CG]GCTCCTGCCCAGGTATGAAGTGCAGCTGGCTTGCACCAGTGCGAGGGCGGAGACGCGCTG	37	10	123779210	CTGATTCCCTGTGGGCAGGAACGCTTGTCTAATTGCGACGGCCCTGCACG	10	123769200	R	TACC2;TACC2	NM_206862;NM_206861	5'UTR;5'UTR					TRUE
cg04450003	chr12	50355995	50355996	+	0.701583	0.646839	0.505063	0.629109	0.567441	0.84851	0.506776		0.625939	0.445396	0.452723	0.44104	0.552604	0.486985	0.542648		0.506762	0.629332	-0.122569	0.0256807	cg04450003	cg04450003	64766422	ATCTAATTACCCACCAAAAAAACCAAAATAATAACRAAATTAATATAACC			II			CGCGCTGGCGTTTGGCCTGGCCATAGGCACGCTGGCCCAGGCCCTGGGACCCGTGAGCGG[CG]GCCACATCAACCCCGCCATCACCCTGGCCCTCTTGGTGGGCAACCAGATCTCGCTGCTCC	37	12	50355995	TCTGGTTGCCCACCAAGAGGGCCAGGGTGATGGCGGGGTTGATGTGGCCG	12	48642262	F	AQP5	NM_001651	1stExon	chr12:50354839-50356163	Island
cg04484415	chr16	58534708	58534709	-	0.554407	0.47259	0.473836	0.419958	0.570008	0.425986	0.524566		0.483992	0.369113	0.36603	0.319387	0.531744	0.467032	0.194448		0.390249	0.491622	-0.101372	0.0393069	cg04484415	cg04484415	11796491	CAAAAACTACCRTCCCAATAAACRACCRTCTAACTTATTTAAATAACTAC			II			GTCTGTGCGTGCAGGGGCTGCCGTCCCAGTGGGCGGCCGTCTAGCTTGTTTGGATGGCTG[CG]CCAGTGTGATGGGAAGGACAGGCGGCCTCTTCCTTAGGAGCCACCTCACAGTTCCCAGGG	37	16	58534708	AGGGGCTGCCGTCCCAGTGGGCGGCCGTCTAGCTTGTTTGGATGGCTGCG	16	57092209	R	NDRG4;NDRG4;NDRG4	NM_020465;NM_022910;NM_001130487	Body;Body;Body	chr16:58535040-58535596	N_Shore
cg04487479	chr6	70993328	70993329	-	0.590217	0.70419	0.522984	0.473632	0.541951	0.43303	0.442228		0.509928	0.260524	0.591148	0.389288	0.469557	0.26597	0.229334		0.387964	0.529747	-0.141783	0.0235702	cg04487479	cg04487479	28672460	CTTCCCTAATATTTCTCTAATCAATACAACAAAACACAAACTCTCTTAAC			II			TATGAAGTGTACTTCCCTAATATTTCTCTAGTCAGTACAGCAAAGCACAGGCTCTCTTAG[CG]AAAGAGAGTGGGGAGGAGGGGTGCTGGGGAGGTGGCAAGATGGGAAAGTGGTGAGGTGGA	37	6	70993328	CGCTAAGAGAGCCTGTGCTTTGCTGTACTGACTAGAGAAATATTAGGGAA	6	71050049	R	COL9A1;COL9A1	NM_001851;NM_078485	Body;TSS1500	chr6:70992040-70992912	S_Shore
cg04494562	chr13	101173774	101173775	+	0.50695	0.762153	0.568433	0.746389	0.673125	0.822978	0.706564		0.6202	0.382428	0.43409	0.429637	0.576763	0.453829	0.399849		0.470971	0.683799	-0.212828	0.000589675	cg04494562	cg04494562	14804425	AAAAAAAAAACATATATTCACATCCCAACATCTTCATATAAAACAAAACA	19745336	AAAAAAAAAACGTATATTCACATCCCAACATCTTCATATAAAACGAAACG	I	A	Red	TGTAATTTGATGATGGTTCCATCCTTGCTCAAATACTGCAGTCTCCCGTGGCCTCCTCCC[CG]TCTCGCTTTACATGAAGATGTTGGGATGTGAATACACGTTTCTTCTTCAGGAAATATCAG	37	13	101173774	GAAGAAGAAACGTGTATTCACATCCCAACATCTTCATGTAAAGCGAGACG	13	99971775	F	PCCA;PCCA	NM_001127692;NM_000282	Body;Body
cg04559908	chr6	30920123	30920124	-	0.489867	0.833077	0.812472	0.521815	0.803477	0.474554	0.733733		0.808601	0.834307	0.871805	0.811146	0.813357	0.776627	0.761095		0.810991	0.666999	0.143992	0.0206337	cg04559908	cg04559908	12715421	TTACATCTAAAACRAAACTAAATTCTATCACATCAAAAACCACAAAAAAC			II			TTTCACCCTCATTACATCTAGAACGAAGCTGAGTTCTATCACATCAGAAGCCACAGGAAA[CG]AGAGCCATCCATACCTCAATAAAGATGGCTCACAGAAAGGTATCCACGCTGGACAGATGG	37	6	30920123	TACATCTAGAACGAAGCTGAGTTCTATCACATCAGAAGCCACAGGAAACG	6	31028102	R	DPCR1	NM_080870	Body	chr6:30923208-30923624	N_Shelf
cg04566512	chr22	46457588	46457589	+	0.842744	0.634561	0.639602	0.713312	0.576605	0.811057	0.905267		0.655413	0.616361	0.569891	0.624446	0.727476	0.535942	0.583449		0.61614	0.731878	-0.115739	0.0272098	cg04566512	cg04566512	25640489	AAAATCAAATCAAAATTAACAAACAAATCCAAAACCTACATCCAAAAACA	23780455	GAAATCGAATCGAAATTAACGAACGAATCCGAAACCTACGTCCGAAAACG	I	C	Grn	CTAATTGGGGCGCGTGCCGCCGCCTCTGCCCGGACCGCACCCTGGACTCTGCCTGGGACG[CG]CCCTCGGACGCAGGCCCCGGACCCGCCCGCCAACTCCGACCCGACCCCGGCCTGGGACCC	37	22	46457588	CGCCCTCGGACGCAGGCCCCGGACCCGCCCGCCAACTCCGACCCGACCCC	22	44836252	F				chr22:46457095-46458028	Island			TRUE
cg04612055	chr6	19692418	19692419	-	0.404229	0.632756	0.479116	0.494055	0.482697	0.294027	0.520398		0.5212	0.185845	0.378494	0.33253	0.440899	0.325257	0.320081		0.357758	0.472468	-0.11471	0.0392712	cg04612055	cg04612055	54629343	TACTCAAATACAACCRATATAATAAAAACTAATAACATCAACACACTTTC			II			ATCTCGTGGAGTACTCAGATACAGCCGGTATAGTGAAGGCTAATAGCATCAGCACACTTT[CG]CGCATTAATCTTGGAGTAATTAAAAATAAAAACAGTGAGCTATGGGGTTTTGTTAAACAA	37	6	19692418	ACTCAGATACAGCCGGTATAGTGAAGGCTAATAGCATCAGCACACTTTCG	6	19800397	R				chr6:19691910-19692305	S_Shore
cg04613734	chr8	116663921	116663922	-	0.572872	0.622938	0.593374	0.601167	0.503217	0.618646	0.0562269		0.915109	0.564867	0.897359	0.537303	0.568046	0.85501	0.576934		0.70209	0.509777	0.192312	0.0416412	cg04613734	cg04613734	53697417	ACCACACATAAACAAAAACACAAAACRAAAATATTTTAACCTAAATAAAC			II			GCTATGCTAAAGCCACACATAAACAGGAGCACAAGGCGGGGATGTTTTAACCTAAATGAG[CG]GAGGTAGAGCGTTTCAGGAAGAAGAATACAGAAGTGAACATGCCGAGGAACAGATAGAAT	37	8	116663921	CCACACATAAACAGGAGCACAAGGCGGGGATGTTTTAACCTAAATGAGCG	8	116733095	R	TRPS1	NM_014112	5'UTR	chr8:116660432-116660747	S_Shelf
cg04627110	chr6	29635507	29635508	-	0.940617	0.9552	0.945766	0.606435	0.949495	0.877035	0.955443		0.0302137	0.963433	0.917264	0.500993	0.628443	0.612158	0.498692		0.593028	0.889999	-0.296971	0.0206024	cg04627110	cg04627110	21734471	TTTCTCCCAATTCTTACCTTTTAATTTTTTAACATAACRAAAATAATCCC			II			TCCAGTCATCGTTTCTCCCAATTCTTGCCTTTTGGTTTTTTGGCATAACGGAAATGGTCC[CG]TTCTTGGACCGTCTCTCCCTCTCAATACCCTGTTTTCCCCTCAGTTTCCCTTTCTCTACA	37	6	29635507	CGGGACCATTTCCGTTATGCCAAAAAACCAAAAGGCAAGAATTGGGAGAA	6	29743486	R	MOG;MOG;MOG;MOG;MOG;MOG;MOG;MOG;MOG;MOG;MOG	NM_206813;NM_001170418;NM_206814;NM_206811;NM_206810;NM_206809;NM_001170417;NM_001008229;NM_001008228;NM_206812;NM_002433	3'UTR;Body;3'UTR;Body;Body;Body;Body;Body;Body;Body;Body
cg04638710	chr4	183167912	183167913	-	0.528646	0.76352	0.607642	0.689738	0.653557	0.538433	0.538874		0.645827	0.418831	0.645945	0.486714	0.4963	0.445699	0.206759		0.478011	0.617201	-0.13919	0.0332411	cg04638710	cg04638710	51654333	ATATAAATCATACCATATAAATTCCAAAACRAAAACRTTCCCTCCCTCTC			II			GAAATAGAGAGATATGAATCATGCCATGTAGGTTCCAGGGCGGGGGCGTTCCCTCCCTCT[CG]TCCTTCGCTTTGCCTTGCATTATTGCAGACGACAGCAGTGCAGGGATGAACTCACTTTCT	37	4	183167912	TATGAATCATGCCATGTAGGTTCCAGGGCGGGGGCGTTCCCTCCCTCTCG	4	183404906	R								TRUE
cg04674201	chr6	96133842	96133843	+	0.364913	0.16572	0.25746	0.436553	0.396742	0.174946	0.317778		0.187524	0.084589	0.295369	0.252613	0.243963	0.256234	0.0670829		0.198197	0.302016	-0.103819	0.0490265	cg04674201	cg04674201	55733330	CATCTCCATTATAATCCACTCAACATTACATAATATTTATCAATTATCAC			II			TTGATGCAGAAGTGAGTGAAGCACTGCCTCTCACCTCAGGTCAAACAGGAGAATCAGGCA[CG]TGATAATTGACAAATACCATGCAATGTTGAGTGGATTATAATGGAGATGCGAAAGGCATG	37	6	96133842	ATCTCCATTATAATCCACTCAACATTGCATGGTATTTGTCAATTATCACG	6	96240563	F								TRUE
cg04674755	chr7	44643793	44643794	-	0.812425	0.914479	0.868967	0.927626	0.883357	0.919179	0.855976		0.865454	0.922465	0.671147	0.844038	0.78162	0.76349	0.393383		0.7488	0.883144	-0.134345	0.0263412	cg04674755	cg04674755	38705327	CCATCTTAAAAAAACAAATTTAAATATTACCTCTAATTTCCCTACTAATC			II			GCCCCCAGATTCCATCTTGGGGAGACAAATTTGAGTATTGCCTCTGGTTTCCCTGCTGGT[CG]ACCTTACGATAAAGCCTTTTCTCAAAAGGTGATGACATAGTATTGGCTTCTATGTGCATC	37	7	44643793	CGACCAGCAGGGAAACCAGAGGCAATACTCAAATTTGTCTCCCCAAGATG	7	44610318	R				chr7:44646065-44646823	N_Shelf
cg04731861	chr2	219085781	219085782	-	0.255095	0.125697	0.232141	0.392723	0.304462	0.360119	0.227206		0.241686	0.149335	0.199777	0.0845255	0.22004	0.0583253	0.18175		0.162206	0.271063	-0.108858	0.0173438	cg04731861	cg04731861	70718454	ACCCAAACCCTCAAAACAAAAATAATCAAACAAATTAATTTAATTCTTTC			II			TGGAAATTCTTACCCAGACCCTCAAAGCAAAAGTAATCAGACAAATTAATTTAATTCTTT[CG]TTAGTGTACACACCAAGAACCGTTTCATAACTGAGAAGCTAGGCCTGTCAACTTAGCTGG	37	2	219085781	CCCAGACCCTCAAAGCAAAAGTAATCAGACAAATTAATTTAATTCTTTCG	2	218794026	R	ARPC2;ARPC2	NM_152862;NM_005731	Body;Body	chr2:219081653-219082032	S_Shelf
cg04767174	chr21	15069190	15069191	-	0.0572336	0.600941	0.428129	0.698768	0.385518	0.241492	0.289785		0.644653	0.665867	0.441142	0.768722	0.609438	0.523397	0.486188		0.591344	0.385981	0.205363	0.0302088	cg04767174	cg04767174	35698409	CTAAATAAAATCTAACTCTAAAATTTCAAAACCACTAATATTAATAAACA	63753329	CTAAATAAAATCTAACTCTAAAATTTCGAAACCGCTAATATTAATAAACG	I	A	Red	TGATTTTGGCCACTAGGTGGAGTCTGGCTCTAGGGTTTCGAGGCCGCTGGTGTTGGTGGG[CG]GAGTCCGGGTTTGCCACCGCTGCGCTCCATGAGCAGGTAGCAGCTGCAGCGGAGCTTTAG	37	21	15069190	CGCCCACCAACACCAGCGGCCTCGAAACCCTAGAGCCAGACTCCACCTAG	21	13991061	R				chr21:15068825-15070104	Island
cg04771199	chr17	77311577	77311578	-	0.185323	0.421873	0.172394	0.234133	0.388287	0.389809	0.321364		0.154734	0.116405	0.311474	0.165813	0.305303	0.212813	0.12933		0.19941	0.301883	-0.102473	0.0329453	cg04771199	cg04771199	64671410	AAAAAACATAAAAAAAACCACCTCTCCCATCCCCCAACAAATAAAACCCA	47721399	AAAAAACGTAAAAAAAACCACCTCTCCCATCCCCCGACAAATAAAACCCG	I	C	Grn	CAAGGAAGTCAGAGGGGACGTGAAAAGAGCCACCTCTCCCATCCCCCGACAGATGGGACC[CG]CAGGGGTAGGGGAAGAGCGGTGTCTCCCAGGCCGCGCCTTCACACTTGCTGGCCACTGCG	37	17	77311577	CGGGTCCCATCTGTCGGGGGATGGGAGAGGTGGCTCTTTTCACGTCCCCT	17	74823172	R	HRNBP3	NM_001082575	5'UTR					TRUE
cg04825215	chr6	31466722	31466723	-	0.428378	0.255027	0.0883444	0.351182	0.27552	0.379703	0.235232		0.344201	0.243125	0.0815138	0.120507	0.0693283	0.152276	0.158401		0.16705	0.287627	-0.120577	0.0334147	cg04825215	cg04825215	62806473	AAATTCCCAAACTACTCCTATAAATAACATTAAAAAACCATTCCAACACA	13662379	AAATTCCCGAACTACTCCTATAAATAACATTAAAAAACCGTTCCAACGCG	I	A	Red	TCTGAGGCCCCTGGGTTCCCGGGCTGCTCCTGTGAATGGCATTGGAAGGCCGTTCCAGCG[CG]GCCGCTGAGGCAGCCACTTCCCCCGGTGCTGGGGGCGGATCTCAGGTCCCTGAAGTCCTG	37	6	31466722	GGGTTCCCGGGCTGCTCCTGTGAATGGCATTGGAAGGCCGTTCCAGCGCG	6	31574701	R	MICB	NM_005931	Body	chr6:31465460-31466188	S_Shore
cg04851268	chr3	172167445	172167446	-	0.32262	0.430282	0.256921	0.453985	0.422253	0.174206	0.35639		0.332288	0.241465	0.199351	0.319461	0.219164	0.177249	0.224628		0.244801	0.345237	-0.100436	0.0315779	cg04851268	cg04851268	38757352	AATAATATCAAATATCAAAAACCACCRAAAACACTCAATAAATAAAAAAC			II			GGACCACTGGGGGTGATATCAAGTGTCAGGGACCACCGGAGGCACTCAATAAATAGAAGA[CG]CGTTGCTGTTGAGAAGTAGAAGCTGTGCCGGTGGGAACAGGTCAAAGGCCACCCCTACAC	37	3	172167445	GTGATATCAAGTGTCAGGGACCACCGGAGGCACTCAATAAATAGAAGACG	3	173650139	R	GHSR;GHSR	NM_198407;NM_004122	TSS1500;TSS1500	chr3:172167526-172167866	N_Shore			TRUE
cg04852977	chr8	104510831	104510832	+	0.431704	0.335813	0.46858	0.525253	0.399698	0.327412	0.376287		0.257504	0.281292	0.166375	0.46423	0.419263	0.239054	0.1201		0.27826	0.40925	-0.13099	0.0152934	cg04852977	cg04852977	53781343	CCACACRCRCRCTACTTAATACCAAACCATATTATAATCTAATAAATAAC			II			AGGGAGGAGGGAGAGCACTTACTACACATCAAGAAGGTAAATATAAACCCCAAAGGCTTA[CG]TTACTCATCAGACCACAATATGGCCTGGTACTAAGCAGCGCGCGTGTGGAAGGCTGGGTG	37	8	104510831	CACACGCGCGCTGCTTAGTACCAGGCCATATTGTGGTCTGATGAGTAACG	8	104580007	F				chr8:104510870-104513913	N_Shore
cg04873833	chr12	129417818	129417819	-	0.925095	0.628568	0.775005	0.226294	0.944674	0.937861	0.837971		0.900575	0.975108	0.930826	0.940877	0.926465	0.832731	0.950967		0.922507	0.753638	0.168869	0.0426376	cg04873833	cg04873833	57687376	CCTCAACCAACATCACTAAACACAAAATACAAAAACAATACAAATAAACA	74766461	CCTCAACCGACGTCACTAAACACAAAATACGAAAACGATACGAATAAACG	I	C	Grn	CAGTTTCTAGTTCCTCAGCCGACGTCACTGAACACAGGGTGCGGAAGCGATGCGGGTAGA[CG]CAGGCGGCGCCCGTGCGCAGGCGGAGCCGAGTCCCGCGCATTTCACACGGGAAGCCGCCA	37	12	129417818	CCTCAGCCGACGTCACTGAACACAGGGTGCGGAAGCGATGCGGGTAGACG	12	127983771	R	GLT1D1	NM_144669	Body
cg04947136	chr6	20032627	20032628	-	0.823351	0.928202	0.813808	0.849699	0.737036	0.792182	0.666446		0.677197	0.768197	0.663291	0.738694	0.78802	0.634614	0.542529		0.687506	0.801532	-0.114026	0.0133403	cg04947136	cg04947136	69763424	AAAAATCACAAACAAAAATTAAAACTACACACAACACTTACAAAACAACA	24794506	AAAAATCGCAAACGAAAATTAAAACTACGCGCGACGCTTACGAAACAACG	I	C	Grn	GAGGTGCGGAGGGAGAGTCGCAGGCGGGAATTGGGGCTGCGCGCGGCGCTTGCGGGACAG[CG]CGATTTCCGGAGGGGCGTGGGCTCGACACTTGGAACGGCCGGCCGGCTCGGGCAGTAAGG	37	6	20032627	GAGAGTCGCAGGCGGGAATTGGGGCTGCGCGCGGCGCTTGCGGGACAGCG	6	20140606	R
cg04949153	chr3	62704506	62704507	-	0.392922	0.302913	0.440335	0.535856	0.497894	0.425872	0.404101		0.523562	0.524861	0.468644	0.556349	0.626349	0.538758	0.464452		0.528996	0.428556	0.10044	0.0093004	cg04949153	cg04949153	60726324	CAAACAATAACACTACTATACRTAAATATCACATTTCCTTCCCAAAATCC			II			TTTGCTCTCTGCAGGCAGTGGCACTGCTGTGCGTGGATATCACATTTCCTTCCCAGAGTC[CG]TGGGAGGCCTCCTTGAATGTGAGAAGTGCAAACAGAGAGGGACACATTTGTTGTACAGAA	37	3	62704506	CGGACTCTGGGAAGGAAATGTGATATCCACGCACAGCAGTGCCACTGCCT	3	62679546	R	CADPS;CADPS;CADPS	NM_003716;NM_183394;NM_183393	Body;Body;Body					TRUE
cg04969340	chr7	156740196	156740197	-	0.742664	0.525928	0.815988	0.748181	0.861087	0.587515	0.729847		0.832544	0.87027	0.82147	0.805963	0.870344	0.762228	0.928306		0.841589	0.715887	0.125702	0.00988707	cg04969340	cg04969340	66712361	CAAAATTTTAAAACTACTACAACCTCAAACAAAATTATCAAAATAAACTC			II			ATGACAGGAAACAGGATTTTGAGGCTGCTGCAGCCTCAAACAGGGTTGTCAGGATGGACT[CG]CTGAGACTTTTGAGCAAAGGCTGGGATCAGAAAGGACCAGGAGCCTGTGCCTGCGCTGGA	37	7	156740196	AGGATTTTGAGGCTGCTGCAGCCTCAAACAGGGTTGTCAGGATGGACTCG	7	156432957	R				chr7:156741472-156741899	N_Shore
cg05005308	chr4	21305549	21305550	-	0.508219	0.4939	0.417434	0.346121	0.293537	0.492374	0.237912		0.437921	0.264799	0.385081	0.182896	0.409604	0.161523	0.077566		0.274199	0.3985	-0.124301	0.0492631	cg05005308	cg05005308	21764367	TACTATCATTTCAAACCCTTCCAAATTCATAATCAACTAAATCATAATCC			II			ACGATCAGAACTGCTATCATTTCAAGCCCTTCCAAGTTCATGGTCAGCTAGGTCATGGTC[CG]ACCACAGCCACTGAGAAGTGCTCCTCTGCCTGGCTTTCTTTGTAAAGCCATTAAACTACA	37	4	21305549	CGGACCATGACCTAGCTGACCATGAACTTGGAAGGGCTTGAAATGATAGC	4	20914647	R	KCNIP4;KCNIP4;KCNIP4;KCNIP4	NM_147183;NM_001035003;NM_001035004;NM_147182	TSS200;Body;5'UTR;5'UTR					TRUE
cg05016746	chr16	87725309	87725310	-	0.418403	0.630055	0.311438	0.438308	0.238966	0.46374	0.357061		0.285084	0.0785686	0.27446	0.179416	0.291766	0.211297	0.331068		0.235951	0.408282	-0.17233	0.00560963	cg05016746	cg05016746	57654316	TACCAAACAACAATACCTATTTCTACCTCTCCTTAAAACCACTACAAACA	59753390	TACCGAACGACAATACCTATTTCTACCTCTCCTTAAAACCACTACGAACG	I	T	Red	AGGGGCACGTCCTGCCGGGCGGCAATGCCTGTTTCTGCCTCTCCTTGGAACCACTGCGGA[CG]TCTGTCTGTCCTGTTGGGTTCCTAAGATGCCTCCCCGTTCCCCAAAGCCCACAGAGAACA	37	16	87725309	CGTCCGCAGTGGTTCCAAGGAGAGGCAGAAACAGGCATTGCCGCCCGGCA	16	86282810	R	JPH3	NM_020655	Body	chr16:87723171-87724100	S_Shore
cg05028555	chr10	110741628	110741629	+	0.827259	0.668291	0.635374	0.747928	0.759812	0.364349	0.71011		0.794682	0.762617	0.820496	0.731836	0.727149	0.813627	0.898253		0.792666	0.673303	0.119362	0.0346731	cg05028555	cg05028555	37750347	ATAAATATTCTTTATCATAACCAACCTAAAACTAAATACTACATAACCAC			II			ACTGCTCTCTTCTTCAAATCCCTGAAGTGATCTTGAAATAGCTGCTTACAAAAATGTCTA[CG]TGGTTATGTAGCACTCAGTCTCAGGCTGGTCATGATAAAGAACATTTACTAGAAAGCTCA	37	10	110741628	CGTGGTTATGTAGCACTCAGTCTCAGGCTGGTCATGATAAAGAACATTTA	10	110731618	F								TRUE
cg05039054	chrX	33357782	33357783	-	0.555294	0.417453	0.823765	0.77073	0.837492	0.726871	0.715647		0.872766	0.889663	0.609171	0.848195	0.80122	0.749023	0.905514		0.810793	0.692465	0.118329	0.0491793	cg05039054	cg05039054	73619429	CTTCCTACCTAAAAAACAATAAATCTACAAATCTCTTTCAATATCTACTC			II			TAACGAGCATTCTTCCTGCCTAAAAAACAGTGGATCTGCAAATCTCTTTCAGTATCTACT[CG]CTCTTCTGTACAGATGCAAAGCCTTTGGATTAGATTATTTTCCTAAGTGTAACAATAGTA	37	X	33357782	TTCCTGCCTAAAAAACAGTGGATCTGCAAATCTCTTTCAGTATCTACTCG	X	33267703	R	DMD	NM_000109	TSS200
cg05046305	chr5	140720149	140720150	+	0.736474	0.462154	0.599807	0.590956	0.593859	0.902457	0.558221		0.832863	0.881755	0.783014	0.709082	0.896214	0.725773	0.712261		0.791566	0.634847	0.156719	0.0275534	cg05046305	cg05046305	43660419	TCCAACACRAACAAACTTAATAATACATTACTACTAAATAAAAAATTCCC			II			GCGCTCCTTTGATTATGAGCAGTTGCGAGACTTGCAAGTGTGGGTGATAGCGCGGGACAG[CG]GGAACCCTCCACTCAGTAGCAATGTATCATTAAGCCTGTTCGTGCTGGACCAGAACGACA	37	5	140720149	CGGGAACCCTCCACTCAGTAGCAATGTATCATTAAGCCTGTTCGTGCTGG	5	140700333	F	PCDHGA2;PCDHGA1;PCDHGA2	NM_032009;NM_018912;NM_018915	1stExon;Body;1stExon	chr5:140720138-140720829	Island
cg05093999	chrX	10851789	10851790	-	0.608741	0.87104	0.498687	0.554837	0.590613	0.844984	0.469537		0.498439	0.368311	0.643061	0.485986	0.507197	0.338354	0.251526		0.441839	0.634063	-0.192224	0.0153432	cg05093999	cg05093999	34727368	ATAAATCCTTCAAACAAACTAAACTAAAACAAATACCRACTCTTTACCTC			II			GAGACAAACCTGTAGGTCCTTCAAGCAGGCTGGGCTGGGGCAAGTGCCGGCTCTTTGCCT[CG]GATCAGCTGAATGGCTGGGGCGTTCAGGAAGCTTGCTCTGTCCAGCTCGGAATCACTCCC	37	X	10851789	TAGGTCCTTCAAGCAGGCTGGGCTGGGGCAAGTGCCGGCTCTTTGCCTCG	X	10761710	R	MID1;MID1	NM_033290;NM_033290	1stExon;5'UTR					TRUE
cg05094216	chr3	151101921	151101922	+	0.49102	0.267945	0.354442	0.618716	0.469887	0.509328	0.565612		0.398172	0.3531	0.315483	0.362862	0.31256	0.316199	0.366733		0.346444	0.468136	-0.121692	0.0150748	cg05094216	cg05094216	42769391	TATTCTCTTCAAATCCCCCAAAAAATACATTTAATAAATCAAAAACTAAC			II			TCTTTCTTAGTGAATTATTCACAACAGTTCTTGACATGCTGGGTGTTTTAATCAATGGAA[CG]TTAGCCTCTGACCTATCAAATGCATCCCCTGGGGGATCTGAAGAGAACAAGCGTGCATAC	37	3	151101921	GTTCTCTTCAGATCCCCCAGGGGATGCATTTGATAGGTCAGAGGCTAACG	3	152584611	F	MED12L;P2RY12	NM_053002;NM_022788	Body;5'UTR
cg05116382	chr11	66327000	66327001	-	0.298111	0.353077	0.261269	0.511327	0.352414	0.24515	0.39053		0.268037	0.299064	0.26414	0.213414	0.262256	0.213217	0.189596		0.244246	0.344554	-0.100308	0.00846855	cg05116382	cg05116382	23720484	TAAACTCTCCTAAATTCTATAACCCCACCATAATACCCAAATCCCATTCA	22725340	TAAACTCTCCTAAATTCTATAACCCCGCCGTAATACCCAAATCCCATTCG	I	C	Grn	TTCTCAAGACACTAGGCTCTCCTGGGTTCTGTAACCCCGCCGTGGTACCCAGGTCCCATT[CG]CTCCGCCCCTCCTGGAACCCCACCCCCACCTCCGGACCCCGCTCTGCTGCTCACACTCTT	37	11	66327000	TAGGCTCTCCTGGGTTCTGTAACCCCGCCGTGGTACCCAGGTCCCATTCG	11	66083576	R	ACTN3	NM_001104	Body	chr11:66326639-66326840	S_Shore
cg05138546	chr17	39646298	39646299	-	0.927081	0.672398	0.923686	0.923267	0.916544	0.92432	0.921403		0.0776981	0.727147	0.683487	0.667225	0.710008	0.627628	0.920005		0.630457	0.886957	-0.2565	0.00626703	cg05138546	cg05138546	47788372	ATTCCTACCCCAAATAACTAATATTAAAATATAATTTTTACTACCCATCC			II			TGGGAAAGCCTGTTCCTACCCCAGATAGCTAATATTAGAATGTGATTTTTGCTACCCATC[CG]GAACCCCATGCCTTGTAAAAAAAAAAAAAAAATCAAATCGTTGAATTTGGTTTGCTAAGT	37	17	39646298	TTCCTACCCCAGATAGCTAATATTAGAATGTGATTTTTGCTACCCATCCG	17	36899824	R	KRT36	NM_003771	TSS200
cg05156137	chr21	35898975	35898976	-	0.258957	0.337331	0.295973	0.30568	0.18323	0.385535	0.266988		0.299356	0.116958	0.260838	0.12134	0.137598	0.187702	0.128184		0.178854	0.290528	-0.111674	0.00360307	cg05156137	cg05156137	35608366	AACTAAAAAAAATCACRTTATATTAAAAACCTTACCCTAATTTCACTTTC			II			AATGCTTTGAAAACTAAAGAAAATCACGTTATATTAGAAGCCTTACCCTGGTTTCACTTT[CG]CTGAAGATATCACTGTTTGCCACACAGGCAATCAGGGAGCTAAAACTGTAGTTAAAGTTT	37	21	35898975	ACTAAAGAAAATCACGTTATATTAGAAGCCTTACCCTGGTTTCACTTTCG	21	34820845	R	RCAN1;RCAN1;RCAN1	NM_203417;NM_004414;NM_203418	5'UTR;Body;1stExon					TRUE
cg05206633	chr5	177913434	177913435	-	0.373445	0.582361	0.467081	0.289232	0.565759	0.604651	0.653433		0.545821	0.511853	0.255535	0.203655	0.147885	0.268323	0.408505		0.334511	0.505138	-0.170627	0.0221255	cg05206633	cg05206633	10630509	TCCAACRCAAAAAATACCCRAAAATAAACCRTAATAAAAAATCTCAAAAC			II			CATAAGTAAGATCCAGCGCAGAGAATACCCGAGGGTGAACCGTGATGAGAAGTCTCAGAG[CG]CACTGCGTAATTACCACGTGTAGAAAGCAAAACGTTGACAAGACACGGCCGTTAGCAAAA	37	5	177913434	CCAGCGCAGAGAATACCCGAGGGTGAACCGTGATGAGAAGTCTCAGAGCG	5	177846040	R	COL23A1	NM_173465	Body
cg05247821	chr13	112986667	112986668	-	0.562524	0.574565	0.522218	0.629392	0.757166	0.600973	0.41115		0.393328	0.342352	0.293964	0.33662	0.555819	0.375301	0.505593		0.400426	0.579713	-0.179287	0.00218607	cg05247821	cg05247821	34645444	AAAATTCTAAAATAATTCRAACTCCCAAAAAACAACTTCCTAAAAAACTC			II			GCTACTAGGAAAAAGTTCTGGGATAGTTCGGGCTCCCAAAAGGCAGCTTCCTGGGAAGCT[CG]TAGGTTTTAGCACCCCAATCCATAGGTTTCTGCAGTGCCTGCTTCTTCCCCGCAATATGA	37	13	112986667	CGAGCTTCCCAGGAAGCTGCCTTTTGGGAGCCCGAACTATCCCAGAACTT	13	112034668	R				chr13:112984966-112985733	S_Shore		RDMR
cg05271255	chr17	79821342	79821343	-	0.232244	0.506608	0.284915	0.261432	0.311686	0.358479	0.251576		0.244133	0.155185	0.152964	0.194563	0.148954	0.167481	0.27301		0.190899	0.315277	-0.124378	0.00178629	cg05271255	cg05271255	29601364	TACTCTCTAAATAATAAAAATTACTTCAAATCACTACACTATCTTCCAAC			II			ATTGTTCCTTCTGCTCTCTGGATGATGGAAATTGCTTCAGGTCACTGCACTATCTTCCAA[CG]TTTTTGTGGTTGCCATGAGCTGTTGTACAGACCACAGTTTGGGGCCTGAGACAAGCTGGG	37	17	79821342	CGTTGGAAGATAGTGCAGTGACCTGAAGCAATTTCCATCATCCAGAGAGC	17	77414631	R				chr17:79818230-79819299	S_Shelf
cg05308495	chr19	54515169	54515170	-	0.728199	0.810145	0.489375	0.73362	0.596497	0.843141	0.729369		0.617882	0.399122	0.449765	0.707554	0.741015	0.484018	0.256262		0.522231	0.704335	-0.182104	0.0194603	cg05308495	cg05308495	47626402	AAAAAACTAAAAACAAATAACAAAAATATTCAAACACAACTAAAATCACA	15713439	AAAAAACTAAAAACGAATAACGAAAATATTCAAACACAACTAAAATCGCG	I	A	Red	CCAGGGTGGGCGGGAGGGCTGGGAGCGGATGGCGGAGATGTTCAGACACAGCTGGGGTCG[CG]GGCGTCTGACTGCGAGCTGTCCTCTCTCCCGCAGGCCTGCTGCTCTTGGTGAGCCTGGAG	37	19	54515169	GGAGGGCTGGGAGCGGATGGCGGAGATGTTCAGACACAGCTGGGGTCGCG	19	59206981	R	CACNG6;CACNG6;CACNG6	NM_145814;NM_145815;NM_031897	Body;Body;Body	chr19:54515094-54515342	Island			TRUE
cg05312104	chr11	19402066	19402067	+	0.706434	0.541237	0.689637	0.758816	0.655159	0.729637	0.57635		0.780033	0.830396	0.801967	0.662643	0.765105	0.702368	0.831994		0.767787	0.665324	0.102462	0.0089118	cg05312104	cg05312104	74731369	TACCACTTCCTATTAACCTACTATCATAAAAAATATCATAAAAAATCCCC			II			TGCTTCTGAGTAGGTTACCATGAGGCATGTGGGTGTGCAGGAGGGAAGAGCTCCCATCTC[CG]GGGATCTTCCATGACATTCTCCATGACAGCAGGCCAACAGGAAGTGGCAGAACCTTCATG	37	11	19402066	CGGGGATCTTCCATGACATTCTCCATGACAGCAGGCCAACAGGAAGTGGC	11	19358642	F	NAV2	NM_001111018	Body					TRUE
cg05341384	chr16	86331661	86331662	-	0.574318	0.784975	0.444391	0.505898	0.464846	0.502546	0.467733		0.429937	0.347037	0.351356	0.478324	0.390786	0.345064	0.524065		0.40951	0.534958	-0.125448	0.0197035	cg05341384	cg05341384	57623303	RACTTCAAAAAATAAAACCCCTCTATCTTTAATATCAAAAAACRAAAACC			II			CTGAGCTGAGCGGCTTCAGAAAGTAGAGCCCCTCTGTCTTTGGTATCAAGGGGCGGGGAC[CG]TTATCATCCACTGAACAATCGAGCACTTACTGCCTGGCAAGCCCCTTGAGCTGTGCGGGC	37	16	86331661	CGGTCCCCGCCCCTTGATACCAAAGACAGAGGGGCTCTACTTTCTGAAGC	16	84889162	R								TRUE
cg05351887	chr16	3988869	3988870	-	0.389046	0.222321	0.191545	0.218974	0.243104	0.595469	0.346645		0.129627	0.131946	0.12609	0.182185	0.332135	0.259059	0.219924		0.197281	0.315301	-0.11802	0.0320661	cg05351887	cg05351887	74654490	AACTACAAAAATCCAAACAATTTCCAAAAATAAATCAAAAACTAAAAACA	21806423	AACTACAAAAATCCGAACGATTTCCAAAAATAAATCAAAAACTAAAAACG	I	A	Red	GCACAGTTAAGAAACTGCAGGAGTCCGGGCGGTTTCCAAGGATGGGTCAGGGGCTGAAGG[CG]GTCTGTGCAATTGGCCCCGGGCTTGCCGAGCTGGAAGAGCCCCTGAGTGGCACTGGAGCC	37	16	3988869	CGCCTTCAGCCCCTGACCCATCCTTGGAAACCGCCCGGACTCCTGCAGTT	16	3928870	R				chr16:3989006-3989348	N_Shore			TRUE
cg05375686	chr12	131171181	131171182	-	0.812707	0.890307	0.782943	0.877255	0.834644	0.648139	0.795227		0.811658	0.769885	0.638555	0.602751	0.811648	0.563889	0.650501		0.692698	0.805889	-0.113191	0.0179051	cg05375686	cg05375686	69655338	CAAATCTACCAAAATCAAAACTTAATAATAAAACAAACRCTAACACAACC			II			AGGAGAGGAGCCAAGTCTGCCAAGATCAGGACTTGATGGTGAAGCAAACGCTGGCACAGC[CG]TGCTGGCCCCGGGCCACGCGCACATGGCCAGGGCGTTTAGCACTCGGGCCTCCGCACCAG	37	12	131171181	CGGCTGTGCCAGCGTTTGCTTCACCATCAAGTCCTGATCTTGGCAGACTT	12	129737134	R				chr12:131171168-131171548	Island
cg05385610	chr19	40421700	40421701	-	0.556718	0.809957	0.509607	0.636892	0.599767	0.580641	0.64632		0.597877	0.460642	0.455195	0.594826	0.545429	0.491599	0.399828		0.506485	0.619986	-0.113501	0.0195842	cg05385610	cg05385610	17713486	ACAAAACCRCAAAACTCATAACRACTATTAACAAAACAAAACAAAACTAC			II			AGGTCGGGCAAGCAGGGCCGCAGAGCTCATAGCGGCTGTTGGCAGGGCAGGACAGGGCTG[CG]GGGAGATCAGAGAGGGTGGATCAGGCCCGCGTAGCAGGGGCCGTCGAAGAGCGCCCTGTC	37	19	40421700	CAGGGCCGCAGAGCTCATAGCGGCTGTTGGCAGGGCAGGACAGGGCTGCG	19	45113540	R	FCGBP	NM_003890	Body	chr19:40421059-40421771	Island
cg05393297	chr12	53359155	53359156	-	0.448172	0.461021	0.154632	0.440652	0.4154	0.422657	0.197269		0.556883	0.472216	0.505889	0.499069	0.58479	0.519621	0.439394		0.511123	0.362829	0.148294	0.00986529	cg05393297	cg05393297	53684493	AAACCCCTTTACATCAAAATAAAATTCCCCTTAAAACCACTACCAAAACA	46694464	AAACCCCTTTACGTCGAAATAAAATTCCCCTTAAAACCACTACCAAAACG	I	A	Red	AGCTGGGGGACAAAGCCCCTTTACGTCGGGGTGGGATTCCCCTTAAAGCCACTGCCAAGA[CG]GAACAGGATGGGGGACAGAGAGGGACTGGGGGAAGGCGCCAAAGCCCGGGACCGAGGAGG	37	12	53359155	AAGCCCCTTTACGTCGGGGTGGGATTCCCCTTAAAGCCACTGCCAAGACG	12	51645422	R				chr12:53359192-53359507	N_Shore			TRUE
cg05406923	chr6	99090481	99090482	+	0.376769	0.154142	0.36238	0.351219	0.34681	0.546969	0.239757		0.331997	0.707897	0.510934	0.587394	0.325415	0.438223	0.445855		0.478245	0.339721	0.138524	0.0377391	cg05406923	cg05406923	64650482	CCAAACTCCTTACAACTATCTAAAAAATCTTTCACTTTTTATCCTTTCCC			II			TTTTACCTTCCTTGAGAGCAGATGGCCTGAATAAGAAGAGAAAATGTGGTCCAGAAGGGT[CG]GGAAAGGACAAAAAGTGAAAGATTCCCTAGATAGCTGCAAGGAGCCTGGGGAGAGGGGAG	37	6	99090481	CGGGAAAGGACAAAAAGTGAAAGATTCCCTAGATAGCTGCAAGGAGCCTG	6	99197202	F								TRUE
cg05475524	chr11	66326798	66326799	-	0.171963	0.154224	0.136235	0.472225	0.369125	0.121783	0.364605		0.128823	0.195432	0.157553	0.0765441	0.185277	0.10163	0.0944783		0.134248	0.255737	-0.121489	0.0222633	cg05475524	cg05475524	11770420	ACTACAAAAAATACAAACATTACTACAACACCACAAAACCTTTAAAAACA	54677365	ACTACAAAAAATACGAACGTTACTACGACGCCACGAAACCTTTAAAAACG	I	A	Red	CGATTCGGCTTTGCTACAGGAGGTGCGGGCGTTGCTGCGGCGCCACGAGGCCTTTGAGAG[CG]ACCTGGCGGCGCACCAGGACCGCGTGGAGCACATTGCCGCGCTGGCCCAGGAGCTCAAGT	37	11	66326798	CGCTCTCAAAGGCCTCGTGGCGCCGCAGCAACGCCCGCACCTCCTGTAGC	11	66083374	R	ACTN3	NM_001104	Body	chr11:66326639-66326840	Island
cg05476521	chr16	86400581	86400582	-	0.659735	0.850893	0.682504	0.773868	0.595294	0.679558	0.669313		0.737834	0.454584	0.624038	0.524401	0.606795	0.653307	0.572379		0.596191	0.701595	-0.105404	0.0287759	cg05476521	cg05476521	26753340	TTTATAAATTACTTAATAATACTTTTTACCCTTCACCTCTTAAAATAATC			II			GGATTTCTTCTTTTATAAATTGCTTGATAATACTTTTTGCCCTTCACCTCTTAGGGTGAT[CG]ACTTTATCTTCCTGATTTTCAAGGGTCATCTGCATTTTAAGGACAGTGATTTGCCTTATC	37	16	86400581	TTATAAATTGCTTGATAATACTTTTTGCCCTTCACCTCTTAGGGTGATCG	16	84958082	R								TRUE
cg05501320	chr8	75263248	75263249	-	0.628307	0.740133	0.526356	0.65468	0.603603	0.463362	0.582735		0.52171	0.551366	0.46004	0.601989	0.442836	0.508787	0.263338		0.478581	0.599882	-0.121302	0.0236317	cg05501320	cg05501320	10671388	ACATATCAAATTCTTATCTAAAAAAAACCCATAATCAAATTTAAAACACC			II			CTGATGTACCTACATGTCAGGTTCTTGTCTGGGGAGGACCCATAATCAGGTTTAGGACAC[CG]AGAAAGTGGTAGTGATGAGGAGGGTGACTGTTTAATGAATACAGTCAGAATCATTTCATT	37	8	75263248	CGGTGTCCTAAACCTGATTATGGGTCCTCCCCAGACAAGAACCTGACATG	8	75425803	R	GDAP1;GDAP1	NM_018972;NM_001040875	Body;5'UTR	chr8:75262521-75263044	S_Shore		RDMR
cg05598727	chr5	8457548	8457549	+	0.557081	0.75055	0.325347	0.25745	0.291486	0.503592	0.381307		0.315321	0.308826	0.4294	0.172006	0.245177	0.258552	0.332449		0.294533	0.438116	-0.143583	0.0403959	cg05598727	cg05598727	57726378	CAACTATTCCTAAAACRCCAATCCCTTAAAATAAAAAATACTTTCATCTC			II			GACGCGGGGATGACTCAGCAGGACAGAAGGGAGGGAAGCTCCAGACGCCACGGCCCTCTT[CG]AGATGAAAGTACCTCCCATCCTAAGGGACTGGCGTTCCAGGAACAGCTGCGCTGGCTGAG	37	5	8457548	CGAGATGAAAGTACCTCCCATCCTAAGGGACTGGCGTTCCAGGAACAGCT	5	8510548	F				chr5:8457432-8458273	Island
cg05620261	chr19	34991070	34991071	+	0.398715	0.367043	0.199335	0.306455	0.374142	0.579937	0.362816		0.358606	0.227777	0.272526	0.228834	0.287029	0.316043	0.141406		0.261746	0.369778	-0.108032	0.0338331	cg05620261	cg05620261	27754348	CACAAATAACAACAACAACACAATAAATAACCCACCAAAAAATAACAACA	53669496	CGCAAATAACAACGACGACACAATAAATAACCCGCCAAAAAATAACAACG	I	A	Red	GCTGGGGGCTGTGTTCTTCCCTAGGACTGCGGGCTGCAGCTGAGCGGGGAGGAGGGACGC[CG]TTGCTATCCCCTGGCGGGCCACCTACTGTGTCGTCGTTGCCACCTGCGGCGCCTCCAACC	37	19	34991070	CGCAGGTGGCAACGACGACACAGTAGGTGGCCCGCCAGGGGATAGCAACG	19	39682910	F	WTIP	NM_001080436	Body	chr19:34988748-34988951	S_Shelf			TRUE
cg05636047	chr4	188156675	188156676	+	0.930743	0.564245	0.915754	0.9249	0.904712	0.598266	0.943737		0.954412	0.926488	0.942403	0.932286	0.937535	0.941182	0.950626		0.940704	0.826051	0.114653	0.0268452	cg05636047	cg05636047	39733355	CAAACTTCCTCTATACAAAACAATAATCTCCACAAAAACACAAATCTACA	67642499	CAAACTTCCTCTATACAAAACGATAATCTCCGCGAAAACACAAATCTACG	I	C	Grn	ATAGAGTCATTAGGACAGGTGGGGGTGGGCGGCGAGGGGGTGGCTGGACTTCCTCGGGAG[CG]CAGATCTGTGTCCTCGCGGAGATCATCGTTCTGCACAGAGGAAGTCTGTGACGTGCGCTG	37	4	188156675	CAGACTTCCTCTGTGCAGAACGATGATCTCCGCGAGGACACAGATCTGCG	4	188393669	F
cg05636467	chr10	131669406	131669407	-	0.161952	0.521161	0.499191	0.445793	0.118634	0.0955497	0.535772		0.490659	0.539666	0.683497	0.522936	0.272179	0.481526	0.650704		0.520167	0.339722	0.180445	0.0361701	cg05636467	cg05636467	32621418	CCCRCAACCTAAATTCAATTATCCTTATTACATAAACCTAACCRCATTAC			II			CTCGCTAAAGCCCCGCAGCCTGGATTCAGTTGTCCTTATTGCATAAACCTAACCGCATTA[CG]GCACTTGGCATGCAAATCGCTTCTGTGCTGCAGGCCGGGTGCTGGGCAGGGCTCGCGGAA	37	10	131669406	CCGCAGCCTGGATTCAGTTGTCCTTATTGCATAAACCTAACCGCATTACG	10	131559396	R	EBF3	NM_001005463	Body	chr10:131666016-131666315	S_Shelf			TRUE
cg05668703	chr17	79380493	79380494	-	0.625678	0.5427	0.584938	0.742896	0.548431	0.591872	0.755739		0.577358	0.472844	0.361306	0.560268	0.478123	0.390902	0.31857		0.451339	0.627465	-0.176126	0.00153496	cg05668703	cg05668703	26609434	TATCAATAAACTACCCCTATTTATTATAATCTATAATATTACTACCTCCC			II			GCAGGCCTATTTGTCAGTGGGCTGCCCCTGTTTGTTGTAATCTATAATATTACTGCCTCC[CG]TGGCCCCAGAGCAGCTGCCGCGGGAGAATCCAGGGATGGTGGGCGCTAGGTGTGCGCTGA	37	17	79380493	CGGGAGGCAGTAATATTATAGATTACAACAAACAGGGGCAGCCCACTGAC	17	76995088	R	BAHCC1	NM_001080519	Body	chr17:79380359-79380723	Island
cg05671350	chr11	74022348	74022349	+	0.373058	0.47733	0.320497	0.254314	0.366817	0.164582	0.274797		0.298429	0.207027	0.203571	0.233265	0.205596	0.186276	0.172403		0.215224	0.318771	-0.103546	0.0147711	cg05671350	cg05671350	12685386	AAATAAAATAACTCAAATTAAATATAACCCCAAACTCATTATCATACTAC			II			CTCCCCACCCCATGCCACAATGTCTCAGTCGCACGGTGCGACAGTGGGTCTGGGGTCCCA[CG]CAGCATGACAATGAGCCTGGGGTCACACTCAACCTGAGTCACCCCACCCTGCGGCACAGT	37	11	74022348	CGCAGCATGACAATGAGCCTGGGGTCACACTCAACCTGAGTCACCCCACC	11	73699996	F	P4HA3	NM_182904	Body	chr11:74022428-74022703	N_Shore			TRUE
cg05694621	chr1	66767231	66767232	-	0.533829	0.451475	0.31091	0.42186	0.270615	0.420357	0.334041		0.349975	0.235027	0.211986	0.37764	0.204682	0.206776	0.281477		0.266795	0.39187	-0.125075	0.00577779	cg05694621	cg05694621	28790338	TCAAAACTATAAACAAAAAAACAAAAACAAAACCACCAAACTTCTTACCA	49734342	TCAAAACTATAAACAAAAAAACAAAAACGAAACCACCAAACTTCTTACCG	I	C	Grn	TTGCCAGGACCCTCAAGGCTATAAGCAGGAAAGCAGGGGCGAGACCACCAGGCTTCTTAC[CG]CTAGGACAATGCTTTTTTTTTTTTCTAACTATGCCAGATTGCCAGTCCATATTTTTTTTA	37	1	66767231	TCAAGGCTATAAGCAGGAAAGCAGGGGCGAGACCACCAGGCTTCTTACCG	1	66539819	R	PDE4B;PDE4B;PDE4B	NM_001037341;NM_001037340;NM_002600	Body;Body;Body					TRUE
cg05703053	chr2	169769616	169769617	+	0.375832	0.159235	0.247731	0.239795	0.170316	0.183715	0.247058		0.424942	0.497382	0.258213	0.444124	0.313921	0.174228	0.607603		0.388631	0.231954	0.156676	0.0131887	cg05703053	cg05703053	12777317	AATACTAAATTTCTTTTCCAAACACACAAATAACCTACTCCCCCTACAAC			II			GCCCGTTTCTGGCGCTGGCCAAGTGGAAACTGAAGCGGCCTCCCTGGGAGGATCTGGGTG[CG]CTGCAGGGGGAGCAGGCCATCTGTGTGCCTGGAAAAGAAACCCAGCACTACCGAAGACAA	37	2	169769616	GTGCTGGGTTTCTTTTCCAGGCACACAGATGGCCTGCTCCCCCTGCAGCG	2	169477862	F								TRUE
cg05710090	chr12	34442705	34442706	-	0.803666	0.834355	0.682969	0.704736	0.60182	0.636993	0.641284		0.775881	0.848842	0.762284	0.851119	0.770861	0.717771	0.924941		0.807385	0.700832	0.106553	0.0195209	cg05710090	cg05710090	19763408	AACCCATACAAAAACTACTTTAAAAACTCTTTAATCRAAAACCCAAACCC			II			CGGTCCCCCGGGACCCATGCAGGGGCTGCTTTGAAGGCTCTTTAGTCGAGGACCCAGGCC[CG]CCTTTTTGGCAGCGCCATTTTTTTTTCCTTCCACAGGTGCGTCCCCTTTCAAGCCTTATC	37	12	34442705	CGGGCCTGGGTCCTCGACTAAAGAGCCTTCAAAGCAGCCCCTGCATGGGT	12	34333972	R
cg05712748	chr1	43472312	43472313	-	0.967893	0.96939	0.962144	0.965862	0.57608	0.59824	0.963553		0.552119	0.547179	0.532676	0.534496	0.568056	0.535284	0.597156		0.552424	0.857595	-0.305171	0.000237249	cg05712748	cg05712748	62777339	ACCTATACACRTATATAAAATCAAACRTAAACAAATCTATAAAACCACAC			II			AGCACAAGCCGACCTGTGCACGTGTGTGAGGTCAGGCGTGGACAGGTCTGTGGGACCACA[CG]TACGGGCACGCGCACGGGGATAGTGAGTTCCATGGAGGCATCCTGTAGTAGGGAACCCGC	37	1	43472312	CGTGTGGTCCCACAGACCTGTCCACGCCTGACCTCACACACGTGCACAGG	1	43244899	R				chr1:43472867-43473334	N_Shore			TRUE
cg05725404	chr16	58534157	58534158	-	0.632256	0.364085	0.468261	0.49671	0.619388	0.563787	0.574931		0.495777	0.4801	0.349367	0.295707	0.510431	0.468405	0.248958		0.406964	0.531345	-0.124382	0.021904	cg05725404	cg05725404	49710495	TTTATTTATCCTTCCTAATAAAAACRAATTCCCTCCCTCRACAAAATACC			II			TGACTCAGGCCTTTGTTTGTCCTTCCTGGTAGAGGCGGGTTCCCTCCCTCGGCAAGATGC[CG]GAGTGCTGGGATGGGGTGAGTGAGGGCGCTGCGGGCATCAAGGTGGGCCGGGAGGATGGT	37	16	58534157	CGGCATCTTGCCGAGGGAGGGAACCCGCCTCTACCAGGAAGGACAAACAA	16	57091658	R	NDRG4;NDRG4;NDRG4	NM_020465;NM_022910;NM_001130487	Body;Body;Body	chr16:58535040-58535596	N_Shore
cg05752393	chr18	43418829	43418830	+	0.523375	0.316149	0.415434	0.388347	0.381091	0.562034	0.405067		0.472954	0.283408	0.283106	0.280438	0.398203	0.348458	0.176537		0.320443	0.427357	-0.106913	0.026407	cg05752393	cg05752393	11670315	TAAATCAATACAAACAATTCAACAATCACTAAATAACCATAACCCTCACA	60748510	TAAATCAATACGAACAATTCGACGATCACTAAATAACCGTAACCCTCACG	I	C	Grn	CCCGCCCTCGCCTGGTCCGGCCCGGCCCTGGGCAACAGCTTGGCAGCCGTGCGGAGCCCG[CG]TGAGGGTCACGGCCACCTAGTGACCGCCGAACTGCCCGCACTGACCCATGACGGCCGCTA	37	18	43418829	TGGGTCAGTGCGGGCAGTTCGGCGGTCACTAGGTGGCCGTGACCCTCACG	18	41672827	F	SIGLEC15	NM_213602	Body	chr18:43417388-43419103	Island		DMR
cg05767720	chr6	32117281	32117282	+	0.646965	0.587332	0.408065	0.432699	0.393124	0.589767	0.377545		0.494791	0.114134	0.395521	0.459322	0.43631	0.366597	0.281123		0.363971	0.490785	-0.126814	0.0497009	cg05767720	cg05767720	38790418	TCTTCAAAACCATACAAATAAAAAACAAAAACATACTCAATTTAAAAACA	57615465	TCTTCAAAACCGTACAAATAAAAAACAAAAACATACTCGATTTAAAAACG	I	A	Red	GTTCGAACGCCTCAGCCTTTCTCTAAGATGGTCCCCAGAACGCCCAGAACTCCCTGTCCC[CG]CCCCCAAACCGAGTATGCCCCTGCCCCCTACCTGCACGGCCTTGAAGATGGCAATGATGC	37	6	32117281	CGCCCCCAAACCGAGTATGCCCCTGCCCCCTACCTGCACGGCCTTGAAGA	6	32225259	F	PRRT1	NM_030651	Body	chr6:32118101-32118544	N_Shore
cg05791173	chr10	130508478	130508479	+	0.34073	0.466833	0.210568	0.306984	0.199784	0.190932	0.217907		0.180516	0.304973	0.0524379	0.11174	0.300511	0.155482	0.0810665		0.169532	0.276248	-0.106716	0.0266141	cg05791173	cg05791173	72657498	AAACAAACAAAAAAACCAAAACCAATCTAATCAACACAATATCAAAACCA	74766321	AAACGAACGAAAAAACCAAAACCGATCTAATCGACGCGATATCAAAACCG	I	C	Grn	CCGCGAGGCCGGGCCGGGGTGACTGTCGCGGGCCGGGGCTGGCCGCGCCTGCTGTCGGGG[CG]GCTCTGACACCGCGTCGACCAGATCGGCTCTGGTCCCTCCGCTCGCCTCTTCCGGCTCCA	37	10	130508478	AGGCGAGCGGAGGGACCAGAGCCGATCTGGTCGACGCGGTGTCAGAGCCG	10	130398468	F				chr10:130508443-130508658	Island
cg05833946	chr8	1847999	1848000	-	0.265803	0.47524	0.528272	0.557428	0.524864	0.622828	0.675564		0.416352	0.436266	0.213683	0.5342	0.493738	0.179525	0.208711		0.354639	0.521428	-0.166789	0.0240487	cg05833946	cg05833946	38697448	CRCTATTAACTTCCRACAAACAACCACAAACRTAATAAATAAACTTCCTC			II			TACGTGCGAGACGCTGTTGGCTTCCGGCAAGCAGCCACAGACGTGATGAATGAGCTTCCT[CG]TGTGAGGGAGTCTGGCGCTTGGGAGGAAGGGGGTCAGGCCGCCTGTTAGACATTAGTTAT	37	8	1847999	CGAGGAAGCTCATTCATCACGTCTGTGGCTGCTTGCCGGAAGCCAACAGC	8	1835406	R	ARHGEF10	NM_014629	Body
cg05849772	chr16	303182	303183	+	0.360721	0.421185	0.296075	0.254952	0.260264	0.363896	0.243599		0.239912	0.0808891	0.33925	0.106289	0.2108	0.291143	0.0685428		0.190975	0.314385	-0.12341	0.0113592	cg05849772	cg05849772	10809500	CCTACTAACCAAACCAAAAATAAATACAATAAAAAAACCAACAATCACCA	15722319	CCTACTAACCGAACCGAAAATAAATACGATAAAAAAACCGACAATCGCCG	I	T	Red	ATATCAGGGGCCCTGTGCCTTTCCCATGTTCAAATGTGTTTTCCGTTTTGGTTTCTAAGA[CG]GCGACTGCCGGTTTCCCCACCGCATCCACCCCCGGTCCGGCCAGCAGGAACCAGGGGAAG	37	16	303182	CGGCGACTGCCGGTTTCCCCACCGCATCCACCCCCGGTCCGGCCAGCAGG	16	243183	F	ITFG3	NM_032039	5'UTR
cg05852052	chr16	11946115	11946116	-	0.505865	0.7357	0.561766	0.50323	0.77012	0.684297	0.558003		0.689633	0.322863	0.477219	0.480865	0.502539	0.487266	0.505433		0.495117	0.616997	-0.12188	0.034312	cg05852052	cg05852052	25799441	AACTCCATCTCTCCAAAAATTATAAACATTAACCAACATAATAATACACA	60713308	AACTCCGTCTCTCCAAAAATTATAAACATTAACCGACGTAATAATACGCG	I	C	Grn	GTGCATATACGAGACTCCGTCTCTCCAAAAATTATAAACATTAGCCGGCGTGGTGGTGCG[CG]CCTGTAGTCCCGGCTACTTGGGAGGCGGAGGATGGAGGATCTTGAGGAATTCGAGGCTCG	37	16	11946115	CGCGCACCACCACGCCGGCTAATGTTTATAATTTTTGGAGAGACGGAGTC	16	11853616	R	RSL1D1	NM_015659	TSS1500	chr16:11945065-11945517	S_Shore		DMR
cg05886546	chr17	40936498	40936499	+	0.227807	0.40216	0.0934701	0.0537291	0.175595	0.0763219	0.116558		0.0562452	0.0952583	0.0526025	0.0387918	0.0486368	0.049565	0.0746892		0.0593984	0.163663	-0.104265	0.00531527	cg05886546	cg05886546	22795478	AATACTCAAAAATAACCATCTCCAACATACACATACCAAACACATACACA	65715473	AATACTCAAAAATAACCATCTCCAACATACACATACCGAACGCGTACACG	I	T	Red	AGGGACCCCGGAATTCATGGCCCCCGAGATGTACGAGGAAAAGTACGATGAGGCCGTGGA[CG]TGTACGCGTTCGGCATGTGCATGCTGGAGATGGCCACCTCTGAGTACCCGTACTCCGAGT	37	17	40936498	GGTACTCAGAGGTGGCCATCTCCAGCATGCACATGCCGAACGCGTACACG	17	38190024	F	WNK4	NM_032387	Body	chr17:40936445-40936668	Island
cg05954830	chr1	159838031	159838032	+	0.620166	0.582337	0.577623	0.700128	0.696809	0.243299	0.516464		0.590442	0.387893	0.30786	0.41777	0.258927	0.406644	0.345351		0.387841	0.562404	-0.174563	0.0172373	cg05954830	cg05954830	71643314	TTTCTTAATATTAAATCAATATATCTTCCTATATATCCAATATATAAACC			II			GAAGAAATATCATGTAAAAGGAGCCTGGCCCTGCCTTGTGTGGTCACAAAGAGCAGAACT[CG]GTCCACACATTGGATACACAGGAAGACATATTGACTCAATATTAAGAAACTTCTGGGCAT	37	1	159838031	CGGTCCACACATTGGATACACAGGAAGACATATTGACTCAATATTAAGAA	1	158104655	F								TRUE
cg06005169	chr2	176984634	176984635	-	0.228338	0.111428	0.171218	0.13919	0.275194	0.265179	0.290897		0.415079	0.570538	0.203653	0.25541	0.320149	0.221498	0.687828		0.382022	0.211635	0.170388	0.0166932	cg06005169	cg06005169	54732474	ATTTAATAAAAATACAACAACAACCTATCCTTTCTATACATATTCTAATC			II			GTGCATCTGTGGTTTGGTAGAAGTACAACAGCAACCTGTCCTTTCTGTGCATGTTCTGGT[CG]CATGTATAATGCAATAAACTCTGGAAATGAGTTCACTCCCTCTGCTTTCTGAAATGGAAA	37	2	176984634	TTTGGTAGAAGTACAACAGCAACCTGTCCTTTCTGTGCATGTTCTGGTCG	2	176692880	R	HOXD10	NM_002148	3'UTR	chr2:176986424-176988291	N_Shore
cg06039161	chr11	70672835	70672836	-	0.211976	0.4548	0.275152	0.311799	0.243069	0.544504	0.325264		0.28892	0.186508	0.180001	0.123504	0.249631	0.0981081	0.0711822		0.171122	0.338081	-0.166959	0.00237645	cg06039161	cg06039161	64802354	ATAACAAAACCCACCCCATATTCTATCTATCAACTAAAAACCAACTACAC			II			CCAGCGTGCTGGTGACAAAGCCCACCCCATATTCTGTCTGTCAGCTGGGAACCAACTGCA[CG]TAGACGGGCTGCTCTCAAACCCGGCTACCTCTCGCGGCGCGCGTCATGTGAGCCGGGCTA	37	11	70672835	CGTGCAGTTGGTTCCCAGCTGACAGACAGAATATGGGGTGGGCTTTGTCA	11	70350483	R	SHANK2	NM_012309	Body	chr11:70672834-70673055	Island	low-CpG:70350361-70350918
cg06039489	chr20	20037100	20037101	+	0.500011	0.583611	0.712672	0.592422	0.669923	0.549388	0.612163		0.629638	0.404141	0.390617	0.486147	0.365058	0.663847	0.484298		0.489106	0.602884	-0.113778	0.0294781	cg06039489	cg06039489	40662415	RTTTTCCCCTAAATATAATCTATAACAACTATCACTACAAACCAACTAAC			II			ATAGTTGCAGAAACTTCTAAACAGGCCAGTTCTCAGAAACTTCATTCTCCTATGGAGGAA[CG]TCAGCTGGTTTGCAGTGACAGTTGTCACAGACTACACCCAGGGGAAAACGTGTCACACCA	37	20	20037100	CGTCAGCTGGTTTGCAGTGACAGTTGTCACAGACTACACCCAGGGGAAAA	20	19985100	F	C20orf26;C20orf26;CRNKL1	NM_001167816;NM_015585;NM_016652	TSS200;5'UTR;TSS1500	chr20:20032740-20033471	S_Shelf
cg06064861	chr2	87308486	87308487	-	0.937039	0.936219	0.92062	0.934917	0.899487	0.92584	0.912673		0.721911	0.952149	0.616595	0.906126	0.895713	0.558268	0.938152		0.798416	0.923828	-0.125412	0.0428067	cg06064861	cg06064861	19699404	AATCTAAATATTTTCTACATCTTTTATATCACCTATATAATTTAAAACCC			II			CAAAAAGTCTTAATCTGAATATTTTCTACATCTTTTATGTCACCTGTGTGGTTTGGGGCC[CG]TTTGCTGGCTGGATTAATGATACTTGCTCGCCATTATGACTGACTCTTAGGGATTGGATA	37	2	87308486	CGGGCCCCAAACCACACAGGTGACATAAAAGATGTAGAAAATATTCAGAT	2	87161997	R				chr2:87302522-87304571	S_Shelf
cg06153448	chr2	9324127	9324128	+	0.748376	0.901649	0.534974	0.852905	0.610157	0.827898	0.766745		0.750903	0.843635	0.481279	0.318578	0.730408	0.452133	0.51123		0.584024	0.748958	-0.164934	0.0493132	cg06153448	cg06153448	28692509	ACCTATCTCTTTCATTACTAACRAATTTTACCTTAAAAAAACAAATCAAC			II			CGGGCCCCGCCCCTCCCCCGCACAGAGAAGGAAGCCCGGGCACACGTTCTCCCTGCCTGC[CG]CTGACCTGCCCTCCCAAGGCAAAACCCGTCAGTAATGAAAGAGACAGGCATGGACTCCGG	37	2	9324127	CCTGTCTCTTTCATTACTGACGGGTTTTGCCTTGGGAGGGCAGGTCAGCG	2	9241578	F
cg06183872	chr12	133049993	133049994	-	0.783414	0.949112	0.782712	0.803181	0.711488	0.713333	0.835495		0.833956	0.421111	0.523631	0.390942	0.633477	0.861628	0.763347		0.632585	0.796962	-0.164378	0.0433035	cg06183872	cg06183872	64745407	AACAACTCATAAACCCAAAATCCCTTCCTAAAAAAAACATAAACAATTCA	67677446	AACAACTCGTAAACCCGAAATCCCTTCCTAAAAAAAACGTAAACAATTCG	I	T	Red	GGAGAGGACGTGGGCAGCTCGTGAACCCGGGGTCCCTTCCTGGAGAGGACGTGGGCAGTT[CG]TGGACCCGGGTCCCTTCCTGGAGAGGACGTGGGCAGCTCGTGGACCCGGGGTCCCTTCCT	37	12	133049993	GGCAGCTCGTGAACCCGGGGTCCCTTCCTGGAGAGGACGTGGGCAGTTCG	12	131560066	R				chr12:133049412-133051162	Island
cg06188367	chr10	45359611	45359612	+	0.679079	0.560157	0.520727	0.780976	0.495819	0.667612	0.603162		0.505829	0.473046	0.550647	0.515115	0.624658	0.244665	0.37563		0.469942	0.615362	-0.14542	0.0172788	cg06188367	cg06188367	72641443	TAAAAAAAAACAACCCATAAATACACAAACTTAACAAACTCTACTTTACA	44608388	TAAAAAAAAACAACCCGTAAATACGCAAACTTAACAAACTCTACTTTACG	I	A	Red	AGAGCAGATGAGCTAGGCTGTCTACAAATGTGTCGGATCCAGCTCCCGCCATCCTTCCTT[CG]CAAAGCAGAGCTTGCCAAGCCTGCGCACCCACGGGCTGCCTCTCTTCAAAGGGCGGAGCC	37	10	45359611	CGCAAAGCAGAGCTTGCCAAGCCTGCGCACCCACGGGCTGCCTCTCTTCA	10	44679617	F				chr10:45360174-45360526	N_Shore			TRUE
cg06196145	chr11	818752	818753	-	0.45973	0.303011	0.415961	0.415777	0.491003	0.449048	0.487283		0.376886	0.281156	0.317461	0.242687	0.357966	0.341771	0.133746		0.293096	0.431688	-0.138591	0.00351185	cg06196145	cg06196145	34674338	TAAAAAAACAAAATCTCATTACCTCCCACCCCAACCTAAAAAAACCTCTC			II			GCCAGTGTTCCTGGGGAGACAGAATCTCATTGCCTCCCACCCCAACCTGAGAAAGCCTCT[CG]TTTGGGGGTGGGGTGAGGTTCAGGGAGGGATCCTGGATCTACTCCAAGCCCTGTTTGCTC	37	11	818752	CGAGAGGCTTTCTCAGGTTGGGGTGGGAGGCAATGAGATTCTGTCTCCCC	11	808752	R	PNPLA2	NM_020376	TSS200	chr11:818974-820271	N_Shore
cg06211550	chr16	3230726	3230727	+	0.0873505	0.259648	0.139034	0.107973	0.199594	0.376544	0.269154		0.455939	0.376026	0.496434	0.14286	0.427031	0.153552	0.380191		0.347433	0.205614	0.14182	0.0367285	cg06211550	cg06211550	55734452	TAACAAAAACATCAATAACAAACTAAATCTATTATAAAAAACCCCAAACA	52660431	TAACGAAAACGTCGATAACGAACTAAATCTATTATAAAAAACCCCAAACG	I	C	Grn	AGTGGCCTAAGGGTGGTGGAAACAAAGGGAGGTAATGAATCACCCCGGGAAACCAGGGCG[CG]CTTGGGGTCCCCCACAACAGACTCAGTTCGCCACCGACGTCCCCGCTAGTGCAGGATTTC	37	16	3230726	TAGCGGGGACGTCGGTGGCGAACTGAGTCTGTTGTGGGGGACCCCAAGCG	16	3170727	F				chr16:3232835-3234048	N_Shelf		RDMR
cg06304546	chr20	32448765	32448766	-	0.941785	0.894617	0.860239	0.943499	0.753456	0.86917	0.429583		0.962179	0.957172	0.951	0.858845	0.879716	0.941097	0.941808		0.927402	0.813193	0.11421	0.0368664	cg06304546	cg06304546	52743510	CAAATAAACAAAATAAATACCCAAAAAATTTTTTAAATACTTCTATACCC			II			ACAAAACAAAACAAGTGAACAAAATAAATACCCAAAGAATTTTTTGAGTACTTCTATGCC[CG]CTCTCACAAAGCTCCTTGTTTGGTAGGAAAATTCCTTATCTCCCTCCTCAGCTTGGGCGC	37	20	32448765	CGGGCATAGAAGTACTCAAAAAATTCTTTGGGTATTTATTTTGTTCACTT	20	31912426	R				chr20:32450500-32450765	N_Shore
cg06312072	chr12	99287129	99287130	+	0.676431	0.754868	0.550422	0.594625	0.741039	0.66911	0.560246		0.603261	0.661225	0.397974	0.350138	0.527378	0.319671	0.282158		0.448829	0.649534	-0.200705	0.00299316	cg06312072	cg06312072	63694420	CAAATCTATATTCCTTATACTCCRCAAATAAACTCRTACAAAAAAATACC			II			TTATAGCCTATTTTATCACAGAGCCGTCAACATTACGGACTCGAATAACCCAGATACCAG[CG]GCATCCCCTTGCACGAGCTCATCTGCGGAGTACAAGGAATACAGATTTGGAAGAAACCTC	37	12	99287129	CGGCATCCCCTTGCACGAGCTCATCTGCGGAGTACAAGGAATACAGATTT	12	97811260	F	ANKS1B;ANKS1B;ANKS1B	NM_020140;NM_152788;NM_181670	Body;Body;Body	chr12:99288222-99289374	N_Shore		RDMR
cg06324373	chr10	99734805	99734806	-	0.26435	0.158431	0.387903	0.425892	0.251315	0.515277	0.392246		0.27901	0.312505	0.191633	0.137936	0.176515	0.196048	0.174511		0.209737	0.342202	-0.132465	0.0126161	cg06324373	cg06324373	10792387	AAAAACATAAAACCCACAAAAAAAAACCAAAACACAAACAAAAACTAACA	11666312	AAAAACGTAAAACCCGCGAAAAAAAACCGAAACGCGAACAAAAACTAACG	I	C	Grn	AGGAGGAGACCGGAGAACGTGGAGCCCGCGGGAGGAGGCCGGAGCGCGGGCAGGGACTGG[CG]CGGGATCGATTCCCGGGTGGCGGTGGAGGGCCGGCCCGGGAGGAGCGGCGGAGGGGCCGG	37	10	99734805	GAGAACGTGGAGCCCGCGGGAGGAGGCCGGAGCGCGGGCAGGGACTGGCG	10	99724795	R	CRTAC1	NM_018058	Body					TRUE
cg06354398	chr6	29856477	29856478	-	0.541989	0.429324	0.410827	0.405674	0.536362	0.57524	0.600722		0.330665	0.429344	0.427263	0.384604	0.403358	0.387639	0.36979		0.39038	0.50002	-0.109639	0.00386115	cg06354398	cg06354398	44656473	AACRAAACAACTAAAAACCTACCTAAAAAACRAATTCRTAAAATAACTCC			II			GCGGCCCGTCGGGCGGAGCAGCTGAGAGCCTACCTGGAGGGCGAGTTCGTGGAGTGGCTC[CG]CAGATACCTGGAGAACGGGAAGGAGACGCTGCAGCGCGCGGGTACCAGGGGCCACAGGGC	37	6	29856477	CGGAGCCACTCCACGAACTCGCCCTCCAGGTAGGCTCTCAGCTGCTCCGC	6	29964456	R	HLA-H	NR_001434	Body	chr6:29855295-29856565	Island
cg06360820	chr2	242988706	242988707	-	0.654005	0.684502	0.956048	0.950907	0.929732	0.636609	0.894095		0.951902	0.9209	0.93813	0.946443	0.942209	0.933391	0.949426		0.940343	0.815128	0.125215	0.0233223	cg06360820	cg06360820	31759367	AAACAATAAACRCAAATCCCACCTTTTCAATAATCACATTCAATAAAATC			II			AACAACTGGTAAAACAGTGGACGCAAATCCCACCTTTTCAGTGATCACATTCAGTGGAAT[CG]CGGCCAGAAAGCAAAGGGCGGCAGAACAGGAAGCAGCGCAGCCCAGAGATGGGCTTCCCG	37	2	242988706	AACAGTGGACGCAAATCCCACCTTTTCAGTGATCACATTCAGTGGAATCG	2	242637379	R				chr2:242988705-242989857	Island
cg06399029	chr19	41102791	41102792	-	0.608301	0.670861	0.470189	0.505232	0.472508	0.478245	0.603618		0.605434	0.490658	0.480077	0.344754	0.358856	0.439592	0.344235		0.437658	0.544136	-0.106478	0.0270486	cg06399029	cg06399029	70623501	CTAAAAACTACCAAATAAAATCCAACTTAAAAAACCCTACCCCCAACCCC			II			GGAGCAGAGAGCTGAGGACTGCCAGATGGAGTCCAGCTTAGGGGACCCTGCCCCCAACCC[CG]CTCCCGTATCCCTCCCATTTTTAAGCACCCCTACGCCTGGGACCTCTGTTCCACGAGAAG	37	19	41102791	CGGGGTTGGGGGCAGGGTCCCCTAAGCTGGACTCCATCTGGCAGTCCTCA	19	45794631	R	LTBP4;LTBP4	NM_001042544;NM_003573	TSS1500;Body	chr19:41102845-41103281	N_Shore
cg06405563	chr17	73577744	73577745	+	0.699165	0.811939	0.65748	0.608988	0.635747	0.653919	0.676891		0.670396	0.617888	0.510022	0.671226	0.525928	0.482277	0.564867		0.577515	0.677732	-0.100218	0.0150582	cg06405563	cg06405563	59697377	TCTATATCCRAAATTCRTAAATTCTTAATCCCACTAACTTAAATAAAACC			II			GAAGGAAGAAACTCCGGACATGCTGTCTTTAAGAACTGTAACACTCACCGTGAGGGTCTG[CG]GCTTCATTCAAGTCAGTGGGACCAAGAACCCACGAATTCCGGACACAGAAGTTCCCTCTG	37	17	73577744	CGGCTTCATTCAAGTCAGTGGGACCAAGAACCCACGAATTCCGGACACAG	17	71089339	F
cg06440519	chr19	51142375	51142376	-	0.482848	0.850201	0.46269	0.540986	0.53053	0.716147	0.499482		0.459204	0.52015	0.388659	0.361304	0.438103	0.482123	0.385137		0.433526	0.583269	-0.149743	0.0166187	cg06440519	cg06440519	43740360	ACRAACRACAACCCATAAAAATTCTAAAACRAACAAAAAACTATAAACCC			II			CCGAGGCGGCGGCGGGCGGCAGCCCATGGGGGTTCTAGGGCGGACAAGGGGCTGTGGACC[CG]TTCCCACGCGCCGGGTAATGAGAGAGAATGTCTGATCTAGGGGCTGAGGCCGGGAGAAAA	37	19	51142375	CGGGTCCACAGCCCCTTGTCCGCCCTAGAACCCCCATGGGCTGCCGCCCG	19	55834187	R	SYT3;SYT3;SYT3	NM_001160329;NM_032298;NM_001160328	5'UTR;TSS1500;5'UTR	chr19:51142284-51142986	Island		RDMR
cg06467504	chr11	66650500	66650501	-	0.784121	0.720191	0.826483	0.839765	0.779964	0.715787	0.814689		0.773405	0.638994	0.180839	0.775267	0.716477	0.611499	0.705004		0.628783	0.783	-0.154217	0.0348255	cg06467504	cg06467504	42601437	AAAAAAAACAATACCAAAAACAAAAACAAACACAACACAAATACTCACCA	21645500	AAAAAAAACAATACCAAAAACGAAAACAAACACAACACGAATACTCGCCG	I	A	Red	CACAGAAGACAGGAGAGAGACAATACCAAAGACGGAAACAGACACAGCACGGGTGCTCGC[CG]AGGCTCAGCTGTCCGGGCTCTGGGCCCCCAGGAGCGCCGGCTGCTCCAAGTGGCACTGCG	37	11	66650500	CGGCGAGCACCCGTGCTGTGTCTGTTTCCGTCTTTGGTATTGTCTCTCTC	11	66407076	R	PC;PC;PC	NM_000920;NM_022172;NM_001040716	5'UTR;5'UTR;5'UTR
cg06468072	chr11	117665622	117665623	+	0.88055	0.466992	0.834658	0.943686	0.801418	0.914089	0.888851		0.788662	0.7652	0.860217	0.716754	0.682859	0.632511	0.333999		0.682886	0.818606	-0.13572	0.0430898	cg06468072	cg06468072	25750303	AAAATACCAATTATAACRACTCCTCRATAACCTTTAAATCTACAAAACCC			II			CTGGCGAGGCACCCTGGCGCCCAACAGACAGACGCTGGAGCCTCTGAATCGCAGGGGCAC[CG]GGCTCTGCAGACCCAAAGGCCACCGAGGAGCCGCCACAACTGGCATCTCCAGCCCGCCTA	37	11	117665622	CGGGCTCTGCAGACCCAAAGGCCACCGAGGAGCCGCCACAACTGGCATCT	11	117170832	F	DSCAML1	NM_020693	Body	chr11:117666634-117668141	N_Shore
cg06470855	chr13	112997365	112997366	-	0.70899	0.901295	0.666588	0.735159	0.697641	0.862587	0.654462		0.662681	0.576105	0.489034	0.387181	0.64758	0.578349	0.593394		0.562046	0.746675	-0.184628	0.00197068	cg06470855	cg06470855	57681456	CCAAAATCCCAAAACCTAATACAAAAAAAACCACCTACACAAAAAAAACA	66764464	CCAAAATCCCGAAACCTAATACAAAAAAAACCGCCTACGCGAAAAAAACG	I	C	Grn	ATGCCCGAGAGCCCAAGGTCCCGGGACCTGGTGCAGGAAGAGCCGCCTGCGCGGGGGAGA[CG]CGGGGATCACCGGCCACACCCCGGACGCTCAGTCGGGGCCTTACTCGGGGGGGCGGCAGC	37	13	112997365	CCAAGGTCCCGGGACCTGGTGCAGGAAGAGCCGCCTGCGCGGGGGAGACG	13	112045366	R				chr13:112997192-112997717	Island
cg06572849	chr11	45354316	45354317	-	0.239201	0.449789	0.168637	0.225186	0.208123	0.23845	0.202581		0.223467	0.0798864	0.191807	0.100928	0.173922	0.174292	0.0662591		0.144366	0.247424	-0.103058	0.008448	cg06572849	cg06572849	40612499	AAAAACCATATCTTCTTCATTAAAATACACCCAAAATCRAACAATAAAAC			II			GGCCAGAGAAAAGGGGCCATGTCTTCTTCATTAGGGTACACCCAGAGTCGAGCAGTGAAG[CG]TGGGAGACAGCTAGATTCAGCAGGAAGGGCACTGGTGGGACTGGGACCACCACCTACTCC	37	11	45354316	CGCTTCACTGCTCGACTCTGGGTGTACCCTAATGAAGAAGACATGGCCCC	11	45310892	R								TRUE
cg06593753	chr7	51539323	51539324	-	0.295866	0.767202	0.307895	0.500385	0.412377	0.455737	0.34729		0.277757	0.281625	0.209855	0.31632	0.370178	0.229371	0.114232		0.257048	0.440965	-0.183916	0.00774655	cg06593753	cg06593753	36733361	CCCTAAACTAACAAACTTTACTCTTCCCTAAACRATAAAATCTATCTCTC			II			TCAGTGAGTCGCCCTGGGCTGACAGGCTTTGCTCTTCCCTGGGCGGTGGGGTCTGTCTCT[CG]GGGAACACAGAGCCTGGGTTTGCGTGAGTCAGGAGGATCACCTGTTTCACTACCAAAGGT	37	7	51539323	CCTGGGCTGACAGGCTTTGCTCTTCCCTGGGCGGTGGGGTCTGTCTCTCG	7	51506817	R								TRUE
cg06671706	chr8	8559999	8560000	+	0.335057	0.50226	0.305101	0.444628	0.351413	0.206224	0.459327		0.204329	0.216166	0.264351	0.271424	0.182811	0.177014	0.28503		0.228732	0.372002	-0.143269	0.00188432	cg06671706	cg06671706	56683342	CTAATACAACTCCACRTCCACTAACTAATTCAAAAAACCCTTCACCAACC			II			ATGGTGTTGGCGCCCTGCGGGCTCCTGCTCAACCTGACCGGCACCCTGGCGCCCGGCTGG[CG]GCTGGTGAAGGGCTTCCTGAACCAGCCAGTGGACGTGGAGTTGTACCAGGGCCTGTGGGA	37	8	8559999	TGGTACAACTCCACGTCCACTGGCTGGTTCAGGAAGCCCTTCACCAGCCG	8	8597409	F	CLDN23	NM_194284	1stExon	chr8:8559131-8560867	Island
cg06681434	chr12	108617683	108617684	+	0.63372	0.797201	0.49946	0.642646	0.514425	0.577661	0.526223		0.563377	0.374928	0.556851	0.518905	0.527945	0.488474	0.327723		0.479743	0.598762	-0.119019	0.0256485	cg06681434	cg06681434	65668328	CTAAATAAAAATATAATCTCAACTAAATACCACCTCCATCCTAATCTCAC			II			TTAAGGTGGGGCCAACTCTGTAGTGCAATTTCTCATCCAGAGCCCCCTCCTGATCCCTGC[CG]TGAGACCAGGATGGAGGTGGCACCCAGCTGAGATCACATCCTCACTTAGTTCTGTCTGGT	37	12	108617683	TAAGTGAGGATGTGATCTCAGCTGGGTGCCACCTCCATCCTGGTCTCACG	12	107141813	F	WSCD2	NM_014653	Body
cg06686742	chr19	8273505	8273506	+	0.610747	0.772081	0.435206	0.531345	0.409221	0.620739	0.445325		0.444663	0.360012	0.546506	0.356647	0.345101	0.498078	0.35385		0.414979	0.54638	-0.131401	0.0238591	cg06686742	cg06686742	63810300	TAAAAACACCAAACAAAAACTACAATTTAATAAAATACAAAAATCAAACA	67679451	TAAAAACACCGAACAAAAACTACGATTTAATAAAATACAAAAATCAAACG	I	A	Red	AAACCAGGGCTGCGCCACCACCCACCCGGCCTATCTCCCATCTTATCTCCCCAGCTCTGT[CG]CCTGACCCCTGCACCCCACCAAATCGCAGCCTTTGCCCGGTGCCCTCACCGCCTCGGTTG	37	19	8273505	CGCCTGACCCCTGCACCCCACCAAATCGCAGCCTTTGCCCGGTGCCCTCA	19	8179505	F	LASS4	NM_024552	TSS1500	chr19:8273530-8273920	N_Shore
cg06728252	chr6	26598149	26598150	-	0.728828	0.919382	0.824043	0.825261	0.828079	0.570399	0.609963		0.488262	0.7449	0.560317	0.670698	0.608284	0.401526	0.39762		0.553087	0.757994	-0.204907	0.00435818	cg06728252	cg06728252	17687483	TACATAAACATCCTAAACAAATCTTTATCTTTAACACACAAACCAATTCA	53744414	TACATAAACGTCCTAAACGAATCTTTATCTTTAACGCGCAAACCGATTCG	I	T	Red	TTGAGTGAGTGCTGCATAGGCGTCCTGGACGGGTCTTTGTCTTTGGCGCGCAGACCGGTT[CG]TGAGACGCAAGAAGAAGGCAGCAGCAGCTGCCGGAGGAAAAAAGCGGTCCTACACCAAGG	37	6	26598149	TGCATAGGCGTCCTGGACGGGTCTTTGTCTTTGGCGCGCAGACCGGTTCG	6	26706128	R	ABT1	NM_013375	Body	chr6:26598108-26598316	Island
cg06759629	chr4	25090198	25090199	-	0.254564	0.096228	0.299556	0.438253	0.132444	0.246993	0.199529		0.170756	0.0610728	0.147584	0.188941	0.14552	0.154033	0.0616897		0.1328	0.238224	-0.105424	0.0250044	cg06759629	cg06759629	72769498	CAATCATTAACTAACTATCAAATTCCTCAAATAATAAAACTAAAAATAAC			II			GCGATGGGTCCCAGTCATTAACTGGCTGTCAGGTTCCTCAGATGATGGAGCTAAAAATAG[CG]CGCTATAGATAGAAGCTTCTCCCACGCAGGCAGGCGCCGGCTGCAAATGGAAGTGGGGGG	37	4	25090198	AGTCATTAACTGGCTGTCAGGTTCCTCAGATGATGGAGCTAAAAATAGCG	4	24699296	R				chr4:25090106-25090510	Island			TRUE
cg06772580	chr17	27899576	27899577	+	0.786829	0.684277	0.510724	0.558307	0.651427	0.643523	0.613502		0.641079	0.495456	0.408101	0.543478	0.607526	0.522034	0.444427		0.523157	0.635513	-0.112355	0.0181711	cg06772580	cg06772580	52643414	ACCAAAATAAACAACACCAACAAAAAAATCAAAACCATAACAACCCAAAC			II			CCCTCGCGCAGCAGCGCCTCCACGGGCAGCCCGGGGCCCCACCCCACGCACTGAAGAGGC[CG]CCTGGGCTGCCATGGCCCTGACCTTCCTGCTGGTGCTGCTCACCCTGGCCACGCTCTGCA	37	17	27899576	CCAGGGTGAGCAGCACCAGCAGGAAGGTCAGGGCCATGGCAGCCCAGGCG	17	24923702	F	TP53I13	NM_138349	Body	chr17:27899511-27900067	Island
cg06802488	chr19	54515341	54515342	+	0.727831	0.821108	0.59449	0.663213	0.611887	0.700894	0.621946		0.635322	0.532046	0.558358	0.674747	0.639524	0.455273	0.498655		0.570561	0.677338	-0.106778	0.0179	cg06802488	cg06802488	59774468	AACAATATAAACAACAAAAAACAACCRACCCCCAACAACAAAATCAAACC			II			TCCCCCGGCCCCACGCCTCACCTACGAGTACTCCTGGTCCCTGGGCTGCGGCGTGGGGGC[CG]GCCTGATCCTGCTGTTGGGGGCCGGCTGCTTTCTGCTGCTCACACTGCCTTCCTGGCCCT	37	19	54515341	GCAGTGTGAGCAGCAGAAAGCAGCCGGCCCCCAACAGCAGGATCAGGCCG	19	59207153	F	CACNG6;CACNG6;CACNG6	NM_145814;NM_145815;NM_031897	Body;Body;Body	chr19:54515094-54515342	Island			TRUE
cg06819546	chr3	62360674	62360675	-	0.351719	0.288809	0.361717	0.35591	0.346631	0.6529	0.472464		0.5266	0.658207	0.465905	0.349363	0.509635	0.527122	0.73506		0.538842	0.404307	0.134535	0.0372924	cg06819546	cg06819546	36742301	ACAATTATATCTTACTAACCAACTTTTACAAAACCACRAACTTTATAACC			II			TTGTTCGCGGGACAATTATATCTTGCTAGCCAGCTTTTGCAAGACCACGAGCTTTGTAGC[CG]CAATCACAGTTTAAGAGGATTACCGTGGATATAATATGAGCAAACAGGGTTTGATAGTGA	37	3	62360674	CGGCTACAAAGCTCGTGGTCTTGCAAAAGCTGGCTAGCAAGATATAATTG	3	62335714	R	FEZF2	NM_018008	TSS1500	chr3:62362610-62363082	N_Shore		CDMR
cg06823034	chr14	24780734	24780735	+	0.0844617	0.4621	0.193023	0.208323	0.072857	0.169746	0.169699		0.100961	0.053411	0.0340015	0.109151	0.154441	0.049342	0.0972825		0.0855129	0.194316	-0.108803	0.0129593	cg06823034	cg06823034	74683424	TAAAAAAACAAAAACCTACCCAAAACAACAAATCTCCAACAATAAAAACA	66622482	TAAAAAAACGAAAACCTACCCGAAACAACAAATCTCCAACGATAAAAACG	I	T	Red	GGCGCGAGCGGGAACTACGGCCTTGGCCTTCTTCAGTTCTAGCGTCAACCCGGTGCTCTA[CG]TCTTCACCGCTGGAGATCTGCTGCCCCGGGCAGGTCCCCGTTTCCTCACGCGGCTCTTCG	37	14	24780734	CGTCTTCACCGCTGGAGATCTGCTGCCCCGGGCAGGTCCCCGTTTCCTCA	14	23850574	F	LTB4R;LTB4R2;LTB4R2;LTB4R2;LTB4R;CIDEB	NM_001143919;NM_001164693;NM_019839;NM_001164692;NM_001143919;NM_014430	5'UTR;Body;1stExon;Body;1stExon;TSS200	chr14:24779874-24780932	Island
cg06834313	chr12	108851556	108851557	-	0.750892	0.665621	0.855155	0.834633	0.803352	0.852733	0.641632		0.855777	0.894732	0.820088	0.901109	0.896929	0.919867	0.852124		0.877232	0.772003	0.10523	0.00251583	cg06834313	cg06834313	17770372	CACAACAACCTAATAACTTAAAATTAACCCCAACTATTTCTAAAATTTCC			II			AGGTGCAAGCCCACAGCAGCCTAATGGCTTGGAATTAGCCCCAGCTATTTCTGAGGTTTC[CG]CAGGAATCCTTTTACCTGAGCTCAGGAATGTGCCCACGGGTCCTTCTGGTGTTGACATCC	37	12	108851556	ACAGCAGCCTAATGGCTTGGAATTAGCCCCAGCTATTTCTGAGGTTTCCG	12	107375686	R								TRUE
cg06846259	chr2	25384654	25384655	-	0.805353	0.831246	0.616954	0.7221	0.670616	0.801751	0.663067		0.657865	0.61854	0.650886	0.677354	0.676038	0.513481	0.611318		0.629354	0.730155	-0.100801	0.0110438	cg06846259	cg06846259	55779376	AAACCCAAATACACTCCTAAAAAAAAACACAAAAACATAAAAACAACCCA	32652487	AAACCCGAATACACTCCTAAAAAAAAACGCGAAAACATAAAAACAACCCG	I	T	Red	GGTCGGGCTTGCAGGCCCGGATGCACTCCTGGGGGAAGACGCGAGGGCATGAGGGCAGCC[CG]TGCCCCGCACCCCGGCCCGGCTGCCGCGCCCGTCACTGCGCCTAGGCCCTGGCCGCCCTC	37	2	25384654	CGGGCTGCCCTCATGCCCTCGCGTCTTCCCCCAGGAGTGCATCCGGGCCT	2	25238158	R	POMC;POMC	NM_000939;NM_001035256	Body;Body	chr2:25383939-25384763	Island
cg06873352	chr17	61820015	61820016	-	0.0742828	0.129974	0.188963	0.117887	0.0751993	0.182957	0.0812026		0.303763	0.48752	0.430083	0.157239	0.157883	0.140886	0.422456		0.299976	0.121495	0.178481	0.00193645	cg06873352	cg06873352	19745493	AACTACATCCAAATAAAAACTTATAAAAATATACCCCTAAAAAACCRAAC			II			GGGAGGAGTTTAGCTACATCCAAGTAGGGACTTATAGAAATATGCCCCTGGAAGGCCGGG[CG]CGGTGGCTCACGCCTGTAATCCCAGCACTTTGGGAGGCCGACGCGGGTGGTTCACTAGGT	37	17	61820015	CGCCCGGCCTTCCAGGGGCATATTTCTATAAGTCCCTACTTGGATGTAGC	17	59173747	R	STRADA;STRADA;STRADA;STRADA;STRADA;STRADA	NM_001165970;NM_001003788;NM_001165969;NM_001003786;NM_001003787;NM_153335	TSS1500;TSS1500;TSS1500;TSS1500;TSS1500;TSS1500	chr17:61818684-61819397	S_Shore
cg06901711	chr1	146649635	146649636	+	0.629787	0.83901	0.431866	0.441497	0.533914	0.721168	0.566743		0.567517	0.427467	0.331169	0.429838	0.477601	0.581875	0.423851		0.46276	0.594855	-0.132095	0.0390799	cg06901711	cg06901711	36718498	AATAAAATAAAAACAACCAAAAAAATCACAACTCAACTAAAACTACAACA	44746467	AATAAAATAAAAACAACCGAAAAAATCGCGACTCGACTAAAACTACGACG	I	A	Red	CCTGGAACACAAAAACTAAATTAGTAGAAAAGTGGTAAAATAGGTGGTCGCGCGCCCGAC[CG]CCGCAGTCCCAGTCGAGCCGCGACCCTTCCGGCTGCCCCCACCCCACCTCGCCGCCATGT	37	1	146649635	CGCCGCAGTCCCAGTCGAGCCGCGACCCTTCCGGCTGCCCCCACCCCACC	1	145116259	F	PDIA3P	NR_002305	Body	chr1:146649622-146649852	Island
cg06904356	chr5	1849983	1849984	-	0.525745	0.838347	0.743953	0.719119	0.616007	0.854902	0.755589		0.77063	0.61898	0.636091	0.579923	0.619406	0.49503	0.510395		0.604351	0.721952	-0.117601	0.0304873	cg06904356	cg06904356	73756480	AACCAACAATATCTCAAAAACAAAAAAATTATCACAACATCTCAAAAACA	28742345	AACCAACAATATCTCAAAAACGAAAAAATTATCGCAACGTCTCAAAAACG	I	A	Red	GACTGAGCCTAAAACCAGCAGTGTCTCAGAGACGGAGAGATTGTCGCAGCGTCTCAGAGA[CG]GAGGGACCGTCGCAGCGTCTCAGAGACGGAGGGACCGTCGCAGCGTCTCAGAGACGGAGG	37	5	1849983	AACCAGCAGTGTCTCAGAGACGGAGAGATTGTCGCAGCGTCTCAGAGACG	5	1902983	R				chr5:1851342-1851564	N_Shore
cg06934132	chr4	7774768	7774769	+	0.638896	0.575904	0.799929	0.809067	0.782046	0.851572	0.733993		0.888637	0.892521	0.857449	0.753198	0.910933	0.791294	0.940627		0.862094	0.74163	0.120464	0.0055131	cg06934132	cg06934132	12791434	TTCTTAAAAACCAAATACCTTCTCTATTATTTAAAAAACCTATACCTACC			II			TCTCCTCCAGGATCGCCTGCGGCTTCCTGCCTGGAATTCCCAGAAACGCCGTTACTCCCG[CG]GCAGGCACAGGTTCTCCAAACAACAGAGAAGGCACCTGGTCCCCAAGAAGAACTTCCACA	37	4	7774768	TCTTGGGGACCAGGTGCCTTCTCTGTTGTTTGGAGAACCTGTGCCTGCCG	4	7825668	F	AFAP1;AFAP1;LOC84740	NM_198595;NM_001134647;NR_026892	Body;Body;Body	chr4:7774495-7774769	Island
cg06951626	chr12	22095330	22095331	-	0.370684	0.168566	0.342158	0.28012	0.387338	0.456244	0.510573		0.512101	0.438847	0.39451	0.346919	0.499108	0.506034	0.807797		0.50076	0.359383	0.141376	0.0395886	cg06951626	cg06951626	64770373	TAAAACTTAAACCCACAACCACTAAAAATCTACAAAACCATATAAAACCA	55650402	TAAAACTTAAACCCGCGACCGCTAAAAATCTACGAAACCATATAAAACCG	I	A	Red	TGCGTCAGCGGCTGGGACTTGAACCCGCGGCCGCTAGGAATCTGCGAGGCCATATGGGGC[CG]AAACCTGGGAGGGTCCGAAGACTCCGTTCCTGTGGCCTTTGAACGCTTGACAACTTTACC	37	12	22095330	CGGCCCCATATGGCCTCGCAGATTCCTAGCGGCCGCGGGTTCAAGTCCCA	12	21986597	R				chr12:22093954-22095357	Island
cg07011029	chr8	1848040	1848041	+	0.356029	0.484729	0.513449	0.58225	0.516581	0.551041	0.584593		0.502453	0.44139	0.331154	0.500677	0.491097	0.273759	0.337772		0.411186	0.512667	-0.101481	0.0312643	cg07011029	cg07011029	65629357	ACCTAATAACACTCTCCCAACTATAACTAAATAACTAATATCTAACAAAC			II			CGTGATGAATGAGCTTCCTCGTGTGAGGGAGTCTGGCGCTTGGGAGGAAGGGGGTCAGGC[CG]CCTGTTAGACATTAGTTATTCAGCCACAGCTGGGAGAGTGTCACCAGGCTGTGAACCATA	37	8	1848040	CCTGGTGACACTCTCCCAGCTGTGGCTGAATAACTAATGTCTAACAGGCG	8	1835447	F	ARHGEF10	NM_014629	Body
cg07028733	chr10	29228804	29228805	-	0.655363	0.411007	0.705414	0.756045	0.538238	0.583129	0.666902		0.811025	0.808301	0.730627	0.732239	0.691035	0.688825	0.83918		0.757319	0.616585	0.140733	0.00520971	cg07028733	cg07028733	31621396	AATAATACCTCTATCCRTATAAAAATCCTAACTCCTAATAAATTTCTTCC			II			TTCTTTTGGGAGGTGATGCCTCTGTCCGTGTGAGAGTCCTGGCTCCTGGTAGGTTTCTTC[CG]GTGCCTCCCAGGCAGTTGGAGGACGCCGCTCTCATTAGGTCATGTTTACTGAAGGTGCTT	37	10	29228804	GTGATGCCTCTGTCCGTGTGAGAGTCCTGGCTCCTGGTAGGTTTCTTCCG	10	29268810	R								TRUE
cg07045469	chr7	48494579	48494580	-	0.607167	0.912903	0.765981	0.824815	0.818007	0.588919	0.787721		0.888737	0.924697	0.832589	0.914572	0.882116	0.773677	0.925992		0.877483	0.757931	0.119552	0.0113991	cg07045469	cg07045469	33641457	ATAACTACAAAATACCACAAAATCACCAAAAAAACAAACAAAACAAAACA	22640448	ATAACTACGAAATACCGCAAAATCACCGAAAAAACAAACGAAACAAAACG	I	C	Grn	CGTCGCATTCCCATGGCTGCGAGATGCCGCAGGGTCACCGAGAGGGCAAACGAGGCAAAG[CG]CTGTCACCTCCGCAGAGCTGACCCAGCCGCCCTTCCTCCCGCCCGTCCTGCAGGTGGCTC	37	7	48494579	ATGGCTGCGAGATGCCGCAGGGTCACCGAGAGGGCAAACGAGGCAAAGCG	7	48465125	R	ABCA13	NM_152701	Body	chr7:48494361-48494753	Island
cg07056794	chr9	139318309	139318310	-	0.955133	0.542128	0.940246	0.932049	0.950039	0.937962	0.958267		0.592725	0.59454	0.950183	0.601582	0.0307276	0.924614	0.490455		0.597833	0.887975	-0.290142	0.0169157	cg07056794	cg07056794	63801359	TATCTAAATTAACAACTTTTCTAACATAAAAACCTTCCTCCCTATCAATC			II			TTCTTAAGGGCTGTCTGAATTGGCAGCTTTTCTAACATGGAGGCCTTCCTCCCTGTCAGT[CG]TCCGGTTTGACCCCGTGTCTTGAAGCCTGTTCTCGTGCGACGTGCTGATGTCAGGGGTGT	37	9	139318309	GTCTGAATTGGCAGCTTTTCTAACATGGAGGCCTTCCTCCCTGTCAGTCG	9	138438130	R				chr9:139317462-139318531	Island
cg07091678	chr10	99734120	99734121	+	0.815487	0.908897	0.708147	0.859124	0.835929	0.895326	0.833013		0.63379	0.91563	0.49895	0.661373	0.674628	0.683932	0.558338		0.660949	0.83656	-0.175612	0.0068013	cg07091678	cg07091678	46673355	TACTTAAACRATAACCRAAAATACCTAAATACACRTAAACCTCAAACTTC			II			CCCCCCCTGCTGCGTAACAGGCGGACTCACTTTGTTGTACATTTTGTCTCATCTCAACAC[CG]AAGTCTGAGGTTCACGTGCACTCAGGCACCTCCGGTTACCGCTCAAGCAGCAAGGTCACC	37	10	99734120	GCTTGAGCGGTAACCGGAGGTGCCTGAGTGCACGTGAACCTCAGACTTCG	10	99724110	F	CRTAC1	NM_018058	Body					TRUE
cg07099606	chr12	133051136	133051137	+	0.936405	0.928481	0.916862	0.924903	0.818165	0.834941	0.922765		0.936811	0.540467	0.580476	0.442666	0.742285	0.900651	0.851839		0.713599	0.897503	-0.183904	0.0135001	cg07099606	cg07099606	56791422	CAATACAAAAACAATATTATTTCCAAAAACACCTAAATAATCCCACAACA	71671373	CAATACAAAAACAATATTATTTCCGAAAACGCCTAAATAATCCCGCAACG	I	A	Red	GGCGTCCAGCAGAGGCCGGTCAGGGCAAGAATGCCCGACCCTCAGGGTCCTCCTCAGAGT[CG]CTGCGGGATCACTTAGGCGCCTCCGGAAACAACACTGTCTTTGCACTGGAATTTTCAAAA	37	12	133051136	CGCTGCGGGATCACTTAGGCGCCTCCGGAAACAACACTGTCTTTGCACTG	12	131561209	F				chr12:133049412-133051162	Island
cg07107453	chr1	79114976	79114977	+	0.352483	0.496097	0.343898	0.528895	0.416007	0.596745	0.457066		0.338223	0.400548	0.171055	0.464493	0.296935	0.451311	0.177145		0.32853	0.455884	-0.127354	0.025372	cg07107453	cg07107453	72746508	TCACAATAAAACCCCTTCTCTAACTTCACATTACTAAAAATCATAAATTC			II			TAAAGACATTACATTGGCCCTACAGAACAAATGTGCGGATTGAATTCTGCCTATAGGACA[CG]AATTTATGATCCTTAGCAATGTGAAGTTAGAGAAGGGGTTTTATTGTGAAATTGACACAG	37	1	79114976	CACAATAAAACCCCTTCTCTAACTTCACATTGCTAAGGATCATAAATTCG	1	78887564	F	IFI44	NM_006417	TSS1500
cg07114310	chr7	51538921	51538922	-	0.33559	0.627906	0.393812	0.610268	0.451564	0.65369	0.617093		0.460021	0.636281	0.220613	0.381851	0.452741	0.154479	0.116923		0.34613	0.527132	-0.181002	0.0282865	cg07114310	cg07114310	16646394	AAACRTTTCTTCCTTTTCTTCTTTTTAAAAAATCCCTAAATTTATAAACC			II			AAATCTTGTAAAAACGTTTCTTCCTTTTCTTCTTTTTAGAGAATCCCTGGATTTGTAAGC[CG]GGAACGCAACCCCAGGCGACATGGAGACCAGCAAGCAGTAACCTGGCAACCGAGCGTGGA	37	7	51538921	AACGTTTCTTCCTTTTCTTCTTTTTAGAGAATCCCTGGATTTGTAAGCCG	7	51506415	R							RDMR	TRUE
cg07135405	chr20	62573077	62573078	-	0.35324	0.45052	0.27236	0.120662	0.412334	0.132354	0.190001		0.306481	0.0599087	0.129442	0.224756	0.13091	0.0396583	0.118111		0.144181	0.275924	-0.131743	0.0232941	cg07135405	cg07135405	58775397	ATAAAAAACAAAACTAACTCAATATCTCTTAACTATCCCATCCCACCCCA	73678464	ATAAAAAACAAAACTAACTCAATATCTCTTAACTATCCCGTCCCGCCCCG	I	C	Grn	CAAGAGAGGGGGGTGGGGGGCAAAGCTGGCTCAGTGTCTCTTGGCTGTCCCGTCCCGCCC[CG]CTGCCCAAGCCTGGGGATGGCCGGGGCAGCAGCAGGTCTAGGAGCGGGCAGGAAAAGGGC	37	20	62573077	CGGGGCGGGACGGGACAGCCAAGAGACACTGAGCCAGCTTTGCCCCCCAC	20	62043521	R	UCKL1;MIR1914	NM_017859;NR_031735	Body;TSS200	chr20:62571738-62572556	S_Shore
cg07138793	chr15	28148330	28148331	-	0.75785	0.872942	0.808192	0.850265	0.795759	0.884027	0.859361		0.818199	0.86368	0.735055	0.713029	0.761974	0.523751	0.667464		0.726165	0.832628	-0.106463	0.0153325	cg07138793	cg07138793	30673482	AAACTACTATAAAACTAAAAACAAACTACAATAAACTCCACCTTTATATC			II			CCCTCTCCCCTGGGCTGCTGTGAGGCTGGAGACAGGCTGCAGTAAACTCCACCTTTGTGT[CG]CCGGCGCCGTGAACCCTCAAAGCAGGCTTTCGCGTAAGTCCCGACGGTCTGTCCTCACCC	37	15	28148330	GGCTGCTGTGAGGCTGGAGACAGGCTGCAGTAAACTCCACCTTTGTGTCG	15	25821925	R	OCA2	NM_000275	Body	chr15:28147925-28148465	Island
cg07142285	chr20	57042703	57042704	-	0.903052	0.96158	0.81736	0.908329	0.940179	0.932741	0.924623		0.931405	0.917097	0.677799	0.886037	0.920492	0.785761	0.543867		0.808923	0.912552	-0.103629	0.048397	cg07142285	cg07142285	55809428	CAACTAAAATAAAAAATATAAACACAAATCAAAAACTCCAATCCTAAACA	63634446	CGACTAAAATAAAAAATATAAACGCGAATCAAAAACTCCGATCCTAAACG	I	C	Grn	GCTCGAAAGAGCCGGCTGGGGTAGAAGGTGTAGGCGCGGGTCAGGAACTCCGGTCCTGGG[CG]CACCTCGCAGCTGCAGGGGTGGAAGGAGATGGGCTGGGTGCAGAGGGAACACCGCGCCGC	37	20	57042703	CGCCCAGGACCGGAGTTCCTGACCCGCGCCTACACCTTCTACCCCAGCCG	20	56476109	R	APCDD1L	NM_153360	Body	chr20:57042166-57042765	Island
cg07143815	chr8	66474918	66474919	+	0.4326	0.119007	0.431516	0.542605	0.40526	0.247946	0.455544		0.469343	0.542456	0.411733	0.6168	0.40272	0.432754	0.808426		0.526319	0.376354	0.149965	0.0452195	cg07143815	cg07143815	41792333	CCCATCCTTCTCTAATCCCAACCTTTACAAAAAAAAACATCTATAAAATC			II			ATGGTTCTGTGGGAAGAGAAGGGTGTTCACAATGCACAATACACAATGGTGGCATTATCT[CG]ACTTCACAGATGCTCTCCTCTGCAAAGGCTGGGACCAGAGAAGGATGGGAAAGGGGCCAT	37	8	66474918	CGACTTCACAGATGCTCTCCTCTGCAAAGGCTGGGACCAGAGAAGGATGG	8	66637472	F
cg07156742	chr3	142666759	142666760	-	0.532082	0.589163	0.592929	0.894	0.83641	0.852818	0.903235		0.863123	0.794734	0.865287	0.885668	0.86875	0.89304	0.911114		0.868817	0.742948	0.125869	0.0466965	cg07156742	cg07156742	30796336	TATATAACCACTAAAATATCAAAATCCCCCATCCCTACCTTAAAAATCCC			II			GTGTGTGTGTGTGTGTGACCACTGGAATGTCAGAATCCCCCATCCCTACCTTGGAAGTCC[CG]CTTTTTCCTCCCTACTGTTAAGGAACTTCAGACTGCCCCTCCACAAGGTTGCCTGCCTGG	37	3	142666759	CGGGACTTCCAAGGTAGGGATGGGGGATTCTGACATTCCAGTGGTCACAC	3	144149449	R				chr3:142666198-142666544	S_Shore
cg07157030	chr14	63671356	63671357	+	0.668246	0.627034	0.724711	0.710597	0.67721	0.361285	0.95334		0.964379	0.719713	0.940086	0.731362	0.950408	0.637505	0.932368		0.839403	0.674632	0.164771	0.0441917	cg07157030	cg07157030	46625405	AAAAAATAACACACACTTAAAAAAATTATAAAAAAAATCTACCCCTTTCC			II			GGCTGTTAGGAAGCCCCTCGAATTCTGTGAAAATGAGGGTTTCTTAACTCACACTGAGAG[CG]GAAAGGGGCAGACCCTTTTCATAACTCCCTCAAGTGTGTGTTACCTTTCTTTACCAGCAT	37	14	63671356	AAAGGTAACACACACTTGAGGGAGTTATGAAAAGGGTCTGCCCCTTTCCG	14	62741109	F	RHOJ;RHOJ	NM_020663;NM_020663	5'UTR;1stExon					TRUE
cg07212818	chr11	638076	638077	-	0.649959	0.695159	0.488951	0.497994	0.587624	0.650568	0.81379		0.675436	0.424882	0.541463	0.513985	0.536892	0.33551	0.428981		0.493878	0.626292	-0.132414	0.0262793	cg07212818	cg07212818	57748500	ACACACCTAATACAAATACTAACACACCCCCAAAAAAAAACTCACAACTC			II			CTGCCCACCACACACACCTAGTGCAGATGCTGGCACACCCCCAGAAGGAGGCTCACAGCT[CG]CAGGGGAGACCTGGGCTGGACAAAACCCAGGGGAGGGGAGGGTGTGTGGGGACCAGGCCC	37	11	638076	CACACCTAGTGCAGATGCTGGCACACCCCCAGAAGGAGGCTCACAGCTCG	11	628076	R	DRD4	NM_000797	Body	chr11:636906-640628	Island
cg07253829	chr3	109056349	109056350	-	0.354247	0.448118	0.340535	0.337669	0.413637	0.258775	0.495556		0.364426	0.325453	0.255565	0.291554	0.2794	0.229266	0.182019		0.275383	0.378362	-0.102979	0.00990971	cg07253829	cg07253829	23650458	ACTATACTAACCTCCTTACCTTTTACCTTCTCCATACTTATAAAAAAAAC			II			AATCCACTAAAACTGTACTGACCTCCTTGCCTTTTGCCTTCTCCATACTTGTAGAAGAAG[CG]GAGCCTCGCAACATGCTTCCAAAATGGCCCCTGCCCCAAGATTGCTATTTGCAAAGTCTC	37	3	109056349	CTGTACTGACCTCCTTGCCTTTTGCCTTCTCCATACTTGTAGAAGAAGCG	3	110539039	R	DPPA4	NM_018189	1stExon
cg07262635	chr10	18689378	18689379	+	0.393672	0.37242	0.26428	0.404597	0.436861	0.5637	0.2858		0.304247	0.291909	0.292831	0.261317	0.316957	0.300757	0.143714		0.273104	0.388761	-0.115657	0.0125825	cg07262635	cg07262635	31701417	AAATACTCACATCACACTATTAATCTATATCAAATTACCATTTTACATCC			II			ACACATACCACGAGCCCGATTACTATAGAACCGAAGAGACCTTTCCAGCTGTTTACACTT[CG]GATGTAAAATGGCAATTTGACATAGACTAACAGTGTGATGTGAGCATCTGCGTAAAAAGG	37	10	18689378	CGGATGTAAAATGGCAATTTGACATAGACTAACAGTGTGATGTGAGCATC	10	18729384	F	CACNB2;CACNB2;CACNB2;CACNB2;CACNB2;CACNB2;CACNB2;CACNB2;CACNB2	NM_201571;NM_201593;NM_000724;NM_201597;NM_201572;NM_201570;NM_201590;NM_201596;NM_001167945	Body;Body;Body;Body;Body;TSS200;Body;Body;Body					TRUE
cg07387471	chr17	34795793	34795794	-	0.872817	0.65581	0.849632	0.743878	0.827194	0.874259	0.843109		0.658984	0.438899	0.863977	0.818187	0.626383	0.520921	0.695769		0.660446	0.809529	-0.149083	0.0194297	cg07387471	cg07387471	35670408	AAACAAATCACAACTATACCTAAAAAAAATACCCAAAAAAATATACCTTC			II			CAATTTGGAATGAACAGGTCACAGCTGTGCCTGGAGGGAATGCCCAGGGAAATGTGCCTT[CG]CCTTGCTGTTCTATCCAGGCCCACCCAGCTGAGGATGGGGGACCTGCCACCACTCTCCTG	37	17	34795793	AACAGGTCACAGCTGTGCCTGGAGGGAATGCCCAGGGAAATGTGCCTTCG	17	31869906	R	TBC1D3C	NM_001001418	Body	chr17:34797903-34798187	N_Shelf
cg07417683	chr1	159440267	159440268	-	0.732636	0.838203	0.692712	0.731047	0.770978	0.577278	0.610392		0.801741	0.788684	0.793343	0.861402	0.831124	0.748676	0.881024		0.815142	0.707606	0.107536	0.00682513	cg07417683	cg07417683	35653400	CAAATCTAACTCCCRCACCCCTACCTATTTTTCTAAATAAAAACTTACAC			II			CCTCTGCAGGCCAGATCTGACTCCCGCACCCCTGCCTGTTTTTCTAAATAAAGACTTACA[CG]GGAGAGATAGCTCAATTCCAGCACTTTGGGAGGCTGAGGCAGGCAGATCACGAGGTCAGG	37	1	159440267	AGATCTGACTCCCGCACCCCTGCCTGTTTTTCTAAATAAAGACTTACACG	1	157706891	R
cg07534448	chr6	99236061	99236062	-	0.809218	0.734827	0.626459	0.871374	0.818003	0.900089	0.804487		0.728746	0.751637	0.632178	0.607886	0.792423	0.468844	0.569844		0.650223	0.794922	-0.1447	0.00757762	cg07534448	cg07534448	47601409	CTTTCTTCCTCAATACATTAAAAAATTCTAATATACCTACAACAACATCC			II			TGTCCTCGCGCCTTTCTTCCTCAGTACATTAAGAGATTCTGATGTGCCTGCAGCAACATC[CG]CCAGTGGTGGCTGACTGTAGAGATGCCAGCCAGACTTCCCTGCGGAGGAGCCCGGCCATG	37	6	99236061	TTTCTTCCTCAGTACATTAAGAGATTCTGATGTGCCTGCAGCAACATCCG	6	99342782	R
cg07537562	chr7	51539514	51539515	-	0.28771	0.82624	0.413951	0.569527	0.45098	0.718429	0.517334		0.336686	0.391225	0.193444	0.494123	0.381085	0.3084	0.206505		0.33021	0.540596	-0.210386	0.00987469	cg07537562	cg07537562	34743307	RACTTAAAAATTCTATAAAACAACAACAACAAAAATCTCTTTACAACAAC			II			TAGAAACTAACGACTTGAGAATTCTGTAGAACAGCAGCAACAAAAATCTCTTTGCAGCAG[CG]TTGACCACGTGAATTGTCTTGGACGCAGCAGCAGCGTTGGGCGTTGAATTCACTTTGCCG	37	7	51539514	CGCTGCTGCAAAGAGATTTTTGTTGCTGCTGTTCTACAGAATTCTCAAGT	7	51507008	R								TRUE
cg07589531	chr10	13970236	13970237	-	0.837049	0.828923	0.851922	0.865571	0.741398	0.52886	0.795837		0.822673	0.484668	0.228445	0.474966	0.734681	0.791035	0.539022		0.582213	0.778508	-0.196296	0.0226626	cg07589531	cg07589531	12791483	ACTTTTTAAATATTTTACATAAAAAAAATCTTACTACRTTACCTAAACTC			II			ATGCATAGCCAACTTTTTAAATGTTTTGCATAGAAGAAGTCTTGCTACGTTGCCTAGGCT[CG]TCTCCAACTCCCGGGCTCAAGCAATCCGCTCACCTCGGTCTCCCAAAGTGCTGAAAGGCC	37	10	13970236	CGAGCCTAGGCAACGTAGCAAGACTTCTTCTATGCAAAACATTTAAAAAG	10	14010242	R	FRMD4A	NM_018027	Body					TRUE
cg07629625	chr10	133961825	133961826	-	0.0414335	0.728123	0.0436969	0.725222	0.0555071	0.513582	0.0486756		0.541364	0.526317	0.530184	0.517292	0.557473	0.691926	0.288985		0.521935	0.308034	0.2139	0.0393056	cg07629625	cg07629625	50723326	ACAAAAACCACCTCTTCATACAAAAAATAAAACCAACCACCCAAAACACA	15760401	ACAAAAACCACCTCTTCATACGAAAAATAAAACCAACCGCCCAAAACACG	I	T	Red	GCTCAGTGTCAGGCAGGGACCACCTCTTCATACGAAGGATGAGGCCAGCCGCCCAAAGCA[CG]TGTAAATATGGGGGAAATGGCCCGTGGCGCTCAGTGTCATGCAGGGAAAACAAAACAAAA	37	10	133961825	CGTGCTTTGGGCGGCTGGCCTCATCCTTCGTATGAAGAGGTGGTCCCTGC	10	133811815	R	JAKMIP3	NM_001105521	Body
cg07633317	chr16	49732623	49732624	+	0.325358	0.760042	0.425683	0.339688	0.302742	0.227718	0.306673		0.319742	0.152322	0.21871	0.104801	0.209821	0.306727	0.0607093		0.196119	0.383986	-0.187868	0.00852492	cg07633317	cg07633317	22637481	TAACTAACRAACTAAAATACCCTAACTAATAATAAACTCTCAAAAAATCC			II			GGCCCGGCGCCTGCTCCACATTCCCCAGGAAGCCAGCTGGGAACACAGCCGCCCTGCTCC[CG]GACCCTCTGAGAGTTCATTACCAGCCAGGGTACCCCAGCCCGTCAGCCAAGGTGCGGGCC	37	16	49732623	GGCTGACGGGCTGGGGTACCCTGGCTGGTAATGAACTCTCAGAGGGTCCG	16	48290124	F	ZNF423	NM_015069	Body	chr16:49732348-49732712	Island
cg07679836	chr6	33548423	33548424	-	0.48444	0.633461	0.445554	0.521541	0.52178	0.459017	0.509828		0.424667	0.356854	0.486258	0.436114	0.331154	0.357122	0.380988		0.396165	0.510803	-0.114638	0.00177972	cg07679836	cg07679836	37780302	TTCAAATAAACAAAAACTCAACTAAATTAATCATCAATTCTAAACCAAAC			II			GACAATACCCATTCAGATGAACAGAGGCTCAGCTGGGTTAATCATCAGTTCTGGGCCAGG[CG]CGGTGGCTCACGCCTATAATCCCAGCACCTTGGGAGGCTGAGGCAGGCAGATCACGAGGT	37	6	33548423	TCAGATGAACAGAGGCTCAGCTGGGTTAATCATCAGTTCTGGGCCAGGCG	6	33656401	R	BAK1	NM_001188	TSS1500
cg07704699	chr11	27742832	27742833	-	0.0711151	0.0870422	0.216615	0.249444	0.35947	0.0617167	0.137441		0.295575	0.148952	0.281479	0.115331	0.345591	0.482045	0.573661		0.320376	0.168978	0.151399	0.030152	cg07704699	cg07704699	57734328	TATATCAAATCTCAAATAATTCCAATTAAAATTACACTATATAAAAACCC			II			TTCCACATAGCTGTGTCAAATCTCAAATGATTCCAATTAAAGTTGCACTGTGTAAAAACC[CG]ATTCCCCTGGCCTGAGTAGCTGCTGTTCTTTGGCGTGTGAAGTGCTAGGAAGAGCCGTGA	37	11	27742832	CGGGTTTTTACACAGTGCAACTTTAATTGGAATCATTTGAGATTTGACAC	11	27699408	R	BDNF;BDNF;BDNF;BDNF	NM_170731;NM_170732;NM_001143805;NM_001143806	Body;TSS1500;TSS1500;TSS1500	chr11:27743472-27744564	N_Shore		CDMR
cg07747251	chr5	1868357	1868358	+	0.701223	0.693116	0.750319	0.709838	0.824398	0.714721	0.835337		0.727598	0.709801	0.545828	0.792423	0.696177	0.582177	0.441145		0.642164	0.746993	-0.104829	0.0392608	cg07747251	cg07747251	64713395	ATTAAAAAACCCCACATACAATCTCCTAAACTACTCCACTCACAAACACA	39679370	ATTAAAAAACCCCACATACAATCTCCTAAACTACTCCACTCACAAACGCG	I	A	Red	TGCAGGGCCTTGTGTGACTGTGTTCACGTCGGCCCCTCTCACCTCTGAGCTCCTCCCCAC[CG]CGCTTGTGAGTGGAGCAGCCCAGGAGACTGTATGTGGGGTTTTCCAACCACAAAGCATGG	37	5	1868357	CGCGCTTGTGAGTGGAGCAGCCCAGGAGACTGTATGTGGGGTTTTCCAAC	5	1921357	F
cg07774884	chr8	23712364	23712365	-	0.233625	0.547723	0.201712	0.310963	0.269343	0.17523	0.159349		0.223833	0.176034	0.0906479	0.13255	0.149763	0.0890272	0.122526		0.140626	0.271135	-0.130509	0.00532607	cg07774884	cg07774884	43685418	AAACTAAAAACCCAAAAACTACACCCAAAAATTTTATAACCRTTCTTATC			II			CTGGCTTTTGCAAACTGGGGGCCCAAGAGCTGCACCCAGGGATTTTATAGCCGTTCTTAT[CG]GTCCTCAGGATCAAGGACCAATCAGGTCCCTCAACTGGTCTGGTGAGCCAATAAGAGGGC	37	8	23712364	AACTGGGGGCCCAAGAGCTGCACCCAGGGATTTTATAGCCGTTCTTATCG	8	23768309	R	STC1	NM_003155	TSS200
cg07775309	chr3	12595852	12595853	+	0.110999	0.187892	0.109746	0.153213	0.212335	0.0445274	0.199505		0.289209	0.110293	0.201114	0.30388	0.24477	0.291515	0.293974		0.247822	0.14546	0.102362	0.0130168	cg07775309	cg07775309	69721310	ACAACTTAATTCCTACCACTATCATAATACTTAACACTTAAACTTTTCCC			II			TTTAGTGCCCAGCGCCAGATAACGCCGGAAGAACCCCAAGTGGAGACTGCTTGCATCCTT[CG]GGAAAAGTCTAAGTGCTAAGTACCATGACAGTGGCAGGAACCAAGCTGTTGGGTACAGCT	37	3	12595852	CGGGAAAAGTCTAAGTGCTAAGTACCATGACAGTGGCAGGAACCAAGCTG	3	12570852	F				chr3:12598391-12599051	N_Shelf
cg07821374	chr5	140536320	140536321	+	0.640568	0.852169	0.633668	0.827129	0.806366	0.81064	0.643866		0.657241	0.656452	0.54779	0.671077	0.660072	0.701005	0.605151		0.642684	0.744915	-0.102231	0.0148316	cg07821374	cg07821374	36780352	ACRATAATAACAAAAAAACCTATAAAAATATTCTCTAAAACCTACACCTC			II			GGTTCTCATAGTGATTGTAGATATCAATGACAACGTCCCTGAATTTGCTCAGCGGCGCTA[CG]AGGTGCAGGTCCCAGAGAACACCCCTATAGGTTCCCTTGTCATCACCGTCTCTGCCAGGG	37	5	140536320	CGAGGTGCAGGTCCCAGAGAACACCCCTATAGGTTCCCTTGTCATCACCG	5	140516504	F	PCDHB17	NR_001280	Body	chr5:140536896-140537766	N_Shore
cg07869839	chr18	43419501	43419502	-	0.349586	0.187432	0.29725	0.092713	0.152519	0.409551	0.237863		0.18479	0.156096	0.0738961	0.0892392	0.119679	0.0968151	0.0965214		0.116719	0.246702	-0.129983	0.00404263	cg07869839	cg07869839	24766489	ATACACTAATAAATATAACATAATCCCCTACCCTACAATACRTACTAAAC			II			GGGTGCTAGGAATACACTGATGAATATGGCATGGTCCCCTGCCCTGCAGTGCGTGCTGAG[CG]GTAGACAGATCATTGCAATGTGCTATGAGAAGGGCTCTCCTCAACCCTACCTCTGCAGAA	37	18	43419501	CGCTCAGCACGCACTGCAGGGCAGGGGACCATGCCATATTCATCAGTGTA	18	41673499	R	SIGLEC15	NM_213602	Body	chr18:43417388-43419103	S_Shore
cg07896832	chr8	67975874	67975875	-	0.622539	0.657443	0.557062	0.62112	0.459162	0.579132	0.630585		0.673073	0.391692	0.508706	0.494112	0.486836	0.341678	0.519109		0.487886	0.589578	-0.101691	0.0333729	cg07896832	cg07896832	31774435	TTCTACCTAAAAACTCCTATTAATCTTTAAAAATACAATCCAATAAAATC			II			TTTCGTAAATTTTCTGCCTGGGAACTCCTATTAATCTTTAAAAATGCAGTCCAGTGAGAT[CG]ACCACGAACTCTTTCTTGACGCTCCAATTACCATTCCTTCCATTATGTCTGTAAGTCTCC	37	8	67975874	TCTGCCTGGGAACTCCTATTAATCTTTAAAAATGCAGTCCAGTGAGATCG	8	68138428	R	CSPP1;CSPP1;COPS5	NM_024790;NM_001077204;NM_006837	TSS1500;TSS1500;TSS1500	chr8:67976440-67977448	N_Shore		CDMR
cg07932899	chr2	1480789	1480790	+	0.892144	0.939848	0.889554	0.8408	0.906482	0.924184	0.89725		0.873298	0.908809	0.761944	0.588431	0.881098	0.790778	0.59065		0.770716	0.898609	-0.127893	0.00755411	cg07932899	cg07932899	25694489	TCAAAATCACCCAAAACCCCCRTACACCCTTTATAAAACTCTAAAAATTC			II			CCCCTACAGAGGACTGGAGGGGCAGAGAAACGTGCGGCGCTGCGGGGTCGTCGCCGGCCT[CG]AACTTCCAGAGTCTTACAAAGGGTGCACGGGGGCCCTGGGTGACCTTGAACTCCCCTTTG	37	2	1480789	CAAGGTCACCCAGGGCCCCCGTGCACCCTTTGTAAGACTCTGGAAGTTCG	2	1459796	F	TPO;TPO;TPO;TPO	NM_175719;NM_000547;NM_175721;NM_175722	Body;Body;Body;Body	chr2:1480758-1481631	Island
cg07933656	chr17	20445757	20445758	+	0.471757	0.429871	0.178417	0.433387	0.625884	0.638051	0.579542		0.508914	0.509523	0.58463	0.669687	0.681116	0.615216	0.699429		0.609788	0.479559	0.130229	0.048317	cg07933656	cg07933656	28615312	TTCTCATCTAAAAAATATACTACTTCATTTATTCATTAATTCATTCAATC			II			TTCCTGGTTAATCCTTGTGCCTGCACCTCCGTATAGCCTAGCACGTGGTAGACAATGAAA[CG]ACTGAATGAATTAATGAACAAATGAAGTAGTATACTTCCTAGATGAGAAAACTGAGACTC	37	17	20445757	CGACTGAATGAATTAATGAACAAATGAAGTAGTATACTTCCTAGATGAGA	17	20386349	F
cg07953201	chr1	245851802	245851803	+	0.13469	0.517385	0.413569	0.440489	0.356771	0.35155	0.242315		0.306177	0.155307	0.288886	0.204449	0.366529	0.158057	0.0714958		0.221557	0.350967	-0.12941	0.0427371	cg07953201	cg07953201	44727476	ACATAATCTTACTATAAAACAACAAAAACAAATACACAACCACAAACTCA	58802454	ACGTAATCTTACTATAAAACGACGAAAACAAATACGCGACCGCGAACTCG	I	T	Red	GGGCTTGCAGCTGCGGGCCGGGCCCGAGGCGGAGGCGCGCGGGGGGGCCCTGGCCGAGGA[CG]AGCCCGCGGCCGCGCACCTGCTCCCGTCGCCCTACAGCAAGATCACGCCCCCGCGGAGGC	37	1	245851802	CGAGCCCGCGGCCGCGCACCTGCTCCCGTCGCCCTACAGCAAGATCACGC	1	243918425	F	KIF26B	NM_018012	Body	chr1:245851177-245852514	Island
cg07959104	chr15	22833149	22833150	+	0.306897	0.477935	0.326708	0.38928	0.161469	0.263157	0.292528		0.192851	0.182631	0.153418	0.167243	0.232347	0.186216	0.362864		0.211081	0.316853	-0.105772	0.0192868	cg07959104	cg07959104	16786465	ATTTTAAAAACAACCCRTTAAATACCCRATCAACAAATACATTAAAACCC			II			GGGAGAAGCTGCAGGGCCGGGAGGGTTCAGCAGGTAAGCAGTTCAGGGTTCCTGGAAAGG[CG]GGTCCCAATGCATTTGCTGACCGGGCACCTAACGGGCTGCTCTCAAAATCACTGACTGTC	37	15	22833149	CGGGTCCCAATGCATTTGCTGACCGGGCACCTAACGGGCTGCTCTCAAAA	15	20384590	F	TUBGCP5;TUBGCP5	NM_052903;NM_001102610	TSS1500;TSS1500	chr15:22833282-22833911	N_Shore
cg07970752	chr16	817463	817464	-	0.507058	0.874356	0.821448	0.793004	0.593723	0.373581	0.624655		0.77988	0.805931	0.795416	0.8586	0.79707	0.758112	0.859378		0.80777	0.655404	0.152366	0.0349179	cg07970752	cg07970752	40778370	AAAATATAAACATAAACTTAACCACATTCATAAAACTACAAACAAATACA	18630311	AAAATATAAACATAAACTTAACCACGTTCATAAAACTACGAACGAATACG	I	A	Red	CGCTCAGTCAGCAGAATGTGAGCATGGACTTGGCCACGTTCATGAAGCTGCGGACGGATG[CG]GTGCTGGTATGGCGAGCGGGAGGAGGGGCGTGTGGAGGAGGGGCCCGTGGAGGAGGGGCG	37	16	817463	AGAATGTGAGCATGGACTTGGCCACGTTCATGAAGCTGCGGACGGATGCG	16	757464	R	MSLN;MSLN	NM_005823;NM_013404	Body;Body
cg08031982	chr16	87577539	87577540	-	0.372306	0.432783	0.333697	0.243704	0.156759	0.497323	0.254957		0.211976	0.226921	0.203937	0.247606	0.167172	0.313158	0.173426		0.220599	0.327361	-0.106762	0.0308039	cg08031982	cg08031982	10711407	AAAACCCTTAAAAATACTAACACAAATTCCACRATCTAAAACCTCCTAAC			II			TTCCCATAAGCAGAGCCCTTGAAGGTGCTGGCACAGATTCCACGATCTGAGGCCTCCTGA[CG]GCCTCTGGAGCCCCCTTCTGCCGCTTCCCACGTAGGGCTGCCGCGTGTGGTCCGAAAATC	37	16	87577539	GAGCCCTTGAAGGTGCTGGCACAGATTCCACGATCTGAGGCCTCCTGACG	16	86135040	R
cg08051713	chr14	57311640	57311641	+	0.478175	0.762765	0.367567	0.394744	0.451738	0.481168	0.378903		0.423186	0.225889	0.424578	0.339511	0.417634	0.342307	0.212185		0.340756	0.47358	-0.132825	0.027957	cg08051713	cg08051713	26666323	AACCRAACTCCAAACAAATACTTCTAATTCTTTCTACRTTACATAACCCC			II			CACTCCCTTGTACTTTAACTGGTTGGGATTCAAGGGGCATGGAGCAGGAGGGAAGAGTGA[CG]GGGCCATGCAACGTAGAAAGAACCAGAAGTATTTGTTTGGAGTTCGGTCATTTGTTTCAG	37	14	57311640	CGGGGCCATGCAACGTAGAAAGAACCAGAAGTATTTGTTTGGAGTTCGGT	14	56381393	F	OTX2OS1	NR_029385	Body					TRUE
cg08066991	chr11	115376699	115376700	-	0.823812	0.559192	0.693738	0.878171	0.849476	0.900651	0.811701		0.757331	0.706026	0.625564	0.695327	0.728355	0.591681	0.61212		0.673772	0.788106	-0.114334	0.014509	cg08066991	cg08066991	20681405	ATTACACTTAAAAACAACCTCCTATTATCCATTATACATAAACTAATTTC			II			CCACCAAATGAGTTACACTTAAAAACAGCCTCCTATTATCCATTATGCATAAACTAATTT[CG]AGACTGCCCGGTCTTCACAGCCCTGGATATTCTGCTCTGTAATTACAGGCCCCGATGCAT	37	11	115376699	TTACACTTAAAAACAGCCTCCTATTATCCATTATGCATAAACTAATTTCG	11	114881909	R	CADM1;CADM1	NM_001098517;NM_014333	TSS1500;TSS1500	chr11:115373574-115375881	S_Shore		RDMR
cg08088295	chr6	33084741	33084742	-	0.241365	0.195329	0.494408	0.336098	0.458746	0.287834	0.435432		0.259076	0.165506	0.316678	0.244077	0.238196	0.23725	0.172565		0.233336	0.349887	-0.116552	0.0167209	cg08088295	cg08088295	30733389	ATTAAAAATAACACCACCCCCATCTCTCCCTACTCTTCACAAAAAATTCC			II			AGGGGGGTGTTGTTGGGAGTGGCACCACCCCCATCTCTCCCTGCTCTTCACAGAGAATTC[CG]TCTACCAGGAACGGCAGGAATGCTATGCGTTCAATGGGACTCAGCGCGTTGTGGACGGGC	37	6	33084741	CGGAATTCTCTGTGAAGAGCAGGGAGAGATGGGGGTGGTGCCACTCCCAA	6	33192719	R	HLA-DPB2	NR_001435	Body	chr6:33084740-33084995	Island
cg08112929	chr15	100672325	100672326	+	0.502707	0.826349	0.610973	0.692564	0.705979	0.793728	0.684937		0.572031	0.759031	0.579305	0.449521	0.612189	0.291789	0.133348		0.485316	0.688177	-0.20286	0.0227465	cg08112929	cg08112929	14638423	TCCCCACTATATTTCAATAATACCACACAAAAAAATACATAAACAAAACA	55612398	TCCCCGCTATATTTCAATAATACCGCGCGAAAAAATACGTAAACAAAACG	I	C	Grn	GCTGCACATGCTCCAGGCGCCCCACGGGCTCCAGTCTCCGTCCACATGCTCCGGGATGGG[CG]TCTTGCTCACGCACTCCCCCGCGCGGCACCACTGAAACACAGCGGGGAGGGTCGGGGCCC	37	15	100672325	TCCCCGCTGTGTTTCAGTGGTGCCGCGCGGGGGAGTGCGTGAGCAAGACG	15	98489848	F	ADAMTS17	NM_139057	Body
cg08145989	chr4	7228442	7228443	+	0.463071	0.494934	0.565298	0.614327	0.674135	0.605756	0.562673		0.780294	0.536948	0.591663	0.578118	0.767926	0.621723	0.816456		0.670447	0.568599	0.101848	0.0395077	cg08145989	cg08145989	53665392	AACRAAACAAAATCTACCCATAAACTCTAACACAATAACAACTCCACACC			II			CATAGGCCACCTCCCTCAGAGTCACCGCTGAGGTTAAGATGCAGTGGCCCTGCGGCGGCT[CG]GTGTGGAGCTGTCACTGTGCCAGAGCTCATGGGCAGACCCTGCTCCGTTGGTGGGGGATG	37	4	7228442	CGGTGTGGAGCTGTCACTGTGCCAGAGCTCATGGGCAGACCCTGCTCCGT	4	7279343	F	SORCS2	NM_020777	Body
cg08161802	chr1	31377381	31377382	-	0.437591	0.627079	0.402929	0.433905	0.418044	0.561175	0.354812		0.465139	0.290377	0.441416	0.29256	0.465073	0.372406	0.191691		0.359809	0.462219	-0.10241	0.0492091	cg08161802	cg08161802	33630440	TTTTTTATTTATTATTTTCTTTCACTTTTTTTTCCAACACAACTCACCTC			II			CATTTTTTTTGTTTTTTGTTTGTTGTTTTCTTTCACTTTTTTTTCCAGCACAGCTCACCT[CG]CACCAACCCCCAACACACTGAACTCACAGCTGGAGGCATTGTGCTCACTCCTCCCCAGAG	37	1	31377381	TTTTTGTTTGTTGTTTTCTTTCACTTTTTTTTCCAGCACAGCTCACCTCG	1	31149968	R	SDC3	NM_014654	Body	chr1:31380844-31381078	N_Shelf
cg08183125	chr14	80678293	80678294	-	0.538299	0.733201	0.527408	0.646749	0.447383	0.499458	0.477128		0.555937	0.562282	0.39395	0.390286	0.472678	0.412432	0.188596		0.425166	0.552804	-0.127638	0.0360004	cg08183125	cg08183125	15741317	AAAATTTTAAAATTTTCTTTAACCTTTCATTATCTCTATACTCTTTAAAC			II			AGACTGTGGCAGAGATTTTAAAATTTTCTTTAGCCTTTCATTGTCTCTATGCTCTTTAAA[CG]TAGCCTGTTTCTTTCTTGAATTGCCAGAGTTTTTTTTTTTTTTAAATGTGCTTTAAGGGT	37	14	80678293	AGATTTTAAAATTTTCTTTAGCCTTTCATTGTCTCTATGCTCTTTAAACG	14	79748046	R	DIO2;DIO2;DIO2;DIO2;DIO2	NM_001007023;NM_013989;NM_000793;NM_013989;NM_000793	TSS1500;1stExon;5'UTR;5'UTR;1stExon
cg08213590	chr6	99236007	99236008	-	0.496125	0.61082	0.518882	0.806567	0.613045	0.802694	0.618917		0.459201	0.474189	0.671236	0.469431	0.566649	0.414024	0.387249		0.491711	0.63815	-0.146439	0.0160565	cg08213590	cg08213590	27679301	RAAAAATTTTTCAAACRTTTTTCCTCTAAACTCCCTTCCCTACTATCCTC			II			CTAATTTATGCGGGGAATTTTTCAGACGTTTTTCCTCTGGGCTCCCTTCCCTGCTGTCCT[CG]CGCCTTTCTTCCTCAGTACATTAAGAGATTCTGATGTGCCTGCAGCAACATCCGCCAGTG	37	6	99236007	GGGAATTTTTCAGACGTTTTTCCTCTGGGCTCCCTTCCCTGCTGTCCTCG	6	99342728	R
cg08237401	chr1	94057789	94057790	-	0.388401	0.437783	0.225412	0.349307	0.242331	0.425324	0.337873		0.190719	0.246505	0.16646	0.16214	0.176666	0.18643	0.358649		0.21251	0.343776	-0.131266	0.00229771	cg08237401	cg08237401	24673477	CRAAATAAAACCCTACRAATCATCAATCTATACATTACCTAAAAACAACC			II			CCATGTGGCCTCGGAGTGGGACCCTGCGGGTCATCAATCTGTACATTGCCTGAGAGCAGC[CG]TGTATGCTCTGGAAGGGACAAGACCAGGTACCTGTCGGGGGATGCGGCCGTGGTACCAGG	37	1	94057789	CGGCTGCTCTCAGGCAATGTACAGATTGATGACCCGCAGGGTCCCACTCC	1	93830377	R	BCAR3	NM_003567	Body			low-CpG:93830106-93830427
cg08242232	chr2	864706	864707	-	0.800146	0.604489	0.910592	0.618885	0.714997	0.939006	0.805823		0.903934	0.970896	0.898161	0.879769	0.945591	0.94715	0.91609		0.923084	0.770563	0.152522	0.00302859	cg08242232	cg08242232	61655384	CTAATATAAACACACTACCTACAAAATACATAAACTCAAAAACTCTCACA	16797406	CTAATATAAACGCGCTACCTACGAAATACGTAAACTCGAAAACTCTCACG	I	T	Red	GACTCGGGAGCTCTGATGTAAACGCGCTGCCTGCGAGGTGCGTGGACTCGGGAGCTCTCA[CG]TAAACGCGCTGCCTGCGAGGTGCGTGGACTCGGGAGCTCTGAGGTAAACGCGCTGCCTGC	37	2	864706	CGTGAGAGCTCCCGAGTCCACGCACCTCGCAGGCAGCGCGTTTACATCAG	2	854706	R				chr2:863930-865091	Island
cg08293242	chr13	112997541	112997542	-	0.835958	0.958814	0.849716	0.838543	0.850603	0.963392	0.876682		0.801811	0.797361	0.660532	0.573753	0.876471	0.781666	0.766597		0.75117	0.881958	-0.130788	0.00451785	cg08293242	cg08293242	47695457	TAAACCCTACCCAAAACAAATAAAATCCACATAAATAAAACAAATCCACA	43706315	TAAACCCTACCCAAAACGAATAAAATCCGCGTAAATAAAACGAATCCACG	I	A	Red	GACGCTGCGTCCTAGGCCCTGCCCAGGGCGGATGGGGTCCGCGTGAGTGAGGCGAGTCCA[CG]GGGCAGGCCGGGGTCTGCGGGGGAGGAAGCCGACAGCAGCGCCCCTGGGCCCGCGGGGCC	37	13	112997541	TAGGCCCTGCCCAGGGCGGATGGGGTCCGCGTGAGTGAGGCGAGTCCACG	13	112045542	R				chr13:112997192-112997717	Island
cg08364654	chr3	42978180	42978181	-	0.670152	0.872995	0.604419	0.748833	0.705032	0.644052	0.746405		0.528896	0.64167	0.660801	0.758847	0.643629	0.541745	0.397856		0.596206	0.713127	-0.116921	0.0344536	cg08364654	cg08364654	50611463	CTATAACCCACTCAAAATCRAATACTAACACACATTCRCATATTAACTTC			II			CCCAGGGCAGCCTGTGGCCCACTCAGAGTCGGATACTGACACACATTCGCATGTTAACTT[CG]AAGCCCACAAAAAGTTTTAACTGTCCACACTCCAGAATCTTCTATCAACAGAACATGCCC	37	3	42978180	TGTGGCCCACTCAGAGTCGGATACTGACACACATTCGCATGTTAACTTCG	3	42953184	R				chr3:42977830-42978090	S_Shore
cg08381274	chr8	97169621	97169622	-	0.20714	0.468853	0.187121	0.285079	0.14083	0.382566	0.130055		0.0868142	0.169214	0.0633324	0.0521562	0.11045	0.163181	0.0742353		0.102769	0.257378	-0.154609	0.00120375	cg08381274	cg08381274	62635393	CTATTCTCCCACTCTCAACCATAAACTTCAAATATAACTTTAAAATTTCC			II			AGAGTTTATGCCTGTTCTCCCACTCTCAACCATAGGCTTCAGGTGTAACTTTGGGGTTTC[CG]GGGTAAGGAAGGCTTTTTACAGATACTGTACAGGAGCAAGTCGCCCATGCCTCCTGGACT	37	8	97169621	TGTTCTCCCACTCTCAACCATAGGCTTCAGGTGTAACTTTGGGGTTTCCG	8	97238797	R	GDF6	NM_001001557	Body	chr8:97169731-97170432	N_Shore		CDMR
cg08423879	chr12	103437918	103437919	-	0.635874	0.406921	0.631216	0.666071	0.593823	0.712073	0.756712		0.742291	0.870941	0.736632	0.810237	0.740841	0.746555	0.744117		0.770231	0.628956	0.141275	0.0033286	cg08423879	cg08423879	36693307	AAACTATACRTCCAAAAACATAAATTTAAATCRCRATTTATTTTCCTCTC			II			CAACGCGGGCTAAGCTATGCGTCCAGAGGCATGAATTTAAATCGCGATTTATTTTCCTCT[CG]CTCTGCACTTGCATGAACCTCAGTTTCTTAATCTTCAGCAATGGGGAGGGGGGCTTTGGG	37	12	103437918	AGCTATGCGTCCAGAGGCATGAATTTAAATCGCGATTTATTTTCCTCTCG	12	101962048	R								TRUE
cg08428819	chr10	123924042	123924043	-	0.191083	0.525977	0.17443	0.37294	0.181765	0.104425	0.0887292		0.144755	0.0829373	0.271761	0.10117	0.125653	0.0611083	0.0707424		0.122589	0.234193	-0.111603	0.0485337	cg08428819	cg08428819	51794306	TCTAATAAACACTCRAAAACAAAACCRCTTACTATTATTAATAAAAAACC			II			CATCCACATACTCTGGTGAACACTCGAGGACAAGGCCGCTTGCTATTATTAGTAAAGGGC[CG]AACCGTCCTGTCATTGGTGGAGGCAGTGCTTGACTGTGCATCGATCCAGGAATCCGATCT	37	10	123924042	CGGCCCTTTACTAATAATAGCAAGCGGCCTTGTCCTCGAGTGTTCACCAG	10	123914032	R	TACC2;TACC2;TACC2;TACC2	NM_206862;NM_006997;NM_206861;NM_206860	Body;Body;Body;Body	chr10:123922850-123923542	S_Shore
cg08430277	chr16	15858790	15858791	-	0.908844	0.918864	0.903481	0.934094	0.903313	0.89168	0.908934		0.672967	0.928817	0.696686	0.889518	0.886167	0.588567	0.899446		0.794596	0.909887	-0.115292	0.0191127	cg08430277	cg08430277	70781380	AAAATATACATTTATTTCCACTTATTATCCAAATATCTCCAAACAAAAAC			II			TTGGGATGAAGAAGATATACATTTGTTTCCACTTGTTGTCCAGGTGTCTCCAAACAAAAA[CG]CTGTGTTCCCAGAATACTTGGAACCTTTCTGACTCCATACTCAGGCCATGTTACTGTTAA	37	16	15858790	AGATATACATTTGTTTCCACTTGTTGTCCAGGTGTCTCCAAACAAAAACG	16	15766291	R	MYH11;MYH11;MYH11;MYH11	NM_022844;NM_002474;NM_001040114;NM_001040113	Body;Body;Body;Body					TRUE
cg08433110	chr6	1684468	1684469	-	0.946543	0.948279	0.94032	0.936697	0.931375	0.934118	0.94566		0.427891	0.911174	0.928416	0.888797	0.417539	0.358983	0.926519		0.694188	0.940428	-0.246239	0.00573044	cg08433110	cg08433110	15624481	TACTATATAAACATCCRCTAAAATCRTATAAAAACACCAAAATATAAAAC			II			TGACTTCACCGTGCTGTGTGAGCATCCGCTGAAGTCGTATGGAAACACCAGGATGTGGGG[CG]GCTGGAAGTCTCCCGTGTTGCTGGTGGGAATGCAACAGGGCAGAGCGGTTGTGGAAAACA	37	6	1684468	CGCCCCACATCCTGGTGTTTCCATACGACTTCAGCGGATGCTCACACAGC	6	1629467	R	GMDS	NM_001500	Body
cg08433504	chr15	39872071	39872072	+	0.757044	0.541905	0.872305	0.739402	0.683196	0.799049	0.885302		0.852032	0.927434	0.856582	0.924067	0.656974	0.940379	0.94011		0.871083	0.754029	0.117053	0.0165095	cg08433504	cg08433504	44626346	ACTTCCTAAAATTCCATTCATCTCTTCAAAATAAAACATCAACCACCTCA	62699334	ACTTCCTAAAATTCCATTCATCTCTTCGAAATAAAACGTCAACCGCCTCG	I	C	Grn	CTTCTACCTATGCCCTGGCCTCGGAGCGAGCCCGATAGCGCTGGATCACAGCAGAGGGAG[CG]AGGCGGCTGACGTCCCATCCCGAAGAGATGAATGGAATTCCAGGAAGCTAGAGTCATGCT	37	15	39872071	GCTTCCTGGAATTCCATTCATCTCTTCGGGATGGGACGTCAGCCGCCTCG	15	37659363	F	THBS1	NM_003246	TSS1500	chr15:39872527-39873567	N_Shore
cg08537215	chr16	84853166	84853167	+	0.215331	0.184224	0.196398	0.274087	0.254949	0.194142	0.241473		0.331441	0.366361	0.473902	0.197013	0.35766	0.142189	0.460229		0.332685	0.222943	0.109742	0.0395056	cg08537215	cg08537215	48744353	AAAAAACRACCTCCCAAAATTTTAACAAATAAAATCCRCAAAAACTAAAC			II			GTGTAGAGGGTGGGAGTCACCTCAGTAACTGTGTACTCTGCACCGCGCCACAGTTCACAG[CG]CCCAGCCCTTGCGGATTTCATTTGCTAAAATCCTGGGAGGTCGCCTCCTTATTCCTATTT	37	16	84853166	CGCCCAGCCCTTGCGGATTTCATTTGCTAAAATCCTGGGAGGTCGCCTCC	16	83410667	F	CRISPLD2	NM_031476	TSS1500	chr16:84853348-84853714	N_Shore			TRUE
cg08562672	chr19	21860753	21860754	-	0.362492	0.468272	0.441981	0.46477	0.537433	0.421588	0.44392		0.540264	0.513596	0.659108	0.508251	0.859765	0.738455	0.831518		0.664422	0.448637	0.215786	0.00172931	cg08562672	cg08562672	51758354	CCATCTAACTCAAACTATCRAACATTTTTCCTAATTCTTCTATTCCTAAC			II			CAACAGTCCGTCCATCTGGCTCAAGCTGTCGGGCATTTTTCCTGGTTCTTCTGTTCCTGG[CG]TCTGAGATTTGTCAGCAGGGCCTGGTTTTCAGGGACCACGGCTACCGCCTCCTTCTGCCC	37	19	21860753	CGCCAGGAACAGAAGAACCAGGAAAAATGCCCGACAGCTTGAGCCAGATG	19	21652593	R				chr19:21860792-21861016	N_Shore
cg08572214	chr4	73936052	73936053	-	0.55193	0.569583	0.602787	0.631718	0.654948	0.461571	0.68928		0.760518	0.809121	0.65696	0.698679	0.631363	0.683742	0.730924		0.710187	0.594546	0.115641	0.00404668	cg08572214	cg08572214	43767306	CATCTATTCCAATTAATATTTAAACCACCAACTACAAACTAAATTTCTTC			II			TTTAATTGGCCCATCTGTTCCAGTTAGTATTTGGACCACCAACTGCAAACTGAATTTCTT[CG]GTGTTTTGTCTTCCATGATAAATAGCAGCAAAAATCTTATAGTAAAAGTATCATCTCTTT	37	4	73936052	ATCTGTTCCAGTTAGTATTTGGACCACCAACTGCAAACTGAATTTCTTCG	4	74154916	R	COX18	NM_173827	TSS1500	chr4:73934944-73935650	S_Shore
cg08574227	chr4	52944959	52944960	+	0.76795	0.412406	0.75612	0.712076	0.818729	0.67519	0.715463		0.812604	0.853458	0.894071	0.837685	0.802972	0.794438	0.905465		0.842956	0.69399	0.148966	0.00217307	cg08574227	cg08574227	59752381	CCAAAACAACATTCTCAAAATCATTCRACCCCACATAAAATAATATCAAC			II			AGGAGGCATTCCATGTAGCAAAAATGGCATTCAGACACTTCAAGATCCATGTGAGAAAAT[CG]TTGACACCATCTTATGTGGGGTCGAATGACTTTGAGAATGCTGTCTTGGATTATGTCATT	37	4	52944959	CGTTGACACCATCTTATGTGGGGTCGAATGACTTTGAGAATGCTGTCTTG	4	52639716	F	SPATA18	NM_145263	Body	chr4:52942978-52943248	S_Shore
cg08578568	chr16	86492943	86492944	-	0.845627	0.86941	0.780751	0.784008	0.860015	0.794725	0.86595		0.847286	0.668226	0.759496	0.685324	0.748311	0.673291	0.346129		0.675437	0.828641	-0.153203	0.00673605	cg08578568	cg08578568	57688338	RCTCAAATACTTTAACTCCRTAAACAATATAATACTAAACTCAATCAACC			II			ACACTCACATCGCTCAGATGCTTTAGCTCCGTGGGCAGTGTAGTGCTGGGCTCAATCAGC[CG]GGAAGAGGAAGCGGCTGTCGGGATGAAGTGAAAATGGCAGCTGTAAGGGACGGAGCCCCC	37	16	86492943	CGGCTGATTGAGCCCAGCACTACACTGCCCACGGAGCTAAAGCATCTGAG	16	85050444	R
cg08594888	chr12	53183773	53183774	-	0.539152	0.507462	0.575954	0.579288	0.3681	0.568883	0.404288		0.407072	0.34964	0.577425	0.291944	0.347966	0.304911	0.256277		0.362176	0.506161	-0.143984	0.0070396	cg08594888	cg08594888	18692395	CRTTCTTAAAAAACATAAAATAACRCTAAAAATATTACCAATATAAAAAC			II			GCGCAGAGCCGCGTTCTTGGGGAGCATGGGGTGGCGCTGGGGGTGTTGCCAATATGGGGG[CG]TGGGGAGCGGAGGGGAGGCGCTGGAGTGGCTGCGATGCTGATGCGTGCTCTTTATCTGGA	37	12	53183773	CGCCCCCATATTGGCAACACCCCCAGCGCCACCCCATGCTCCCCAAGAAC	12	51470040	R	KRT3	NM_057088	3'UTR	chr12:53183713-53183931	Island
cg08603678	chr8	109235928	109235929	-	0.705541	0.0629177	0.0589669	0.683409	0.670986	0.0827625	0.078441		0.734456	0.851562	0.951778	0.718416	0.090454	0.929112	0.707551		0.711904	0.334718	0.377187	0.014145	cg08603678	cg08603678	74712324	TCCTAACAACATCTACATTTAATAACAAAACCTCATCTCCRATAACCTAC			II			TGGATTCTTTTTCCTAACAGCATCTACATTTAGTGGCAAAGCCTCATCTCCGATAGCCTA[CG]AACACTGCTCTATCTTACACCTGCCACCTTATCTTATATATTATGTTACATTTAAAAGTT	37	8	109235928	CGTAGGCTATCGGAGATGAGGCTTTGCCACTAAATGTAGATGCTGTTAGG	8	109305104	R	EIF3E	NM_001568	Body					TRUE
cg08642068	chr20	31591776	31591777	-	0.856847	0.863314	0.843435	0.960769	0.834992	0.781676	0.743349		0.771536	0.623238	0.836936	0.773132	0.868908	0.584703	0.688608		0.735294	0.840626	-0.105332	0.0332771	cg08642068	cg08642068	24675463	ATAACRAAATACTTATTTCCTTCTTTCATACCAATCTCCTACACTAAACC			II			GACAGATAAAGATGGCGAAATACTTGTTTCCTTCTTTCATACCAGTCTCCTGCACTAGAC[CG]TGAGCTCCATGAGGGAACGGAGCACATCAGACTGGTGCCACACCGTGTTCCCCGTCCTCT	37	20	31591776	CGGTCTAGTGCAGGAGACTGGTATGAAAGAAGGAAACAAGTATTTCGCCA	20	31055437	R	SPAG4L	NM_080675	Body
cg08659204	chr17	35242555	35242556	-	0.544277	0.519805	0.600492	0.709625	0.64981	0.629058	0.590454		0.575542	0.215489	0.595607	0.426874	0.619152	0.550987	0.277702		0.465908	0.606217	-0.14031	0.0308547	cg08659204	cg08659204	27785405	CCTCCAATAAAAAATACAAAACTCATAAATTACAATTTAAATTCTAACCA	57641503	CCTCCAATAAAAAATACGAAACTCGTAAATTACGATTTAAATTCTAACCG	I	A	Red	GAGGCGGCAAAGCCTCCAGTGGGAGATACGAGGCTCGTGGGTTGCGGTTTGGGTTCTAAC[CG]GGTGGCTTTGAGTGAGTTCCTTATCCTTTCCTCAGCCTCCATCTCCTTATCTGTAATAAT	37	17	35242555	CCTCCAGTGGGAGATACGAGGCTCGTGGGTTGCGGTTTGGGTTCTAACCG	17	32316668	R
cg08701183	chr7	21209781	21209782	+	0.644991	0.870297	0.618649	0.565755	0.564725	0.652076	0.558616		0.648456	0.482807	0.519679	0.537996	0.551003	0.503777	0.366257		0.515711	0.639301	-0.123591	0.0273895	cg08701183	cg08701183	10625323	CCATATAAAATAAATACTTCAAAAACCCCCCTTTCAAATTACAACTCTCC			II			CCTGCGGCAAAAAGCCAAGTAATGACCGGGCAAGCCCTGCGGAGGGGTGATGAATAACTC[CG]GAGAGCTGTAATTTGAAAGGGGGGCCTTTGAAGCATTTACCTTACATGGGACGCCATTGT	37	7	21209781	CGGAGAGCTGTAATTTGAAAGGGGGGCCTTTGAAGCATTTACCTTACATG	7	21176306	F
cg08767820	chr7	51539583	51539584	-	0.315392	0.656784	0.396099	0.494714	0.390765	0.597004	0.425436		0.280223	0.381902	0.181878	0.341396	0.31984	0.319343	0.110022		0.276372	0.468028	-0.191656	0.00298101	cg08767820	cg08767820	64622436	TAAACACAACAACAACATTAAACATTAAATTCACTTTACCAAACACCTCA	17761482	TAAACGCAACAACAACGTTAAACGTTAAATTCACTTTACCGAACACCTCG	I	C	Grn	CGTGAATTGTCTTGGACGCAGCAGCAGCGTTGGGCGTTGAATTCACTTTGCCGGGCACCT[CG]CGGGTCTGATGTCCCACGTGTGGTAAGGGAGACACAGCTCCTGGGAAGTTCAGTGCCTCT	37	7	51539583	TGGACGCAGCAGCAGCGTTGGGCGTTGAATTCACTTTGCCGGGCACCTCG	7	51507077	R								TRUE
cg08786370	chr4	8527460	8527461	-	0.947906	0.947041	0.914485	0.929338	0.929399	0.94527	0.898747		0.591042	0.949519	0.938685	0.924487	0.587951	0.922674	0.572396		0.783822	0.930312	-0.14649	0.0388858	cg08786370	cg08786370	43769416	AAACTCTCRTTTTAAAAACAAAACTACCRACTCCAAAAAAACAACTCTAC			II			TCAGCTTGCCTAGGCTCTCGTTTTAGGGGCAAAACTGCCGGCTCCAGAGGGGCAGCTCTG[CG]GTGAGGCGGTGAGCCTGGGCACTTCTGGGGAGCATGTGGGCCGGTGTCGGGGGATGAAGG	37	4	8527460	GGCTCTCGTTTTAGGGGCAAAACTGCCGGCTCCAGAGGGGCAGCTCTGCG	4	8578360	R								TRUE
cg08794954	chr11	79124571	79124572	+	0.328348	0.78429	0.439124	0.364895	0.462869	0.47118	0.396893		0.454232	0.318384	0.360062	0.178131	0.461247	0.255917	0.111442		0.305631	0.463943	-0.158312	0.0285727	cg08794954	cg08794954	33616507	ATTAAAATAAAACAACCCTCTCCAACTAAAACAACTATTAAAAACTAACC			II			CTCCTACTGATTGGTCAGCAGACATGAGAGAGAAGACACAAGGTTCCCATGAGACCTTCA[CG]GCCAGCCCCTAACAGCTGCCTCAGCTGGAGAGGGTTGTTTCACTCTAATTTGCAGATGAT	37	11	79124571	CGGCCAGCCCCTAACAGCTGCCTCAGCTGGAGAGGGTTGTTTCACTCTAA	11	78802219	F	ODZ4	NM_001098816	5'UTR					TRUE
cg08856033	chr2	121280078	121280079	-	0.686787	0.777879	0.50557	0.578524	0.571181	0.570539	0.603475		0.40411	0.402744	0.416703	0.672971	0.521677	0.292835	0.232648		0.420527	0.613422	-0.192895	0.00484147	cg08856033	cg08856033	13655364	ATCTATCCCTAAAATCAAAAAAACCRAAAAACTAAATTAAATAAATCAAC			II			TTTTACCCGGCATCTGTCCCTGGGATCAGGAGAGCCGGGAGGCTGGATTAGATGGGTCAG[CG]CCCTGATTGACAGTGACACTTCCTCCCGTGCCCCCGCCTGCCCCCCGGCCTCTCCCGCTG	37	2	121280078	TCTGTCCCTGGGATCAGGAGAGCCGGGAGGCTGGATTAGATGGGTCAGCG	2	120996548	R				chr2:121279842-121280183	Island
cg08869066	chr19	40872963	40872964	-	0.490433	0.819762	0.488582	0.718823	0.771558	0.788546	0.799713		0.835996	0.920893	0.818806	0.764387	0.756943	0.78271	0.811371		0.813015	0.696774	0.116241	0.0347162	cg08869066	cg08869066	63796360	CCAACACTTACAACAAATAAAAAAATTACAAACTCCCAAATACTCACCCA	44635453	CCAACGCTTACGACAAATAAAAAAATTACAAACTCCCAAATACTCGCCCG	I	C	Grn	ACTCAGCCCTACCCAGCGCTTGCGACAAGTGAGGAGGTTGCAGGCTCCCAAGTGCTCGCC[CG]CCCCCTCCTCCTCCACACACATAGTTTCTATGGCAGCCACAGCGTCATCTTCTGTCAGGC	37	19	40872963	CCAGCGCTTGCGACAAGTGAGGAGGTTGCAGGCTCCCAAGTGCTCGCCCG	19	45564803	R	PLD3;PLD3	NM_001031696;NM_012268	Body;Body	chr19:40871617-40871824	S_Shore			TRUE
cg08914678	chr16	334889	334890	-	0.85509	0.826936	0.463129	0.490765	0.529055	0.46258	0.817113		0.881121	0.56192	0.874048	0.822193	0.891778	0.826886	0.829939		0.812555	0.634953	0.177603	0.0238759	cg08914678	cg08914678	63799438	AATAAAACCRAATAACCTCACAAAACCAAACCCCTCAAAACCTACAAAAC			II			CAGTGACTGTGGGTGGGACCGGGTGGCCTCACAGGGCCAGGCCCCTCAGGACCTGCAGGA[CG]AGGACGTGGCCACCTTCTTGGCCTTGGCCCAGGACGCCCTGGACATGACCTTTGGCCTCA	37	16	334889	GTGGGACCGGGTGGCCTCACAGGGCCAGGCCCCTCAGGACCTGCAGGACG	16	274890	R	PDIA2	NM_006849	Body	chr16:335829-336034	N_Shore
cg08935301	chr3	8543732	8543733	-	0.515761	0.614778	0.543003	0.443346	0.470135	0.627513	0.517144		0.533367	0.591743	0.367512	0.36766	0.389092	0.38349	0.302037		0.419272	0.533097	-0.113825	0.017216	cg08935301	cg08935301	50635408	TTATATTTACCCAAATTCTTACTTTTTCTTATTCCCCTTCCCATCTATTC			II			TGGAAAGCTGTTTGTATTTACCCAGATTCTTACTTTTTCTTGTTCCCCTTCCCATCTGTT[CG]CGGAAACTTCCCAAAAGGTAATGAGAAGGGAACTCTTTAAATTCCAAAACTGCATGGAAA	37	3	8543732	TGTATTTACCCAGATTCTTACTTTTTCTTGTTCCCCTTCCCATCTGTTCG	3	8518732	R	LMCD1	NM_014583	Body	chr3:8543201-8543579	S_Shore			TRUE
cg08996805	chr3	11010256	11010257	+	0.627278	0.639988	0.586383	0.741411	0.691772	0.850545	0.626273		0.620624	0.367719	0.655805	0.549289	0.63007	0.692341	0.478373		0.570603	0.680521	-0.109918	0.0423011	cg08996805	cg08996805	29671410	ACTTTCATATCTATAATCACAACTACTCCCTAAAACTATACTAACAAAAC			II			GCCTGGCGGGAGATGCTGGTCTTGGCTGTGTCTGCAGCTGCCCCTCCACCCCTGTGTTTC[CG]CCCTGCCAGCACAGCCCCAGGGAGCAGCTGTGATCACAGACATGAAAGCAAGCCCCGTGC	37	3	11010256	CGCCCTGCCAGCACAGCCCCAGGGAGCAGCTGTGATCACAGACATGAAAG	3	10985256	F								TRUE
cg09033563	chr22	24373618	24373619	-	0.0968687	0.111565	0.082463	0.356444	0.336992	0.0867183	0.38163		0.095278	0.040323	0.10034	0.079064	0.0936989	0.0802475	0.0832767		0.0817469	0.207526	-0.125779	0.0123952	cg09033563	cg09033563	16647486	CTAACTCCAACTTCRAATAAAACTTTTCATATTCCCCTCAACTTATAAAC			II			ACGTAGCCCGACTGGCTCCAGCTTCGGGTAAAACTTTTCATGTTCCCCTCAGCTTGTGAA[CG]TGACGGTACGGCCGGGCCTGGCCAGGGCGCTGAGCGGGTCCACCGAGCCCTGCGCGCAGC	37	22	24373618	TGGCTCCAGCTTCGGGTAAAACTTTTCATGTTCCCCTCAGCTTGTGAACG	22	22703618	R	LOC391322	NM_001144931	Body	chr22:24372912-24373725	Island
cg09066883	chr7	157932951	157932952	-	0.931904	0.695571	0.893644	0.799365	0.912332	0.671486	0.910522		0.938964	0.95579	0.896863	0.935224	0.928878	0.926435	0.942869		0.932146	0.830689	0.101457	0.00552909	cg09066883	cg09066883	36743503	AAACTAAAACCTCCTCACCACATCCAAAAAATAACACAATAACAACTCCA	67698331	AAACTAAAACCTCCTCACCGCGTCCAAAAAATAACACAATAACAACTCCG	I	A	Red	AGAGGCTAGAGGGAGCTGAAGCCTCCTCACCGCGTCCAGGAAGTGGCACAGTGACAACTC[CG]AGGAGACTGTTTCAAAGGCGCCAGGGCGTTTCAACAGAGAAAGGAAAGTCTTTTCCAAAA	37	7	157932951	CGGAGTTGTCACTGTGCCACTTCCTGGACGCGGTGAGGAGGCTTCAGCTC	7	157625712	R	PTPRN2;PTPRN2;PTPRN2	NM_002847;NM_130842;NM_130843	Body;Body;Body
cg09163005	chr12	14926986	14926987	-	0.439979	0.553195	0.343176	0.310253	0.404573	0.518336	0.225243		0.443162	0.115004	0.304204	0.117801	0.440212	0.363731	0.109135		0.270464	0.399251	-0.128787	0.049962	cg09163005	cg09163005	61695508	ATAATACRATATATTATATAAAAACATCCACTTAACATAACAACRTCTAC			II			AACCTACCTGAGTAGTACGGTGTATTATATGAGAACATCCACTTAGCATAGCAACGTCTA[CG]GACAACCCCTGTAGCTCTTCTTCTGGATTGTTTTCTGTTTCCAACCATGTTTTCTTATTT	37	12	14926986	TAGTACGGTGTATTATATGAGAACATCCACTTAGCATAGCAACGTCTACG	12	14818253	R	H2AFJ;H2AFJ	NM_177925;NR_027716	TSS1500;TSS1500	chr12:14927291-14928023	N_Shore
cg09164108	chr5	43007320	43007321	-	0.334974	0.614562	0.274205	0.361521	0.405006	0.317621	0.452552		0.248061	0.133042	0.332808	0.305271	0.111345	0.303457	0.205155		0.234163	0.394349	-0.160186	0.00433562	cg09164108	cg09164108	25679479	AAAACRCTAAAATCTCAAATAATCTAATCCCCRAAATCCCTAAATAATAC			II			ATGATCCAGTAGAAGCGCTAAAATCTCAGGTAATCTAGTCCCCGAAATCCCTGGATAATG[CG]GCCCGGAGAGTGGGGAGAAGTAAACATCAATTCTTCCCCAGGAGGGAGGAGAAAGCCAAG	37	5	43007320	AAGCGCTAAAATCTCAGGTAATCTAGTCCCCGAAATCCCTGGATAATGCG	5	43043077	R
cg09214412	chr15	93614970	93614971	-	0.856021	0.710606	0.820184	0.845798	0.770403	0.797204	0.845366		0.776528	0.684493	0.481403	0.70038	0.658929	0.658774	0.838707		0.685602	0.806512	-0.12091	0.00901331	cg09214412	cg09214412	19631356	AACCRAACCAAACCTACCCAATTTTACCAATTCCTTAAAACCCAATTAAC			II			ACTCACAGCCAGGCCGAGCCAGACCTGCCCAGTTTTGCCAGTTCCTTGAAACCCAGTTGG[CG]GAAGAGCAAATCAAAATAACCCAATCCGAGTCTAAACTCAAGTCCTTTCTTGCAAAGCTC	37	15	93614970	CGCCAACTGGGTTTCAAGGAACTGGCAAAACTGGGCAGGTCTGGCTCGGC	15	91415974	R	RGMA;RGMA;RGMA;RGMA;RGMA;RGMA	NM_001166289;NM_001166288;NM_020211;NM_001166286;NM_001166283;NM_001166287	Body;Body;Body;Body;Body;Body	chr15:93615622-93617185	N_Shore
cg09233619	chr11	23421870	23421871	-	0.930858	0.92982	0.935047	0.640176	0.681795	0.661742	0.940497		0.945683	0.955584	0.931479	0.94234	0.939182	0.930946	0.936043		0.94018	0.817133	0.123046	0.0160669	cg09233619	cg09233619	12670355	ACCCTAATAAAAAACTTAATACCCAACCAACAACTACRAAAAATACCTAC			II			GGGCTCGGCGGGCCCTGGTGAGGGGCTTAGTACCCAGCCAGCAGCTGCGGAGGGTGCCTG[CG]TCCCCCAGGAGTGCTGGCGCTCGATTTCTCACCCAGCCTTAGCTGCCTCCCTTGTGGGGC	37	11	23421870	CGCAGGCACCCTCCGCAGCTGCTGGCTGGGTACTAAGCCCCTCACCAGGG	11	23378446	R
cg09301498	chr7	57324701	57324702	-	0.812263	0.492158	0.696671	0.480834	0.455426	0.515264	0.643069		0.256669	0.194423	0.476205	0.479859	0.49496	0.420438	0.250345		0.367557	0.585098	-0.217541	0.00359948	cg09301498	cg09301498	49688431	CCAAAAAACCTTCCAATACCTACAAATCCCAAATCCACRAAAACAATAAC			II			CCAACATCTTCCCAAGGGACCTTCCAGTACCTGCAGGTCCCAGGTCCACGGAGGCAATGG[CG]GAGTCACGTGGAGCCTCACGGAGAAAACCGGACGGAGCAACGGACACCAAACGCGGAGCT	37	7	57324701	CGCCATTGCCTCCGTGGACCTGGGACCTGCAGGTACTGGAAGGTCCCTTG	7	57328643	R				chr7:57324377-57324875	Island
cg09367266	chr17	47209749	47209750	-	0.476248	0.568226	0.503053	0.410321	0.386992	0.535505	0.353859		0.664281	0.382611	0.598901	0.658399	0.604032	0.599422	0.61538		0.589004	0.462029	0.126974	0.00944985	cg09367266	cg09367266	39684375	CAACTTTCCAATTCCTAAAATCTTTTACCAAAACAATAAATATAAAATAC			II			CAGCCACACCCCAGCTTTCCAGTTCCTGGGGTCTTTTGCCAGGACAGTAGGTGTGGAGTG[CG]TGGTGAAGTGGAGGGTGGAGGTGGGACCAAGGCCGAATTTAGGGACCCCCAGCATGAGCT	37	17	47209749	CGCACTCCACACCTACTGTCCTGGCAAAAGACCCCAGGAACTGGAAAGCT	17	44564748	R	B4GALNT2;B4GALNT2;B4GALNT2	NM_001159387;NM_001159388;NM_153446	TSS1500;TSS200;TSS1500	chr17:47209811-47210740	N_Shore
cg09371281	chr9	8858574	8858575	-	0.216996	0.228673	0.292529	0.334432	0.306967	0.366217	0.34944		0.262307	0.0669647	0.0755015	0.264621	0.128653	0.177288	0.278136		0.179067	0.299322	-0.120255	0.00738268	cg09371281	cg09371281	34678445	AAAAAAACTTCTCTCTTTATTTCCTTATATAAATAATTTCTAAAATCCTC			II			GGAAAGTCATTGGAAAGGCTTCTCTCTTTGTTTCCTTGTGTGGGTGATTTCTAAAATCCT[CG]TAACGTGCTGGGGATCCCACGGAATTGCTGTGCTCCAGCGCTGGGGGATTGTGTGTGCGC	37	9	8858574	CGAGGATTTTAGAAATCACCCACACAAGGAAACAAAGAGAGAAGCCTTTC	9	8848574	R	PTPRD;PTPRD	NM_002839;NM_130391	5'UTR;5'UTR	chr9:8857485-8858708	Island
cg09388991	chr8	30669313	30669314	+	0.697088	0.439114	0.684295	0.704975	0.730818	0.797256	0.783147		0.783818	0.869473	0.738955	0.837916	0.786201	0.704626	0.904336		0.803618	0.690956	0.112662	0.0198339	cg09388991	cg09388991	14654364	AAAATTTTTATCAAATAAACRAAACACCTCAAAAATCACTAACTCAAACC			II			AGCAATCCTCCCGCTTCAGCCTCCCGAGTAGCTGTGGCCACAGGCGTGAGCCACCACGCC[CG]GCTTGAGTTAGTGATTTCTGAGGTGCCCCGTTCACCTGACAAAAATTCTGCATTTATTAA	37	8	30669313	GAATTTTTGTCAGGTGAACGGGGCACCTCAGAAATCACTAACTCAAGCCG	8	30788855	F	PPP2CB;PPP2CB	NM_004156;NM_001009552	Body;Body	chr8:30669450-30670475	N_Shore		CDMR
cg09421083	chr10	134358535	134358536	-	0.646673	0.756196	0.666269	0.790715	0.80833	0.832269	0.77578		0.608618	0.584686	0.678593	0.780966	0.267942	0.649204	0.543223		0.587604	0.753748	-0.166143	0.0100388	cg09421083	cg09421083	22687502	AATAAACACCCAAATCRACCTATCRAACAATATTAAAAAAATATCTACAC			II			TCATGTTTTGAAGTAAGCACCCAGATCGACCTGTCGGGCAGTGTTGGGAGAATGTCTGCA[CG]TAGGCGTGGTCACGTCCGTCCCTGTTGCCTGCGCTGCTCCGAGAAGCCCCACTCTGACCA	37	10	134358535	CGTGCAGACATTCTCCCAACACTGCCCGACAGGTCGATCTGGGTGCTTAC	10	134208525	R	INPP5A	NM_005539	Body	chr10:134359533-134359780	N_Shore
cg09439754	chr16	82129088	82129089	+	0.929792	0.66618	0.656561	0.852533	0.911062	0.918372	0.766912		0.81088	0.785359	0.575941	0.722428	0.707185	0.629378	0.612316		0.691927	0.814487	-0.122561	0.0180016	cg09439754	cg09439754	38649455	TTTTAATAACTACTACCAAATTACTTTCCAAAAAACTTACRATCTCCCAC			II			AAGCTAGCAAGGGCTCATCCCCACAGCTATGTGAACAACCAAGCACTTTGCAGGAGACAG[CG]TGGGAGACCGCAAGCTTTTTGGAAAGTAATCTGGCAGTAGCTATTAAAATTCAAAATTAA	37	16	82129088	TTTAATAGCTACTGCCAGATTACTTTCCAAAAAGCTTGCGGTCTCCCACG	16	80686589	F	HSD17B2	NM_002153	Body					TRUE
cg09448677	chr11	70672740	70672741	+	0.195523	0.397802	0.319121	0.377645	0.272716	0.530772	0.316627		0.327185	0.229997	0.141169	0.079779	0.246332	0.105255	0.0430729		0.167541	0.344315	-0.176774	0.00313978	cg09448677	cg09448677	28659433	TCACCAACACACTAAATCTAACATACCCAACTATACTCAAAAATACACCA	47784313	TCACCAACACGCTAAATCTAACATACCCAACTATACTCGAAAATACACCG	I	T	Red	GCCCGGCCCCTCGGTGCTAGAGCAGCTGGGACCCGGGGAGAGGTGGCGGGTGTCTGGGCA[CG]GTGCACTTCCGAGCATAGCTGGGCATGCCAGACCCAGCGTGCTGGTGACAAAGCCCACCC	37	11	70672740	CGGTGCACTTCCGAGCATAGCTGGGCATGCCAGACCCAGCGTGCTGGTGA	11	70350388	F	SHANK2	NM_012309	Body	chr11:70672834-70673055	N_Shore	low-CpG:70350361-70350918
cg09460553	chr13	110521956	110521957	-	0.576324	0.606248	0.494303	0.604081	0.453753	0.739904	0.512477		0.558375	0.475463	0.371519	0.269522	0.639722	0.528898	0.213018		0.436645	0.569584	-0.132939	0.0458527	cg09460553	cg09460553	27609419	AAAAACTTAAAAAATAACCAAACACTCRCTACACATAAAACAACTACTAC			II			GGGGAAAAAAAAAAAACTTGAAAAATAACCAAGCACTCGCTGCACATAAAACAGCTGCTG[CG]TGCAGACCACTTGGTGCAGCCACGACGCGGGGGAGAGTGAAGACGGGCAATTCCGGGGCG	37	13	110521956	CGCAGCAGCTGTTTTATGTGCAGCGAGTGCTTGGTTATTTTTCAAGTTTT	13	109319957	R				chr13:110521979-110522266	N_Shore			TRUE
cg09507567	chr10	124027408	124027409	-	0.861741	0.880773	0.705137	0.822186	0.767348	0.75831	0.776222		0.728604	0.856232	0.647579	0.379263	0.675748	0.758454	0.712585		0.679781	0.79596	-0.116179	0.0422737	cg09507567	cg09507567	58804393	ACACAAAAAATTTTAACATAAAATATTTCCAACTAAAAACAATACTCAAC			II			CTGGAACTGTGACACAGGAGATTTTGGCATAAGGTATTTCCAGCTAAGGGCAGTGCTCAG[CG]ACATTTGATGTCTGAGTCACTGATGACCTTTGCTCTTCAGATTTCCAGCTTGTTGGCTGC	37	10	124027408	CGCTGAGCACTGCCCTTAGCTGGAAATACCTTATGCCAAAATCTCCTGTG	10	124017398	R								TRUE
cg09551502	chr4	7148851	7148852	-	0.945326	0.953971	0.949343	0.956755	0.926493	0.951342	0.933942		0.67466	0.94912	0.656181	0.662978	0.645898	0.938439	0.9448		0.781725	0.94531	-0.163585	0.00489883	cg09551502	cg09551502	10684388	AAAAAAAAACTATTTCACCCAACAAATCAACCCCACAATAAAATTTCTCA	64677349	AAAAAAAAACTATTTCACCCGACAAATCAACCCCGCAATAAAATTTCTCG	I	A	Red	TTTTCTCCAGACAGAGAAAAGCTGTTTCACCCGACAGATCAGCCCCGCAGTGGAATTTCT[CG]GAGCCAGTGTTCCTCCCCTCCGTGCACCTCTGTTCTGACACAGTTTCCCCCTTTGGCTAT	37	4	7148851	AGAGAAAAGCTGTTTCACCCGACAGATCAGCCCCGCAGTGGAATTTCTCG	4	7199752	R
cg09582351	chr12	29534625	29534626	-	0.715731	0.613783	0.607043	0.471179	0.557116	0.306968	0.654501		0.650325	0.884369	0.679984	0.634178	0.607844	0.637784	0.78034		0.696403	0.560903	0.135501	0.0316751	cg09582351	cg09582351	39741482	CCAAATTTTAATATCATAAAAAAACACATATATCTTCCTCATCTCCCTTC			II			TTTATTGTCTTCCAGGTTTTAATATCATAAGAAAGCACATATGTCTTCCTCATCTCCCTT[CG]CCAACACCAACTATGCCTTCAAATATTTGTTAAGAAAGAAAATTAATACCTCATCTTTTT	37	12	29534625	CAGGTTTTAATATCATAAGAAAGCACATATGTCTTCCTCATCTCCCTTCG	12	29425892	R	ERGIC2	NM_016570	TSS1500	chr12:29533446-29533916	S_Shore
cg09614479	chr10	81967536	81967537	+	0.609369	0.65443	0.546174	0.71646	0.653196	0.629044	0.540598		0.739827	0.835487	0.612538	0.777493	0.787827	0.73223	0.58996		0.725052	0.621324	0.103727	0.0139477	cg09614479	cg09614479	56794417	AAAATATATACATCCAACAAAAATTCCACCCTACATAATTTATTATAAAC			II			GCCAGCTTCTTCGAAAGGCCCATTTTTCTCCGTGGCTGAGCGAATGCTCCTAGAATACCA[CG]TTTATAATAAATCATGTAGGGTGGAATTCCTGCTGGATGTATACACCTTTCTGCATCAGA	37	10	81967536	AGGTGTATACATCCAGCAGGAATTCCACCCTACATGATTTATTATAAACG	10	81957516	F				chr10:81964681-81965558	S_Shore		CDMR
cg09624551	chr3	72128386	72128387	-	0.431893	0.367706	0.403321	0.438471	0.293681	0.550203	0.347287		0.373806	0.246933	0.35078	0.296722	0.21863	0.29263	0.26868		0.292597	0.404652	-0.112054	0.00492609	cg09624551	cg09624551	35671404	ACAAACTTTCATATATATTATTAATAACAAAATCACTACCTTAAAACCTC			II			AACCACAAAGTGCAGGCTTTCATATATGTTGTTGATGGCAGAGTCACTGCCTTAGAGCCT[CG]AGTTTATTCAATGGGATAAAAGTTGCCTGGTAAATTGGGCTGAGAGGATTTTTTCCCAGA	37	3	72128386	CGAGGCTCTAAGGCAGTGACTCTGCCATCAACAACATATATGAAAGCCTG	3	72211076	R								TRUE
cg09636756	chr18	77134251	77134252	-	0.953116	0.962948	0.956379	0.963656	0.655391	0.603998	0.616198		0.661858	0.633638	0.622361	0.633894	0.946866	0.615544	0.0420656		0.593747	0.815955	-0.222209	0.0396177	cg09636756	cg09636756	53767385	ATAATAAAACCCATATCAAAAAATACCTACTCTTACTATCCCTACACCAC			II			AGTTGTGGATCATGGTAAAACCCATATCAGAAAGTGCCTGCTCTTACTGTCCCTGCACCA[CG]GATGAAGGCGCTGAGCCCCGTCGGTCACTGGCTGGCCGGTCCCCTGACAGGAGGCGCTGA	37	18	77134251	TGGTAAAACCCATATCAGAAAGTGCCTGCTCTTACTGTCCCTGCACCACG	18	75235239	R	ATP9B	NM_198531	Body	chr18:77134250-77134551	Island
cg09654669	chr8	57350985	57350986	+	0.89528	0.924179	0.894849	0.953408	0.79844	0.951726	0.938713		0.917976	0.907291	0.758324	0.929707	0.867579	0.625496	0.646064		0.807491	0.908085	-0.100594	0.0389491	cg09654669	cg09654669	74682496	CATTACAAAACRCAAAACCCCCTCCTCCAAAAATCCTCAACAATAAATAC			II			ATTTGGAGAGTGAGTGAGGCCTACGCAACCCCCTCGAGTCATGTTTTGTGGACGACCGCC[CG]TACTTACTGCTGAGGACCTCTGGAGGAGGGGGTCCTGCGTCCTGTAATGCCCGGGGCGGG	37	8	57350985	ATTACAGGACGCAGGACCCCCTCCTCCAGAGGTCCTCAGCAGTAAGTACG	8	57513539	F				chr8:57350947-57351285	Island
cg09678349	chr7	111368512	111368513	-	0.811975	0.594724	0.759843	0.875759	0.786127	0.961875	0.786421		0.857323	0.936091	0.950153	0.848004	0.956519	0.887174	0.957552		0.91326	0.796675	0.116585	0.0171397	cg09678349	cg09678349	59628349	AAATAAAAAAACTATAAAATAACAAAACAAAACACCACAAAATCCACTCA	37777366	AAATAAAAAAACTATAAAATAACGAAACGAAACGCCGCAAAATCCGCTCG	I	T	Red	CCGACGTGACGGGGATGGAGAGGCTGTGAGGTAGCGGGACGGGGCGCCGCAGAGTCCGCT[CG]TAGACGCTGTACGGGGGCGGAGTCTTGCTCTCCTTGCGCACTGGCTCCTCCCCGCCGTAG	37	7	111368512	CGAGCGGACTCTGCGGCGCCCCGTCCCGCTACCTCACAGCCTCTCCATCC	7	111155748	R	DOCK4	NM_014705	Body	chr7:111368366-111368665	Island
cg09726240	chr11	70672878	70672879	+	0.29565	0.509061	0.362568	0.402455	0.314446	0.602866	0.374572		0.396874	0.365181	0.243062	0.158277	0.324371	0.173989	0.135102		0.256694	0.408803	-0.152109	0.00806823	cg09726240	cg09726240	14733393	TCTTCCTCAATACCCTAAACACAAAAACAAAATAACCCRACTCACATAAC			II			GCTGGGAACCAACTGCACGTAGACGGGCTGCTCTCAAACCCGGCTACCTCTCGCGGCGCG[CG]TCATGTGAGCCGGGCTACTCTGCTTTTGTGCTCAGGGCATTGAGGAAGAGGCACCGCGGA	37	11	70672878	CTTCCTCAATGCCCTGAGCACAAAAGCAGAGTAGCCCGGCTCACATGACG	11	70350526	F	SHANK2	NM_012309	Body	chr11:70672834-70673055	Island	low-CpG:70350361-70350918
cg09730795	chr8	97174382	97174383	+	0.542013	0.252747	0.36915	0.477185	0.407984	0.147866	0.481135		0.525459	0.524639	0.463608	0.602441	0.42897	0.521137	0.65327		0.531361	0.382583	0.148778	0.0173109	cg09730795	cg09730795	67775338	TAACCTTAAAAAAATCACTTATTTCCATTAAATCTTTTTTTTTTCCATCC			II			TACCCTCCTTTAATCGTGCCAACAGCTTTGTGAGGTTGGCGTTGACTATTTTCACCTTCA[CG]GATGGAAAAAAAAAAGACTCAATGGAAATAAGTGACTTTTCCAAGGCCACTCTGCCAAGA	37	8	97174382	CGGATGGAAAAAAAAAAGACTCAATGGAAATAAGTGACTTTTCCAAGGCC	8	97243558	F	GDF6	NM_001001557	TSS1500	chr8:97172634-97173880	S_Shore
cg09748975	chr4	4864532	4864533	+	0.586401	0.450409	0.324425	0.421985	0.482299	0.559487	0.59621		0.457532	0.217898	0.172201	0.17345	0.303369	0.466497	0.339085		0.30429	0.488745	-0.184455	0.00363436	cg09748975	cg09748975	69782392	AAACTAAAAAACTCCACACACTCAACAATAAACAAATACTACTTCTAACA	18724436	GAACTAAAAAACTCCGCGCGCTCGACGATAAACAAATACTACTTCTAACG	I	A	Red	AACCGTAAGCCGCGGACGCCCTTCACCACCGCGCAGCTGCTGGCGCTGGAGCGCAAGTTC[CG]CCAGAAGCAGTACCTGTCCATCGCCGAGCGCGCGGAGTTCTCCAGCTCGCTCAGCCTCAC	37	4	4864532	CGCCAGAAGCAGTACCTGTCCATCGCCGAGCGCGCGGAGTTCTCCAGCTC	4	4915433	F	MSX1	NM_002448	Body	chr4:4864456-4864834	Island
cg09765711	chr19	51141269	51141270	+	0.789538	0.889929	0.719791	0.813535	0.731825	0.771457	0.759492		0.598742	0.906195	0.66504	0.52171	0.62247	0.71389	0.5384		0.652349	0.782224	-0.129875	0.0486995	cg09765711	cg09765711	19659390	TTTTTATTTACTTATTTACTCTATATCTCCTCTCRTTAAATTATAACACC			II			GTGCTGTGCTGGTTGCTGCGAATCCAGCAGAGAACAAGGTCCTGGAGTTCCCTGACCTCC[CG]GTGTCACAATCCAACGAGAGGAGACATAGAGTAAACAAGCAAACAAAAACACATACACAA	37	19	51141269	TTTTGTTTGCTTGTTTACTCTATGTCTCCTCTCGTTGGATTGTGACACCG	19	55833081	F	SYT3;SYT3;SYT3;SYT3	NM_001160329;NM_032298;NM_032298;NM_001160328	5'UTR;1stExon;5'UTR;5'UTR	chr19:51142284-51142986	N_Shore
cg09785958	chr13	113274490	113274491	+	0.919269	0.861008	0.800659	0.890422	0.871996	0.872405	0.769597		0.871837	0.862911	0.644256	0.594616	0.821222	0.838821	0.624618		0.751183	0.855051	-0.103868	0.0323432	cg09785958	cg09785958	10736441	ACTTCRAAAACCTTATTAAACAACTATCTAAACTTAAACACTCACTCAAC			II			TCGACGTGCCAAGAACCTGGACAGCTCTCAGCCGAGACCCTTCATCTGGTGACGAATGGA[CG]TTGAGTGAGTGCTCAAGCTCAGACAGCTGCCTAACAAGGTTCTCGAAGTCCCCGCCACAC	37	13	113274490	CTTCGAGAACCTTGTTAGGCAGCTGTCTGAGCTTGAGCACTCACTCAACG	13	112322491	F
cg09891288	chr17	78863674	78863675	-	0.918569	0.932227	0.93076	0.762169	0.729521	0.937429	0.883079		0.762781	0.706837	0.547494	0.674124	0.770636	0.598862	0.569815		0.661507	0.870536	-0.209029	0.000141737	cg09891288	cg09891288	40658422	ACAAAATATACAACCTCCAAAAAAAACCCCCATATACAACAAAATATACA	63794458	ACAAAATATACGACCTCCGAAAAAAACCCCCGTATACAACAAAATATACG	I	A	Red	CCCCCGTACGCAGCAGGATGTGCGGCCTCCGAGGGAGGCCCCCGTATGCAGCAGGATGTG[CG]GCCTCCGAGGGAGGCCCCCGTACGCAGCAGGATGTGCGGCCTCCGAGGGAGGCCCCCGTA	37	17	78863674	GCAGGATGTGCGGCCTCCGAGGGAGGCCCCCGTATGCAGCAGGATGTGCG	17	76478269	R	RPTOR;RPTOR	NM_001163034;NM_020761	Body;Body	chr17:78863569-78863813	Island
cg09919392	chr16	34809677	34809678	+	0.468451	0.269362	0.433395	0.574675	0.477558	0.328207	0.482387		0.724544	0.709795	0.727594	0.46276	0.56451	0.457546	0.510329		0.593868	0.433434	0.160435	0.00949773	cg09919392	cg09919392	64666496	TACCTAACTCACCCTTCTTTCAAAACAACCCCAAAAAACCTAAAAAACTC			II			CCCAGAGGAAGCAGGGCTTTACCAACAAAATGATCCCCCGCCCCGGACCTCCTAGGGACC[CG]AGTCCTCCAGGCCCTTTGGGGCTGCTCTGAAAGAAGGGTGAGCCAGGCAAGCCGGGCCCT	37	16	34809677	GCCTGGCTCACCCTTCTTTCAGAGCAGCCCCAAAGGGCCTGGAGGACTCG	16	34667178	F				chr16:34808455-34809874	Island
cg09954631	chr9	94648732	94648733	+	0.420441	0.373386	0.61885	0.447138	0.566359	0.379563	0.602301		0.476228	0.632635	0.531149	0.554386	0.557389	0.648699	0.744219		0.592101	0.486863	0.105238	0.041484	cg09954631	cg09954631	18699362	CRTAAATACACAATCRATAATATAAACAAAAACCCTAATATAAACAAATC			II			GACGTCGGCGTGTGTCTACACCACGGCCTCTGCACACCCACTTGCTTCCTCCCCACACCG[CG]ATCTGTCTACACCAGGGTCTCTGCTTACACCACCGACTGTGCACCCACGCACGGCGCGGC	37	9	94648732	GTGGGTGCACAGTCGGTGGTGTAAGCAGAGACCCTGGTGTAGACAGATCG	9	93688553	F	ROR2	NM_004560	Body	chr9:94648653-94648964	Island
cg09965939	chr8	99306870	99306871	-	0.528269	0.281338	0.518761	0.564718	0.464273	0.407319	0.572396		0.637395	0.550499	0.585836	0.568031	0.598535	0.555706	0.548638		0.577806	0.476725	0.101081	0.0192127	cg09965939	cg09965939	34632496	TCTCTACCTAACAATTCCAATCCTCTATCACATATATAATATTTCTCACC			II			ATCATCTCCCATCTCTACCTGGCAATTCCAGTCCTCTATCACATATGTAGTGTTTCTCAC[CG]ATATTTTAAAAATTGATTGCATATGAAAAAGTCATGAGTTCCCAGAAATATTGTAAGCAA	37	8	99306870	CGGTGAGAAACACTACATATGTGATAGAGGACTGGAATTGCCAGGTAGAG	8	99376046	R	NIPAL2	NM_024759	TSS1500	chr8:99305903-99306726	S_Shore
cg09971646	chr14	101194145	101194146	-	0.669547	0.447291	0.543826	0.700242	0.549157	0.686103	0.692941		0.536467	0.383514	0.382129	0.696377	0.513524	0.446379	0.525317		0.497672	0.61273	-0.115057	0.0364668	cg09971646	cg09971646	40744397	ACCTATTAAAATATCAAAATCTCTAAACAATATTATTACAACCTCAACCC			II			ACACAGTAGGTGCCTGTTAAAGTGTCAGAATCTCTAAGCAGTGTTGTTGCAACCTCAGCC[CG]CTAAGCAAAACCCTGTGTCGTCATCGTTTTTTTAATGCGAAGAGTCTGGGGTAGGGGAAA	37	14	101194145	CGGGCTGAGGTTGCAACAACACTGCTTAGAGATTCTGACACTTTAACAGG	14	100263898	R	DLK1	NM_003836	Body	chr14:101192851-101193499	S_Shore		RDMR
cg09978860	chr4	56023921	56023922	+	0.451464	0.0974563	0.29463	0.557179	0.436486	0.328296	0.278003		0.191947	0.147857	0.314876	0.190615	0.30185	0.142528	0.113044		0.200388	0.349073	-0.148685	0.0310705	cg09978860	cg09978860	23691338	CAAACCAAAATACAAAAACAAAAAATCCCAAACTACAAACTCACTAAACA	58710314	CGAACCGAAATACAAAAACGAAAAATCCCAAACTACAAACTCGCTAAACG	I	T	Red	GCCTCAGCGGAGCGTCCCACGGCAGTCCCGGACCCGCGCCTCTCCCGCCCGGCTCCTGCA[CG]CCCAGCGAGCCTGCAGCCTGGGATCCTCCGCTCCTGCATCCCGGCTCGGGATGGGTCCCG	37	4	56023921	CGCCCAGCGAGCCTGCAGCCTGGGATCCTCCGCTCCTGCATCCCGGCTCG	4	55718678	F				chr4:56023750-56024066	Island
cg09995320	chr2	5749552	5749553	+	0.365689	0.493704	0.145648	0.130517	0.14011	0.0863953	0.104674		0.0790526	0.0623752	0.111228	0.0666681	0.0928582	0.0651848	0.0571739		0.0763629	0.209534	-0.133171	0.004318	cg09995320	cg09995320	30681399	CTTCACCTCATTCTTTTCCTATCCTTAACTAAAAACAAACCTAACCTCCC			II			GCCCCTCCCTTTCCTCCACCACCATCTCTGCCCCTCCCCACCCTCTCTCACTGAGGCTCC[CG]GGAGGCCAGGTCTGTTCCTAGTTAAGGACAGGAAAAGAATGAGGTGAAGTCTTTGCTATT	37	2	5749552	CGGGAGGCCAGGTCTGTTCCTAGTTAAGGACAGGAAAAGAATGAGGTGAA	2	5667003	F								TRUE
cg09998151	chr14	32926900	32926901	-	0.0461507	0.931846	0.0433055	0.646195	0.0680162	0.652917	0.0505638		0.939856	0.0398144	0.936709	0.67068	0.670679	0.928158	0.917169		0.729009	0.348428	0.380581	0.0386035	cg09998151	cg09998151	66795482	TAACRCTAACATCCTAATAAAATTCAAACRCCTAATAAAACTACACAAAC			II			CTGTGTGCTGCTGGCGCTGACATCCTGATAGAGTTCAGGCGCCTGGTGAAGCTACACAGA[CG]GTGCCTGGTCTCCAGACCACATGCTTTTCATCTACGTCATAAACATGAAATTTCTGAATT	37	14	32926900	GGCGCTGACATCCTGATAGAGTTCAGGCGCCTGGTGAAGCTACACAGACG	14	31996651	R	AKAP6	NM_004274	Body					TRUE
cg09999114	chr16	3415077	3415078	-	0.376929	0.488842	0.229375	0.314756	0.39381	0.433021	0.293851		0.373143	0.0806698	0.21215	0.292628	0.24058	0.224495	0.178228		0.228842	0.361512	-0.13267	0.01002	cg09999114	cg09999114	73609329	CTCTTTACAAACTTAACTACTACRCATACCTCTAACCCTCTTAAAATCCC			II			GACTGGCTCCTCTCTTTACAGGCTTAGCTACTGCGCATGCCTCTGGCCCTCTTGAGGTCC[CG]GCGTGCCCCGCAACAGCTTCCGGCGTGCTCCGCAACAGCTTCCGGCGTGACGCAGTAGAA	37	16	3415077	TCTTTACAGGCTTAGCTACTGCGCATGCCTCTGGCCCTCTTGAGGTCCCG	16	3355078	R				chr16:3414964-3415167	Island
cg10003284	chr15	99559956	99559957	-	0.715409	0.795148	0.756744	0.812569	0.650604	0.81301	0.652499		0.779537	0.592852	0.789871	0.5976	0.512509	0.624484	0.565382		0.637462	0.742283	-0.104821	0.0341907	cg10003284	cg10003284	43675493	TAAAAAAAATTCTACCCACTTAAAAACTTATTATAAAACAATATTACACC			II			CATCTACAAAATAGAGGAGATTCTGCCCACTTAGGGGCTTATTGTAGAGCAGTATTACAC[CG]AGGTGCTCCCAGAAGCTCCTCCCTGCCCCTAGGCCTGTGAGTGATTTCATGAGTCAGAGG	37	15	99559956	CGGTGTAATACTGCTCTACAATAAGCCCCTAAGTGGGCAGAATCTCCTCT	15	97377479	R				chr15:99557978-99559170	S_Shore			TRUE
cg10010249	chr19	21860821	21860822	+	0.526642	0.562339	0.555336	0.555952	0.575988	0.565141	0.600342		0.6191	0.607745	0.574551	0.567137	0.837536	0.691695	0.781285		0.668436	0.563106	0.10533	0.0172768	cg10010249	cg10010249	14628482	CTCAACTAAACCATAACTAAAACCAATACCCACCAAAAATACAAAAACCA	12741402	CTCGACTAAACCGTAACTAAAACCGATACCCGCCAAAAATACAAAAACCG	I	C	Grn	ATTTGTCAGCAGGGCCTGGTTTTCAGGGACCACGGCTACCGCCTCCTTCTGCCCGCGGGG[CG]GCTCCTGCACCTCTGGCGGGCACCGGTTCCAGCCACGGTTTAGCCGAGAACAGGGGGAAC	37	19	21860821	CTCGGCTAAACCGTGGCTGGAACCGGTGCCCGCCAGAGGTGCAGGAGCCG	19	21652661	F				chr19:21860792-21861016	Island
cg10032599	chr16	51560612	51560613	+	0.457344	0.347906	0.570655	0.677245	0.47155	0.488839	0.531843		0.644615	0.770681	0.675687	0.634384	0.630588	0.485076	0.693873		0.647843	0.506483	0.14136	0.007591	cg10032599	cg10032599	28718329	AAATAAAACRACCTAAAAACCCACAACCAAATTATTTATTTAATACCTCC			II			AACTTAAGCTGGATCCGTAAAGGCCTGACACGAAGTCCCGGCTGTATAAAACATGATCCA[CG]GAGGTACTAAATAAATAACCTGGCTGTGGGCTTCCAGGCCGCTCTATTTATCACTGCAGT	37	16	51560612	CGGAGGTACTAAATAAATAACCTGGCTGTGGGCTTCCAGGCCGCTCTATT	16	50118113	F								TRUE
cg10064060	chr16	15603154	15603155	-	0.375394	0.450311	0.367827	0.42826	0.781484	0.394322	0.347312		0.746568	0.786166	0.732402	0.653129	0.335619	0.69889	0.724102		0.668125	0.449273	0.218852	0.00909323	cg10064060	cg10064060	51614457	CACTTTCRCAAACACAAATACATTCAACCCTCACCAAAAAACTAAATTAC			II			GGTTAACTACGCACTTTCGCAGGCACAAATGCATTCAGCCCTCACCAGGAGGCTGGATTA[CG]TGGTTAAGGTCACGTGGTTGTGGAGTGGAAGGGGGGTGGGGGGGGAGAGAGAGAGCACAA	37	16	15603154	ACTTTCGCAGGCACAAATGCATTCAGCCCTCACCAGGAGGCTGGATTACG	16	15510655	R	C16orf45;C16orf45	NM_001142469;NM_033201	Body;Body					TRUE
cg10070864	chr15	57664490	57664491	-	0.83893	0.495374	0.836302	0.533137	0.83684	0.59333	0.774597		0.831794	0.846981	0.850831	0.826336	0.820254	0.820143	0.823738		0.83144	0.701216	0.130224	0.0222896	cg10070864	cg10070864	51649379	CACCAATCTCATTAACACACCCTAATACTAACCTTTCCTCCTTACCTATC			II			CCTGCATATAGCACCAGTCTCATTAACACACCCTAATACTGGCCTTTCCTCCTTGCCTGT[CG]CACTCTTCCTGCTTCCTCTCTCCGGCTTCTAGGGATCACCCTAAATACACCACCAGCAGG	37	15	57664490	ACCAGTCTCATTAACACACCCTAATACTGGCCTTTCCTCCTTGCCTGTCG	15	55451782	R				chr15:57668337-57669028	N_Shelf
cg10071929	chr9	130955135	130955136	-	0.315796	0.16166	0.0429088	0.578209	0.317783	0.252731	0.0498124		0.721136	0.274064	0.46399	0.486421	0.540157	0.231475	0.507647		0.460699	0.245557	0.215141	0.0175649	cg10071929	cg10071929	32799444	TACTAAAATTACAAAAATAAACCACCTCTCCTAAACTAAATAACAATTCC			II			GCCTCCCAAAGTGCTGGGATTACAGGGGTGAGCCACCTCTCCTGGACTAAGTAGCAATTC[CG]GCTCCCTTTTCTGTGGCTCCCTGCCTTGTGCGTGTCACAGCCTGGGCGACTCCTCGCCCT	37	9	130955135	GCTGGGATTACAGGGGTGAGCCACCTCTCCTGGACTAAGTAGCAATTCCG	9	129994956	R	CIZ1;CIZ1;CIZ1;CIZ1;CIZ1	NM_001131017;NM_012127;NM_001131016;NM_001131015;NM_001131018	TSS1500;5'UTR;TSS1500;5'UTR;TSS1500	chr9:130955166-130955498	N_Shore
cg10075506	chr2	1817351	1817352	+	0.692244	0.956952	0.87201	0.876963	0.755997	0.932391	0.579606		0.828164	0.565123	0.785355	0.526228	0.881699	0.324817	0.205118		0.588072	0.809452	-0.22138	0.030514	cg10075506	cg10075506	35615476	ATTCTCAATAACATTTACACTCCTAAAAAAATCAAATCCCACCACTAACA	51698504	ATTCTCAATAACGTTTACGCTCCTAAAAAAATCGAATCCCGCCGCTAACG	I	T	Red	TACAGGTGGAGGTGGGCAGTGGGCGGGCGAGCATTCTCACCTGAGCTCCGCCTCCCGACA[CG]TCAGCGGCGGGATTCGATTCTCCCAGGAGCGCAAACGCTACTGAGAACTGCGCCTGCGAG	37	2	1817351	CGTCAGCGGCGGGATTCGATTCTCCCAGGAGCGCAAACGCTACTGAGAAC	2	1796358	F	MYT1L	NM_015025	Body
cg10077239	chr14	30397686	30397687	-	0.490951	0.400555	0.328619	0.412828	0.397886	0.389493	0.422021		0.387777	0.158403	0.318524	0.280373	0.312671	0.300452	0.308822		0.295289	0.40605	-0.110761	0.00366105	cg10077239	cg10077239	46704326	CACAAAAAAAAATTTAAACTTATCTCTACCCTTTTTATCACTCTAACACA	72642484	CACAAAAAAAAATTTAAACTTATCTCTACCCTTTTTATCGCTCTAACGCG	I	C	Grn	AGGAAGCCACTCCACAGAAAGGGGTTTAAACTTGTCTCTACCCTTTTTGTCGCTCTGACG[CG]CCCTTACAGCCAAACCTACGTACTCCACCCCAGCTCCTAAGGCACCGGATATACACAGTG	37	14	30397686	CACAGAAAGGGGTTTAAACTTGTCTCTACCCTTTTTGTCGCTCTGACGCG	14	29467437	R	PRKD1	NM_002742	TSS1500	chr14:30396210-30397420	S_Shore
cg10078511	chr15	39872032	39872033	-	0.653369	0.501455	0.790673	0.781473	0.721471	0.792079	0.838004		0.859143	0.876175	0.818011	0.784377	0.766187	0.817509	0.861739		0.826163	0.725504	0.10066	0.0186334	cg10078511	cg10078511	23678482	CCCRTACTAAAATCCTTATTTAATCAAACTTCTACCTATACCCTAACCTC			II			GTTTCCCCCTGCCCGTGCTGAGATCCTTATTTGGTCAAGCTTCTACCTATGCCCTGGCCT[CG]GAGCGAGCCCGATAGCGCTGGATCACAGCAGAGGGAGCGAGGCGGCTGACGTCCCATCCC	37	15	39872032	CCGTGCTGAGATCCTTATTTGGTCAAGCTTCTACCTATGCCCTGGCCTCG	15	37659324	R	THBS1	NM_003246	TSS1500	chr15:39872527-39873567	N_Shore
cg10122294	chr1	231765076	231765077	-	0.633021	0.637433	0.681887	0.713118	0.53374	0.608866	0.605966		0.593914	0.499467	0.622828	0.465934	0.593814	0.484753	0.402019		0.523247	0.630576	-0.107329	0.0081025	cg10122294	cg10122294	44723316	TTTACCAAAACCCTTAAAATAACACATAAAATATAACCRAAAATCRAAAC			II			TTCAACACTCATTTGCCAGAACCCTTAGGATAGCACATGAGGTGTAACCGGAAATCGAGG[CG]TTGGGTGTCATGGTTACTTTGCAGGGCTGGGCCCCGGGACTTTTCTGCAGGAAGTTCATT	37	1	231765076	CGCCTCGATTTCCGGTTACACCTCATGTGCTATCCTAAGGGTTCTGGCAA	1	229831699	R	TSNAX-DISC1;DISC1;DISC1;DISC1;TSNAX-DISC1;DISC1;DISC1;DISC1;DISC1;TSNAX-DISC1;DISC1;DISC1;TSNAX-DISC1;DISC1;TSNAX-DISC1;DISC1;DISC1;DISC1;DISC1;DISC1;TSNAX-DISC1;TSNAX-DISC1;DISC1;DISC1;DISC1;DISC1;DISC1;TSNAX-DISC1;DISC1;DISC1;DISC1	NR_028394;NM_001164552;NM_001012959;NM_001164551;NR_028397;NM_001164553;NM_001012957;NM_001164541;NM_001164542;NR_028393;NM_001164550;NM_001164537;NR_028400;NM_001164554;NR_028398;NM_001164548;NM_001164555;NM_018662;NM_001164539;NM_001164556;NR_028399;NR_028395;NM_001164540;NM_001164544;NM_001164538;NM_001164545;NM_001012958;NR_028396;NM_001164546;NM_001164547;NM_001164549	Body;Body;Body;Body;Body;Body;Body;Body;Body;Body;Body;Body;Body;Body;Body;Body;Body;Body;Body;Body;Body;Body;Body;Body;Body;Body;Body;Body;Body;Body;Body	chr1:231762414-231763115	S_Shore
cg10135877	chr7	56246843	56246844	+	0.772324	0.732952	0.554962	0.738649	0.73461	0.60417	0.642186		0.740963	0.406969	0.477027	0.382072	0.384971	0.523692	0.155252		0.438707	0.682836	-0.244129	0.00268779	cg10135877	cg10135877	57731372	TCAATAAATTTCCTTATTATAAACATAATATAAATAAAATCATACAACAC			II			CAACATGAATGACTCATAAAAACACTATGCTGAGTGAAAGAAGCCAATCAGAAAAGACCA[CG]TGCTGTATGACTCCATTCATATTATGTTCATAACAAGGAAATCTATTGAGAAAGTAAATT	37	7	56246843	CGTGCTGTATGACTCCATTCATATTATGTTCATAACAAGGAAATCTATTG	7	56214337	F				chr7:56242406-56243298	S_Shelf
cg10140104	chr16	1060680	1060681	-	0.404632	0.407792	0.340873	0.431787	0.371307	0.420865	0.328209		0.311712	0.246423	0.31854	0.311011	0.425349	0.175508	0.174871		0.280488	0.386495	-0.106007	0.00788699	cg10140104	cg10140104	63750374	CCCATCRTACAAAATACTACCCATTCCCAAACRAAAAAATATATAAAAAC			II			ACGGTGGTGACCCCATCGTGCAAAGTACTGCCCATTCCCAAGCGGAAGAATGTGTGGAAA[CG]TGTGTGGCTGTGACACGGAACCCAGCGGCAGCCGCTGGGCAGGAGGGGCTGCAGCGTGTG	37	16	1060680	CCATCGTGCAAAGTACTGCCCATTCCCAAGCGGAAGAATGTGTGGAAACG	16	1000681	R				chr16:1060490-1060799	Island
cg10140454	chr17	17626019	17626020	+	0.675428	0.515597	0.490467	0.602038	0.61651	0.683352	0.693899		0.606214	0.399765	0.389829	0.525358	0.627869	0.431835	0.405004		0.483696	0.611042	-0.127345	0.0118442	cg10140454	cg10140454	43759419	RCRATCCTAAAAACACAAAATTTAAAAAACCCTCCCCAACTAAAAAAAAC			II			GCTTCTGTGCTGCGCCAGAATCATCGAGTCTCAGTTCTCGCTGCCTTCCCGGCCAGTAGG[CG]TCTCCCCCAGCTGGGGAGGGTCCCCCAAACCCTGTGCTTCTAGGACCGCGGGGCCGGCAA	37	17	17626019	CGGTCCTAGAAGCACAGGGTTTGGGGGACCCTCCCCAGCTGGGGGAGACG	17	17566744	F	RAI1	NM_030665	5'UTR	chr17:17625605-17628500	Island			TRUE
cg10173186	chr3	12200427	12200428	+	0.236394	0.245101	0.230496	0.177698	0.2043	0.346966	0.428657		0.206085	0.122638	0.144987	0.132528	0.168568	0.157404	0.113326		0.149362	0.267087	-0.117725	0.000799888	cg10173186	cg10173186	35616340	CCCATCAAAACAAAATTAACCCTTAAAACCACCTCATAAAACCTAAAACA	28773488	CCCGTCGAAACGAAATTAACCCTTAAAACCACCTCATAAAACCTAAAACG	I	A	Red	GTGAGGTCTGGGGGACTGGACGGCCCCAGCAGGGCTCCTTCCCAAGGCCGTTGTGCCCCT[CG]CCCCAGGCTTTATGAGGTGGCCCTAAGGGCCAATCCCGCCCCGACGGGCTCCGCCTTCCT	37	3	12200427	CGCCCCAGGCTTTATGAGGTGGCCCTAAGGGCCAATCCCGCCCCGACGGG	3	12175427	F	TIMP4;SYN2;TIMP4;SYN2	NM_003256;NM_133625;NM_003256;NM_003178	1stExon;Body;5'UTR;Body	chr3:12200183-12200532	Island			TRUE
cg10203211	chr4	185018682	185018683	+	0.34664	0.536633	0.309273	0.54876	0.438497	0.428155	0.40848		0.450209	0.24061	0.24433	0.329435	0.33924	0.232241	0.312515		0.30694	0.43092	-0.12398	0.00719654	cg10203211	cg10203211	13810332	TTAACCACAACACTTAACAATCAAATAAACTACTACCCAAAATCTAAACA	55686374	TTAACCACAACGCTTAACAATCGAATAAACTACTACCCGAAATCTAAACG	I	A	Red	TCTGCGCTCCGACTGACCCAGACTGACCCAACCTCCGCTGCGGCACTTCCTGCTCCAGGC[CG]CTCAGACCTCGGGCAGCAGCCTATTCGATTGCTAAGCGCTGTGGTTAACAAGGTGTTTTC	37	4	185018682	TTAACCACAGCGCTTAGCAATCGAATAGGCTGCTGCCCGAGGTCTGAGCG	4	185255676	F	ENPP6	NM_153343	Body	chr4:185018390-185018721	Island
cg10244525	chr2	237146748	237146749	+	0.753067	0.802189	0.733344	0.732287	0.707738	0.790292	0.715252		0.676748	0.712974	0.610904	0.747018	0.652683	0.643719	0.468998		0.64472	0.747738	-0.103018	0.00628378	cg10244525	cg10244525	23745315	CTACRCCTATCTCTTCCCAATATATCTCTCTACTCTCTATCTCTATATAC			II			GCCGTCTCTTAAAGGTAGGTACCAGGTAGGCATGTAGGGAGAAGAGGATAGAATCAGAGA[CG]CACACAGAGACAGAGAGCAGAGAGACACACTGGGAAGAGACAGGCGTAGACAGAGGAAGA	37	2	237146748	CGCACACAGAGACAGAGAGCAGAGAGACACACTGGGAAGAGACAGGCGTA	2	236811487	F	ASB18	NM_212556	Body	chr2:237145613-237146576	S_Shore
cg10283695	chr11	107465210	107465211	+	0.587906	0.857382	0.510523	0.484832	0.408286	0.646129	0.488092		0.585636	0.257648	0.484274	0.395118	0.438823	0.341327	0.523612		0.432348	0.569022	-0.136673	0.047556	cg10283695	cg10283695	30761467	AATCAAAAACAAATCAATTACTATTTTAAATACACTAAAATCCATTCACC			II			CAATGGGAATGGAAGAGAGAGCTGAAAAGGGACAAGTGCAGGAATTAGCAAATGGTACTT[CG]GTGAATGGACCTCAGTGCATTTAAAATAGCAATTGATCTGCTCTTGACTCATACCCTAAG	37	11	107465210	CGGTGAATGGACCTCAGTGCATTTAAAATAGCAATTGATCTGCTCTTGAC	11	106970420	F	ELMOD1;ELMOD1	NM_001130037;NM_018712	5'UTR;5'UTR	chr11:107461743-107462648	S_Shelf
cg10287786	chr11	117666000	117666001	-	0.548968	0.509891	0.615469	0.629792	0.562476	0.605115	0.664934		0.558947	0.592983	0.441827	0.438326	0.327814	0.43828	0.349517		0.449671	0.590949	-0.141279	0.00245468	cg10287786	cg10287786	62702471	AAAACAAAACCRAACTAAAATATAACAACRACTTCRACCTATACTTTCTC			II			TGGGGGAGTTGGGGACAAAGCCGGGCTAGAGTGTGGCAGCGGCTTCGGCCTGTGCTTTCT[CG]CCTGACAAATTGCGAAAGGGGATGGGGGTTGGAGAGAGAACTATCGAGAGAGAAAGCCGC	37	11	117666000	GGACAAAGCCGGGCTAGAGTGTGGCAGCGGCTTCGGCCTGTGCTTTCTCG	11	117171210	R	DSCAML1	NM_020693	Body	chr11:117666634-117668141	N_Shore
cg10320410	chr7	64343315	64343316	-	0.354326	0.450687	0.133155	0.113819	0.341714	0.474901	0.184249		0.254031	0.155142	0.129682	0.122383	0.213031	0.082948	0.0647824		0.146	0.293264	-0.147265	0.0173553	cg10320410	cg10320410	56652415	CACACTACCTCAAAAACTACCAAACTATATATTTCTACAAAAATATTACA	47675504	CGCGCTACCTCAAAAACTACCGAACTATATATTTCTACGAAAATATTACG	I	A	Red	GCGGAGCAGAACCGCGCTGCCTCAGAAGCTGCCGGGCTGTGTGTTTCTGCGGGAGTGTTG[CG]AGTGTTGGCTGCCCGAGTGTGTATGCGGCTGTCTGTGTGTGCGCGTGTGTGTGTTTCTGT	37	7	64343315	CGCAACACTCCCGCAGAAACACACAGCCCGGCAGCTTCTGAGGCAGCGCG	7	63980750	R
cg10333311	chr5	1243785	1243786	-	0.864798	0.922256	0.866605	0.88295	0.828963	0.904989	0.880035		0.86029	0.752492	0.854685	0.837636	0.876945	0.807017	0.41877		0.772548	0.878657	-0.106109	0.031816	cg10333311	cg10333311	54607482	CCTATATAAACCATACTCTTCTTCRAAATACTATTCACCTTAAAACTATC			II			TGCCGGGGGCTCCTGTGTGGGCCATGCTCTTCTTCGGGATGCTGTTCACCTTGGGGCTAT[CG]ACCATGTTCGGGACCGTGGAGGCGGTCATCACACCCCTGCTGGACGTGGGGGTCCTGCCT	37	5	1243785	CTGTGTGGGCCATGCTCTTCTTCGGGATGCTGTTCACCTTGGGGCTATCG	5	1296785	R	SLC6A18	NM_182632	Body	chr5:1243635-1243950	Island			TRUE
cg10403784	chr2	238864535	238864536	+	0.423137	0.721975	0.434015	0.490223	0.460406	0.445118	0.493719		0.423035	0.348475	0.415623	0.420919	0.476015	0.368399	0.266739		0.388458	0.495513	-0.107055	0.0245587	cg10403784	cg10403784	41618340	CTAATAACCTCRCCTAAAATCCAAAAATCCACRCAAAAAATAACCCAAAC			II			CCCCCACCCAACTCTCCTGCCCCGGGAGGACCCGGCTTCGGGGCTTTGGGGAACCTGCGG[CG]CCTGGGCCACCCCCTGCGTGGACCCCTGGACCCCAGGCGAGGCCACCAGCGCCCACCATC	37	2	238864535	TGGTGGCCTCGCCTGGGGTCCAGGGGTCCACGCAGGGGGTGGCCCAGGCG	2	238529274	F				chr2:238864315-238865170	Island			TRUE
cg10409753	chr6	76655983	76655984	+	0.605253	0.363345	0.555622	0.551367	0.596506	0.599882	0.686873		0.710815	0.731604	0.619097	0.677713	0.678029	0.568802	0.707309		0.670481	0.56555	0.104932	0.0169518	cg10409753	cg10409753	48735495	TTTATATTTAATAAAACAATACTTTAAACAACTTTAAACAAATTACCTCC			II			GCTCCCAGGCTCAATGCCTACAGGCGGTCTGTCTTTTTAAGGATCCTGTTTACTAAGGTA[CG]GAGGCAATTTGCTTAAAGTTGCTCAAAGCACTGCTCTATCAAATATAAATGTCTCCCACT	37	6	76655983	CGGAGGCAATTTGCTTAAAGTTGCTCAAAGCACTGCTCTATCAAATATAA	6	76712703	F	IMPG1	NM_001563	Body					TRUE
cg10440639	chr17	154499	154500	-	0.689621	0.546334	0.655153	0.492287	0.55968	0.429316	0.447887		0.590365	0.0728697	0.527035	0.554592	0.299987	0.395106	0.250592		0.384364	0.545754	-0.16139	0.0446088	cg10440639	cg10440639	70608508	CCACAAAAAAACCAATAAACCTAACTAAACTCCTACAAACCTTAAAAAAC			II			CCAGCCGGAGGCCACAGGAGAACCAATGAGCCTGGCTGGACTCCTGCAAACCTTGAGGGA[CG]CCGAGATTCACATTCACTGAATTTTCATGCCACGTGACACTCTTCTTCTTTTGTTCCCTC	37	17	154499	CACAGGAGAACCAATGAGCCTGGCTGGACTCCTGCAAACCTTGAGGGACG	17	154499	R	RPH3AL	NM_006987	Body	chr17:156962-157220	N_Shelf			TRUE
cg10504392	chr12	110044639	110044640	+	0.638438	0.838004	0.477287	0.564554	0.510458	0.432529	0.573676		0.500279	0.387749	0.405559	0.459106	0.453511	0.492189	0.512363		0.45868	0.576421	-0.117741	0.035275	cg10504392	cg10504392	57650392	CTAAATATCAAAAAAAACAAACTTCCAAACAAAACAACCTAATTAAATCA	53733331	CTAAATATCAAAAAAAACAAACTTCCGAACGAAACGACCTAATTAAATCG	I	A	Red	CCGCTCTGCTCCCCGGCAGCCCTCCTTGGCTGCCCGGCCGCCCATTCCGCCTTTTCAATT[CG]ATTCAATTAGGCCGCCCCGCTCGGAAGCTTGTCTCCTCTGATATCCAGTTTAACTGACAG	37	12	110044639	CGATTCAATTAGGCCGCCCCGCTCGGAAGCTTGTCTCCTCTGATATCCAG	12	108529022	F								TRUE
cg10556349	chr10	835070	835071	-	0.587559	0.389996	0.519848	0.48277	0.608809	0.397193	0.515487		0.243762	0.506528	0.360137	0.487531	0.200155	0.464021	0.379517		0.377379	0.500237	-0.122859	0.0263473	cg10556349	cg10556349	53687412	ACACAACCTTCCCAAAATAACAACAAAACCAAACATAACCCTAAAAAACC			II			AACTGCGAGGCACACAGCCTTCCCAGAATGGCAGCAAAACCAAACATGGCCCTGGGAGGC[CG]CGGGGAAGTCCTACCTTGCAGAGCTCTGCTCCGGGGCCAGGGGGCGCTGGCTGGGGCCCC	37	10	835070	CACAGCCTTCCCAGAATGGCAGCAAAACCAAACATGGCCCTGGGAGGCCG	10	825070	R
cg10573018	chr1	38100837	38100838	+	0.192236	0.558053	0.121791	0.177704	0.123568	0.186505	0.162299		0.129417	0.0817784	0.116924	0.0854314	0.161834	0.101822	0.141709		0.116988	0.217451	-0.100463	0.0285376	cg10573018	cg10573018	25745507	CTAAAATTTTCATAAAAATCTCCAACCACATTCTAACACCAAAATAAACA	72771381	CTAAAATTTTCATAAAAATCTCCGACCGCGTTCTAACGCCAAAATAAACG	I	A	Red	GTCCCCTGCCCCTCCCCGCGCCCCGGGGATTCCACGCAGCCAGAGAACCCGCAACAACTC[CG]CTCATCTTGGCGTCAGAACGCGGCCGGAGACCCTCATGAAAACCCCAGTTTCCCCATCAG	37	1	38100837	CTGGGGTTTTCATGAGGGTCTCCGGCCGCGTTCTGACGCCAAGATGAGCG	1	37873424	F	RSPO1	NM_001038633	TSS1500	chr1:38099677-38100864	Island
cg10573505	chr1	181454164	181454165	-	0.872528	0.902845	0.71137	0.832285	0.847257	0.90222	0.681556		0.785072	0.512989	0.842594	0.82315	0.770244	0.647687	0.616984		0.714103	0.821437	-0.107334	0.0376186	cg10573505	cg10573505	18622487	AAACTACTAATTAAACAACTCACTACCTTATTCTTCACTAAAAATTAAAC			II			GCACCAAATGCAGACTGCTGATTAGGCAGCTCACTGCCTTGTTCTTCACTAAGGATTGGA[CG]CCTGGCAAGGCCATTGGGAATTGGGGGTGGTGAGGCAGTGAAGGGGATTAGTAGGAGGCA	37	1	181454164	GACTGCTGATTAGGCAGCTCACTGCCTTGTTCTTCACTAAGGATTGGACG	1	179720787	R	CACNA1E	NM_000721	Body	chr1:181454974-181455261	N_Shore		RDMR	TRUE
cg10582608	chr6	28664190	28664191	-	0.122688	0.0863879	0.263685	0.183349	0.167898	0.0567194	0.0935591		0.181702	0.41434	0.541892	0.235868	0.353137	0.253775	0.453254		0.34771	0.139184	0.208526	0.000443331	cg10582608	cg10582608	18735328	ATCCAAAAACAACCACAAACTTTCCTTAATCTTCACACCATACTAAATCA	48610359	ATCCAAAAACAACCGCGAACTTTCCTTAATCTTCACACCATACTAAATCG	I	A	Red	AAGTGTTTTTCAGTCCAGAGGCAGCCGCGGGCTTTCCTTGATCTTCACACCATGCTGGGT[CG]GAGGCTCTGCCAACATCCATTTTCCAGCTCTTTTCGTGAGTCCCAGGTTCTGAGATTGTC	37	6	28664190	GTCCAGAGGCAGCCGCGGGCTTTCCTTGATCTTCACACCATGCTGGGTCG	6	28772169	R
cg10614809	chr7	51539190	51539191	-	0.189402	0.474282	0.22964	0.223228	0.361279	0.368722	0.430197		0.163717	0.142338	0.081224	0.097542	0.300506	0.236873	0.0512785		0.153354	0.32525	-0.171896	0.00223496	cg10614809	cg10614809	44746361	ATACTACTTCTACCCCAACTCCCATAACAAATAACAAACTCCCCTTAACA	45807398	ATACTACTTCTACCCCAACTCCCATAACAAATAACGAACTCCCCTTAACG	I	C	Grn	CCGCGGCCGTCAGTGCTGCTTCTGCCCCAGCTCCCATGGCAGGTAACGGGCTCCCCTTGG[CG]CCATGTTTGAGGAGAACCGCCCAGGGCTCCCTTCCTGTGGTGGGGAGAGGGTTGCACTGT	37	7	51539190	CGCCAAGGGGAGCCCGTTACCTGCCATGGGAGCTGGGGCAGAAGCAGCAC	7	51506684	R								TRUE
cg10616319	chr10	15468812	15468813	-	0.331582	0.0555908	0.0539115	0.0652217	0.349358	0.185514	0.318107		0.482485	0.0945171	0.37131	0.469987	0.277132	0.360901	0.313235		0.338509	0.194184	0.144326	0.0406574	cg10616319	cg10616319	66692461	ATCCTTTTCRAATCCTACTACTAACRATACAATTTTACAATAAAACACAC			II			TCTCTTCGCTGGTCCTTTTCGGATCCTGCTACTAGCGGTGCAGTTTTGCAATGAGACACA[CG]GGCCAGGTCAGATTGCGCCTCAGCTCTTTGAGGGCTGGGAATAAGCTTTTATCATTCTAA	37	10	15468812	TCCTTTTCGGATCCTGCTACTAGCGGTGCAGTTTTGCAATGAGACACACG	10	15508818	R
cg10657228	chr8	10386222	10386223	-	0.436957	0.450401	0.445171	0.419343	0.409014	0.520898	0.285193		0.375726	0.273225	0.252994	0.351787	0.399985	0.341434	0.227319		0.317496	0.423854	-0.106358	0.0080608	cg10657228	cg10657228	18790503	ACCCCTTATAATTTCTTAAAACTACTAAAATAAATAACCACACACCTAAC			II			TTCTATGCCCCACCCCTTGTGGTTTCTTAGGGCTGCTGAAATGAATGACCACACACCTGG[CG]GCTTAAACAACACAAATGTCTTATCCTACAGTACTGTGGGACAGAGCTCCAGCAAAGGCC	37	8	10386222	CGCCAGGTGTGTGGTCATTCATTTCAGCAGCCCTAAGAAACCACAAGGGG	8	10423632	R	T-SP1	NM_198464	Body
cg10683527	chr4	178230606	178230607	-	0.297415	0.394847	0.353661	0.365949	0.429847	0.461333	0.329646		0.399907	0.141771	0.243262	0.407534	0.242061	0.332963	0.112989		0.268641	0.3761	-0.107459	0.0273907	cg10683527	cg10683527	72609310	TATAAACACTAAAATATATTCTACTATTTATTCCAAAAACCCTCTTCTTC			II			GAGTTTTTAAATATAGACACTAGAATATATTCTGCTGTTTGTTCCAAAAACCCTCTTCTT[CG]TTTCTCTTATCCCACCCACGTCCGAATATAGCATGCCAAAAACAGAGCCAAAAACAAGAT	37	4	178230606	CGAAGAAGAGGGTTTTTGGAACAAACAGCAGAATATATTCTAGTGTCTAT	4	178467600	R	NEIL3	NM_018248	TSS1500	chr4:178230850-178231260	N_Shore
cg10690152	chr6	31698089	31698090	+	0.0525321	0.0388358	0.410598	0.410045	0.051252	0.0549846	0.387907		0.0815421	0.0230254	0.065556	0.0373285	0.0565702	0.0492278	0.0411614		0.0506302	0.200879	-0.150249	0.0302252	cg10690152	cg10690152	37773346	AAACAATACCAATTTCTAACAAAAAAAACACAATCTAAATATAATAAACA	49711327	AAACGATACCGATTTCTAACAAAAAAAACGCAATCTAAATATAATAAACG	I	A	Red	TGTCTAAGCGGGACGGGGCGGGGCTTCTTCGGGCCACGCCCATTCCGCCCTGCTAAGCCT[CG]CCCATTACATCCAGACTGCGCCCCCCTTGCCAGAAATCGGCACCGCCCAGCGAGCGCTGC	37	6	31698089	CGCCCATTACATCCAGACTGCGCCCCCCTTGCCAGAAATCGGCACCGCCC	6	31806068	F	DDAH2	NM_013974	TSS200	chr6:31695894-31698245	Island	high-CpG:31805554-31806443
cg10694914	chr11	111250431	111250432	+	0.820244	0.811951	0.744746	0.855842	0.832364	0.85599	0.849797		0.844181	0.717532	0.682225	0.789815	0.769859	0.637501	0.595843		0.719565	0.824419	-0.104854	0.00520681	cg10694914	cg10694914	27777388	AAAATAACAAATATTTCCTCCCAATTAAAAACCAATAACCCCTAAAAATC			II			CAGGCCACCAGGGCATGGGCAGGACTCAGCCCGCCATGGGCGCCTGCTCAGCGGGAAATG[CG]ATTCCCAGGGGTCACTGGTTCTCAACTGGGAGGAAACACCTGTCATCTCTTCAAGCCTCA	37	11	111250431	AGATGACAGGTGTTTCCTCCCAGTTGAGAACCAGTGACCCCTGGGAATCG	11	110755641	F	POU2AF1	NM_006235	TSS1500
cg10735475	chr13	112984976	112984977	-	0.362176	0.480512	0.346906	0.301914	0.345788	0.462348	0.355918		0.373739	0.304827	0.307683	0.243478	0.322285	0.19917	0.192732		0.277702	0.379366	-0.101664	0.00755213	cg10735475	cg10735475	54683477	AAACTTCTAATTAAAACCTCTAACAACAAAACCAAAAAACCRAAAATCAC			II			ATGGAAAGAAGAGACTTCTAATTAAAGCCTCTAACAACAGGGCCAAGAAACCGAAGGTCA[CG]GGCGAGGCGCTCACAGCCCCGCCTTCTGCATCTCTAGACGGAGTCTGCCGAGCCAGGCGC	37	13	112984976	GACTTCTAATTAAAGCCTCTAACAACAGGGCCAAGAAACCGAAGGTCACG	13	112032977	R				chr13:112984966-112985733	Island
cg10750464	chr19	11534062	11534063	+	0.498655	0.588308	0.468711	0.657306	0.536591	0.385388	0.354487		0.407348	0.405974	0.481244	0.216852	0.477058	0.419778	0.331626		0.391411	0.498492	-0.107081	0.0433509	cg10750464	cg10750464	54778386	TTACATTATTCTAAAACCACTATATCCCCCTTAAATCCTAATTCCCACCA	50649461	TTACATTATTCTAAAACCGCTATATCCCCCTTAAATCCTAATTCCCGCCG	I	A	Red	AGGAGCAGCAGGTTGGCGGACACCCAGAGGGGAGAAACAGGGTTGGGGTCCAGTGTTCAC[CG]GCGGGAACCAGGACCCAAGGGGGACACAGCGGTCTTAGAATAATGCAAGGAAGACTTTAC	37	19	11534062	CGGCGGGAACCAGGACCCAAGGGGGACACAGCGGTCTTAGAATAATGCAA	19	11395062	F	CCDC151	NM_145045	Body	chr19:11533198-11533619	S_Shore
cg10776230	chr1	245851226	245851227	+	0.470785	0.764203	0.579333	0.592092	0.544511	0.581035	0.501399		0.601273	0.495951	0.400718	0.51348	0.591516	0.359744	0.27002		0.461815	0.576194	-0.114379	0.0457447	cg10776230	cg10776230	10714436	CTAACCAACTACTCCAACTTAACACTAAAAAACTTACTACTACTACTAAC			II			GAACCAACCAGCCGCCTTCCCGGCGGGCCTCCCAGACGAGCCTAGCGGCAAGACGAAGGA[CG]CCAGCAGCAGCAGCAAGCTCTTCAGTGCCAAGCTGGAGCAGCTGGCCAGCAGAAGCAACT	37	1	245851226	CGCCAGCAGCAGCAGCAAGCTCTTCAGTGCCAAGCTGGAGCAGCTGGCCA	1	243917849	F	KIF26B	NM_018012	Body	chr1:245851177-245852514	Island
cg10806197	chr14	27429693	27429694	-	0.685535	0.503501	0.51293	0.439181	0.581693	0.660508	0.557857		0.47485	0.255703	0.493716	0.382361	0.550463	0.547017	0.268071		0.424597	0.563029	-0.138432	0.0167892	cg10806197	cg10806197	61736314	CATCCAAAACTTTATTATATAATAACATTCCAAAACAAAACTCAACCCAC			II			GATGCATTATCCATCCAGGGCTTTGTTGTGTGGTGACATTCCAGAGCAGAGCTCAGCCCA[CG]GGCATCTGCCAGTGCACAGGAACTCTCCTTTCTGGCAGTTATTCAGTTTGATTACACACG	37	14	27429693	ATCCAGGGCTTTGTTGTGTGGTGACATTCCAGAGCAGAGCTCAGCCCACG	14	26499533	R								TRUE
cg10835286	chr2	66657913	66657914	-	0.459198	0.283022	0.346994	0.374049	0.273672	0.313591	0.156819		0.417446	0.582851	0.445565	0.609107	0.399363	0.457128	0.426606		0.476866	0.315335	0.161531	0.00237504	cg10835286	cg10835286	74603453	AATAACAAATAATAAACCCTTATCATTTTATAAACACAACTACCAAACTC			II			TCTTAAAGTTTGGTGGCAAATGATAAACCCTTATCATTTTGTGAACACAGCTGCCAAACT[CG]ATTGATTAACAGGCTTTTGTTTATTCTGGGCTGGCAAATACACACACGTTTTACCTTAAG	37	2	66657913	CGAGTTTGGCAGCTGTGTTCACAAAATGATAAGGGTTTATCATTTGCCAC	2	66511417	R				chr2:66660452-66660794	N_Shelf
cg10883069	chr2	241771040	241771041	-	0.778003	0.640054	0.595846	0.804029	0.773889	0.797273	0.614144		0.642551	0.545988	0.718994	0.390756	0.533644	0.529317	0.134984		0.499462	0.714748	-0.215286	0.00892409	cg10883069	cg10883069	36672500	ACAAAATTTAAAATACAAAAACCAACTTTTTACACAAAAAATTACAACCC			II			AAAAATATATCACAAAATTTAAAATACAGAAACCAGCTTTTTACACAGAAAATTACAACC[CG]CAAGTGCCACACCGAGAGGCGGCTGCAGCCAGTCTGAGCCCTGGGGACGCATGTGCTGTG	37	2	241771040	CGGGTTGTAATTTTCTGTGTAAAAAGCTGGTTTCTGTATTTTAAATTTTG	2	241419713	R				chr2:241771655-241772194	N_Shore
cg10938233	chr8	4573688	4573689	+	0.422739	0.122971	0.203785	0.285268	0.530998	0.312502	0.354656		0.372331	0.110579	0.160838	0.217288	0.171857	0.173538	0.190796		0.199604	0.318989	-0.119385	0.0431204	cg10938233	cg10938233	33739392	CTCTAAATAAACAATCCCCATTAAATAACRCCTACTCAAAAAAATTCCTC			II			GGAGACTCACAGAGCTGTGAGATGACCTGCCTGGTGAGCCAGGCTGACTTCACACTTCAG[CG]AGGAATCCCCCTGAGCAGGCGCCACCCAATGGGGACTGCTCATCTAGAGAACAGAAGGCT	37	8	4573688	TCTAGATGAGCAGTCCCCATTGGGTGGCGCCTGCTCAGGGGGATTCCTCG	8	4561096	F	CSMD1	NM_033225	Body					TRUE
cg10954330	chr10	122262397	122262398	-	0.501053	0.926891	0.462079	0.932269	0.513913	0.914395	0.470641		0.951073	0.966938	0.931971	0.908562	0.475372	0.914318	0.930626		0.868408	0.674463	0.193946	0.0470169	cg10954330	cg10954330	25645386	ACCACCTTAAAAAATTTCCTAAAAAAAACTCAACTTTCTCCTCCTCTCCC			II			CAAGACAGCTGGCCACCTTAGAGGGTTTCCTAGGAGAAGCTCAGCTTTCTCCTCCTCTCC[CG]CTCCCCTGCGCTCCTCATCTTGGATCATGGAACTCCTTTTCCCAGAAGCCCAAACCAGAA	37	10	122262397	CGGGAGAGGAGGAGAAAGCTGAGCTTCTCCTAGGAAACCCTCTAAGGTGG	10	122252387	R	PPAPDC1A	NM_001030059	Body
cg10958002	chr3	12200324	12200325	+	0.436968	0.47573	0.349403	0.278888	0.302966	0.486674	0.505016		0.316451	0.33355	0.267177	0.240449	0.305171	0.291976	0.195761		0.278648	0.405092	-0.126444	0.00343572	cg10958002	cg10958002	46789457	ACCTCACAAACTCAATCACAAATCTACAATATCATACCTAAAAACCCTCA	43751460	ACCTCACAAACTCAATCGCGAATCTACAATATCATACCTAAAAACCCTCG	I	A	Red	AGCCCCGGGGGCCGCAGCAACGCCAGCAGCCGCAGCAACAGCACCCAGCTTGGCGCGGGC[CG]AGGGCTCCCAGGCATGACACTGCAGATCCGCGACTGAGCCTGTGAGGTCTGGGGGACTGG	37	3	12200324	ACCTCACAGGCTCAGTCGCGGATCTGCAGTGTCATGCCTGGGAGCCCTCG	3	12175324	F	TIMP4;SYN2;SYN2	NM_003256;NM_133625;NM_003178	1stExon;Body;Body	chr3:12200183-12200532	Island			TRUE
cg10960055	chr6	28664226	28664227	-	0.116844	0.093257	0.217505	0.182774	0.173408	0.0868588	0.0900157		0.184627	0.392911	0.39615	0.221941	0.364334	0.159007	0.136728		0.2651	0.137237	0.127862	0.00601966	cg10960055	cg10960055	69771326	CACCATACTAAATCRAAAACTCTACCAACATCCATTTTCCAACTCTTTTC			II			CTTGATCTTCACACCATGCTGGGTCGGAGGCTCTGCCAACATCCATTTTCCAGCTCTTTT[CG]TGAGTCCCAGGTTCTGAGATTGTCCTGCTCTGATTCCACACCCCATCTCTATTTCTCGCT	37	6	28664226	ACCATGCTGGGTCGGAGGCTCTGCCAACATCCATTTTCCAGCTCTTTTCG	6	28772205	R
cg11024728	chr7	1425807	1425808	+	0.535381	0.687196	0.518329	0.728134	0.645481	0.723023	0.596406		0.55092	0.484937	0.616224	0.567704	0.582754	0.417418	0.132684		0.478949	0.633421	-0.154473	0.0315646	cg11024728	cg11024728	55705358	TACTCTCAAAAACCTTCAAAAAAATCTATACATAACTCAAAAACAACACA	54711390	TACTCTCGAAAACCTTCGAAAAAATCTATACGTAACTCAAAAACGACGCG	I	T	Red	AAGGATAAGAACCGCCTCCCTCATCAGTGCCCGTCTGACGGCCCCGGCTCGGGGAAGTCA[CG]CGTCGCTCCTGAGCCACGCACAGATCCCCTCGAAGGCTCCCGAGAGCAGGTGCAGCGGCC	37	7	1425807	CGCGTCGCTCCTGAGCCACGCACAGATCCCCTCGAAGGCTCCCGAGAGCA	7	1392333	F				chr7:1423824-1424053	S_Shore
cg11051139	chr12	52580428	52580429	+	0.270292	0.228091	0.357563	0.215633	0.382798	0.282333	0.453546		0.588515	0.572333	0.383419	0.238939	0.566906	0.38153	0.317782		0.435632	0.312894	0.122738	0.0440005	cg11051139	cg11051139	39723502	AAAAAATAACTAAAATCCCAAAACCCACAATAACCAACAACACACAAAAC			II			GAGCCAGGCCTGGAATCCAGGAACTTTGGGTTTAGAACCTTTTAACCACTATGACACATG[CG]TCCTGTGTGTTGCTGGTCACTGTGGGCCCTGGGATCCCAGCTACCCTTCATGGGCTGGCT	37	12	52580428	AAGGGTAGCTGGGATCCCAGGGCCCACAGTGACCAGCAACACACAGGACG	12	50866695	F	KRT80;KRT80	NM_001081492;NM_182507	Body;Body
cg11083967	chr14	97500345	97500346	+	0.722137	0.819647	0.670994	0.761198	0.644938	0.7676	0.710621		0.636833	0.572299	0.728765	0.66471	0.63606	0.527417	0.611793		0.625411	0.728162	-0.102751	0.0052209	cg11083967	cg11083967	58786410	ACRTTCCATCACAACTAAAATAAAAACRACTTCTATATCCTTTTAATTCC			II			GGCTGGATATGTGACTGCTGCTGTGGTCGCCCCTAGGCCCAGCCCCAGCTGGGTTGTTAC[CG]GAATCAAAAGGACACAGAAGCCGTTTCTATCTCAGCTGTGATGGAACGTGATTCATCTCC	37	14	97500345	CGTTCCATCACAGCTGAGATAGAAACGGCTTCTGTGTCCTTTTGATTCCG	14	96570098	F				chr14:97499605-97500176	S_Shore
cg11086695	chr7	98335201	98335202	+	0.770875	0.923368	0.680613	0.703066	0.622213	0.763547	0.655868		0.687088	0.6814	0.456419	0.533347	0.712144	0.43985	0.675552		0.597971	0.731364	-0.133393	0.0274372	cg11086695	cg11086695	68661345	AAACCTAAATAACTCCCTTTCATAAAACRACCCTTTAAATATTACATACC			II			TTGATGGAGTCAGAAGATGAAACGCGGACCGCGGTGCTGCGAATCCCTGGGAGATGGGGC[CG]GCATGCAATATTTAAAGGGCCGTTTCATGAAAGGGAGCTACCCAGGCTTTTAACATAGGT	37	7	98335201	AGCCTGGGTAGCTCCCTTTCATGAAACGGCCCTTTAAATATTGCATGCCG	7	98173137	F
cg11141652	chr22	24348549	24348550	+	0.657224	0.700987	0.690013	0.109329	0.167754	0.451656	0.135734		0.708442	0.688902	0.696146	0.672531	0.457118	0.752796	0.694532		0.66721	0.4161	0.25111	0.0182078	cg11141652	cg11141652	42711402	TAATCCTAATACCTCCTAAAATAATACTAAAAAACATACCRCCRAAAATC			II			CACTTGCCAGGTGGTGCTTGGCGAAGGCAAGCAGCTCCCACCCGCCCGGGGAATACAGCG[CG]ACCCCCGGCGGCATGCTCTTCAGCACCACCCCAGGAGGTACCAGGATCATCTACCACTGG	37	22	24348549	GATCCTGGTACCTCCTGGGGTGGTGCTGAAGAGCATGCCGCCGGGGGTCG	22	22678549	F	GSTTP1	NR_003081	TSS1500
cg11165881	chr3	238048	238049	+	0.303138	0.283201	0.265523	0.256227	0.388004	0.672779	0.364774		0.547199	0.810245	0.641556	0.396891	0.522	0.228476	0.717171		0.551934	0.361949	0.189985	0.0358704	cg11165881	cg11165881	21616345	AAACRTAATAAAACTTACTATTAAATTTACAAAATATACTACRACCATCC			II			TAGGGCAAAAATTGTGAGATAGTAGAAGATCTGTAAATTTAAGCATGCACAATTTGACAG[CG]GATGGTCGTAGCATATTTTGTAAATTCAATAGCAAGCCCCACCACGCCCTTAAATGAAGG	37	3	238048	GGCGTGGTGGGGCTTGCTATTGAATTTACAAAATATGCTACGACCATCCG	3	213048	F	CHL1	NM_006614	TSS1500	chr3:238391-240140	N_Shore		RDMR
cg11245681	chr5	176166754	176166755	+	0.543711	0.707606	0.497985	0.513814	0.391298	0.548588	0.542598		0.554423	0.496107	0.415184	0.402613	0.330111	0.44251	0.320039		0.422998	0.535086	-0.112088	0.021149	cg11245681	cg11245681	56660340	AAAACCAAAAAAACAATATCAAACCAAACACATAACAACAAAAATTATCA	18624490	AAAACCAAAAAAACAATATCGAACCAAACACGTAACGACGAAAATTATCG	I	C	Grn	ATTTTCCCCTGCCCCTTCCTCCCAGAGTTGGGGGAAGGGTAGCAGCAAACCCCAGCTGGG[CG]ACAACTTCCGCCGCCACGTGCTTGGTTCGATACTGTTTTCCTGGTTTTCCAGCCATCTCC	37	5	176166754	AAAACCAGGAAAACAGTATCGAACCAAGCACGTGGCGGCGGAAGTTGTCG	5	176099360	F				chr5:176170244-176170796	N_Shelf
cg11281224	chr4	60001000	60001001	+	0.712092	0.437865	0.644303	0.430177	0.433813	0.735537	0.429834		0.742624	0.950974	0.943588	0.433937	0.710554	0.671033	0.679678		0.733198	0.546232	0.186967	0.0269171	cg11281224	cg11281224	30607375	AATAAACCTACAAAATCCATAAATCCACCTAATATTCAATTCTTCAATCC			II			GCCAGGGTGGGGGGGGGCATATTTTAATTGCTATGTATACCCATTTCAAATATATACTTG[CG]GATTGAAGAATTGAATATTAGGTGGATCCATGGACTTTGTAGGTTCATTGTGAGCTAGGA	37	4	60001000	ATGAACCTACAAAGTCCATGGATCCACCTAATATTCAATTCTTCAATCCG	4	59683595	F								TRUE
cg11316904	chr7	28355605	28355606	+	0.22938	0.28131	0.40731	0.342743	0.344364	0.253241	0.388031		0.395277	0.347424	0.424637	0.460763	0.423322	0.369897	0.541553		0.423267	0.320911	0.102356	0.00730845	cg11316904	cg11316904	33783315	TAAAACAAAATTAAAAAATCTCTTTTACAACACTTACCRAAAAACTCCCC			II			CAGCTGTGATTTTCAAGGAGACAGGTCCTGGTTTTTTTTACCTGCCAACCACATTTCCTC[CG]GGGAGTTTTTCGGCAAGTGCTGTAAAAGAGACCTTTTAATCTTGTTTCAAAAACCTGGAG	37	7	28355605	CGGGGAGTTTTTCGGCAAGTGCTGTAAAAGAGACCTTTTAATCTTGTTTC	7	28322130	F	CREB5	NM_182899	5'UTR					TRUE
cg11383134	chr6	29648590	29648591	+	0.689953	0.945039	0.926014	0.461742	0.918384	0.79265	0.389784		0.945801	0.944008	0.94493	0.907952	0.922635	0.800283	0.92172		0.912476	0.731938	0.180538	0.0305314	cg11383134	cg11383134	12727427	CTAAAAATTCCAAACCAAAAAAAAACTCCTAACACATATTAAAAAAATCA	48709346	CTAAAAATTCCGAACCGAAAAAAAACTCCTAACACGTATTAAAAAAATCG	I	A	Red	CCATTGGTTGGGACTACCTTCCCCGATGCCCATCCGCCCAGAATCTTCCTTCTGGGATGC[CG]ACTTTTTCAACACGTGCCAGGAGCCCTTCCTCGGCCCGGAATCCCCAGAGTGCCCACAGT	37	6	29648590	CTGGGGATTCCGGGCCGAGGAAGGGCTCCTGGCACGTGTTGAAAAAGTCG	6	29756569	F
cg11384481	chr6	30433036	30433037	-	0.565356	0.38559	0.418463	0.317355	0.415253	0.308469	0.390093		0.451159	0.475524	0.54162	0.419127	0.537068	0.520117	0.630187		0.510686	0.400083	0.110603	0.0112096	cg11384481	cg11384481	30763460	ACCCAAAAACTATCAACACCTAAAATACAATACAAAAAAAATACAAAAAC			II			CCTGCTACCCTGCCCAGGAGCTGTCAACACCTGGAGTGCAGTGCAGGAAGAATGCAGGGG[CG]CTTGATGGGGAGGTGAGTGAGTGCAGATGGGGTTCCTGGAACTCCTTGGGCCCTTGGGGT	37	6	30433036	CGCCCCTGCATTCTTCCTGCACTGCACTCCAGGTGTTGACAGCTCCTGGG	6	30541015	R				chr6:30434029-30434422	N_Shore		RDMR
cg11408477	chr13	49875337	49875338	-	0.146415	0.515793	0.226744	0.351067	0.188347	0.226706	0.166063		0.11937	0.0654383	0.183072	0.131428	0.182751	0.10262	0.0924233		0.1253	0.260162	-0.134862	0.00358149	cg11408477	cg11408477	67710358	CTACAACTTATCCTACCRCTTACTAATTTTATTTCAAACACTAATTAAAC			II			TGCACCCAACACTGCAGCTTGTCCTACCGCTTGCTAATTTTGTTTCAGACACTAATTAGG[CG]TCGCTCTCAGAGACCAGGGTCACTCAGGCATTTGATCAATGTGTTACTTGTGTCCCATCC	37	13	49875337	CGCCTAATTAGTGTCTGAAACAAAATTAGCAAGCGGTAGGACAAGCTGCA	13	48773338	R								TRUE
cg11408952	chr13	48892244	48892245	-	0.678742	0.712851	0.613854	0.653343	0.663823	0.777328	0.659812		0.905706	0.849221	0.908638	0.626083	0.847083	0.564137	0.779782		0.78295	0.679965	0.102985	0.030051	cg11408952	cg11408952	19799348	AAAAATAAATTCCCTTCAAAAACAAAAACAAAAACACATCCCCTCACTCA	12732326	AAAAATAAATTCCCTTCAAAAACGAAAACAAAAACGCATCCCCTCACTCG	I	A	Red	GGCATTCCCTGGGGAAATGGATTCCCTTCAGAGGCGGAGGCAGAGGCGCATCCCCTCACT[CG]GAAGGCCGGGGCCGTGTCCTGGCTCCTGACGCCCTCCTGCTTCGTCTTCTCTGCCATACT	37	13	48892244	GGAAATGGATTCCCTTCAGAGGCGGAGGCAGAGGCGCATCCCCTCACTCG	13	47790245	R	RB1	NM_000321	Body	chr13:48892635-48893857	N_Shore
cg11471802	chr8	47529015	47529016	+	0.472839	0.738873	0.632171	0.60365	0.535405	0.657933	0.760508		0.85339	0.908543	0.812784	0.921056	0.666332	0.62495	0.802612		0.798524	0.628769	0.169755	0.00428719	cg11471802	cg11471802	74651486	ACAACTTAAAAACAAAAACAAACACTATAACTCCTACAATAAAAAAAACA	29658392	GCGACTTAAAAACGAAAACGAACGCTATAACTCCTACGATAAAAAAAACG	I	A	Red	AGAGAGGTCCTTCCGCACCCTCTTGCTGCCAGGTGCGCAACAATAGCTGGGCGTCCGCCC[CG]CCCTCTCTACCGCAGGAGCCACAGCGTCCGCCCTCGCCCCCAAGCCGCGTCTGCCGGGTG	37	8	47529015	GCGGCTTGGGGGCGAGGGCGGACGCTGTGGCTCCTGCGGTAGAGAGGGCG	8	47648180	F				chr8:47528989-47529374	Island
cg11472030	chr5	160357337	160357338	-	0.705971	0.926752	0.928406	0.703235	0.916243	0.912487	0.66991		0.939864	0.940046	0.938366	0.907189	0.921232	0.92188	0.921559		0.927162	0.823286	0.103876	0.0171913	cg11472030	cg11472030	43748477	CTTATCTAAAATATAAAAAATACAAATTTCTACACACAATTCTCAATTCC			II			GATTCATAAGTCTTATCTGGAATATGAAAAATACAGATTTCTGCACACAATTCTCAATTC[CG]AGAGAGCCCAGGAATTCATATTAAAAAAAAATTCTTTGAGGCGATTCTGATTTGGATTGT	37	5	160357337	CGGAATTGAGAATTGTGTGCAGAAATCTGTATTTTTCATATTCCAGATAA	5	160289915	R								TRUE
cg11480627	chr11	70672876	70672877	+	0.293792	0.428752	0.368581	0.393823	0.258275	0.479672	0.332989		0.342718	0.322559	0.176086	0.0980908	0.277729	0.113711	0.0487062		0.197086	0.365126	-0.16804	0.00457447	cg11480627	cg11480627	59734501	TCCTCAATACCCTAAACACAAAAACAAAATAACCCAACTCACATAACACA	27780379	TCCTCAATACCCTAAACACAAAAACAAAATAACCCGACTCACATAACGCG	I	C	Grn	CAGCTGGGAACCAACTGCACGTAGACGGGCTGCTCTCAAACCCGGCTACCTCTCGCGGCG[CG]CGTCATGTGAGCCGGGCTACTCTGCTTTTGTGCTCAGGGCATTGAGGAAGAGGCACCGCG	37	11	70672876	TCCTCAATGCCCTGAGCACAAAAGCAGAGTAGCCCGGCTCACATGACGCG	11	70350524	F	SHANK2	NM_012309	Body	chr11:70672834-70673055	Island	low-CpG:70350361-70350918
cg11494091	chr17	61959527	61959528	+	0.604098	0.758674	0.911883	0.764365	0.604707	0.762481	0.588746		0.940836	0.924548	0.794049	0.742881	0.762697	0.738955	0.925244		0.832744	0.713565	0.119179	0.0427882	cg11494091	cg11494091	31704506	AATAAAATCRATAAAAATCTCAAAAACTAACTATCCTAACATCCTTCTCC			II			CTCTCTTTAAGGGTCACGTGGGTGCCCTCTGGCAGCAGGCCATGGTGGCCAACCTGAACG[CG]GAGAAGGATGTCAGGATAGCCAGTCCTTGAGACCCCTACCGACCCCATCCCACTCTCTAT	37	17	61959527	ATGGGGTCGGTAGGGGTCTCAAGGACTGGCTATCCTGACATCCTTCTCCG	17	59313259	F	GH2;GH2;GH2;GH2	NM_022556;NM_022558;NM_002059;NM_022557	TSS1500;TSS1500;TSS1500;TSS1500					TRUE
cg11519983	chr4	187407036	187407037	-	0.574467	0.53673	0.550331	0.504332	0.500119	0.351235	0.545706		0.553255	0.519629	0.600059	0.619564	0.647116	0.734771	0.911261		0.655094	0.508989	0.146105	0.0219547	cg11519983	cg11519983	15744412	CAACRATCTCCAATCCCTAAAAAAACTCCAACTAAAAATACTATCAACCC			II			CCCTGGGGGCACAGCGGTCTCCAGTCCCTGGAGAAGCTCCAGCTGGGGATACTGTCAACC[CG]GTAACCAGCACGGCGCTCCTGGGCAGCCCGGGACCAGCTGTAAAGTGGTGATGGCAGGAG	37	4	187407036	CGGGTTGACAGTATCCCCAGCTGGAGCTTCTCCAGGGACTGGAGACCGCT	4	187644030	R								TRUE
cg11577716	chr20	20258001	20258002	+	0.476407	0.568482	0.581214	0.437002	0.549357	0.739537	0.545107		0.459179	0.395692	0.445128	0.358551	0.514742	0.26942	0.328923		0.395948	0.55673	-0.160782	0.00252408	cg11577716	cg11577716	21723408	AATAAAATCTAAATACAAACCRTCATTCCACTAAACCAAAATCRCATCCC			II			AACTACTCGGTGGAGAGCGCCGTGGCGGACGCGCTAGGAGCCGCCGGAGTCACTATGTAC[CG]GGATGCGATCCTGGCCCAGTGGAATGACGGCCTGCACCCAGACCCCATCTACAGCGCCTC	37	20	20258001	CGGGATGCGATCCTGGCCCAGTGGAATGACGGCCTGCACCCAGACCCCAT	20	20206001	F	C20orf26	NM_015585	Body				CDMR
cg11596009	chr1	36916744	36916745	-	0.672169	0.664162	0.551129	0.648876	0.685064	0.601151	0.654105		0.535527	0.564039	0.57838	0.435667	0.545323	0.48541	0.466744		0.51587	0.639522	-0.123652	0.000324941	cg11596009	cg11596009	51694430	TATCCAATTCCCAAAAAATACRCCTAAAAACTCTAAAAAATTCCCTCCTC			II			CCGTCCCCGTGTGTCCAGTTCCCAGAGGATGCGCCTGGGGGCTCTGGGAAGTTCCCTCCT[CG]ACGCTGTTCCGAAGGCCTCCCAACCATTTCTTTTTTCTTTTTTTTTTTTTTTTGAGACGG	37	1	36916744	GTCCAGTTCCCAGAGGATGCGCCTGGGGGCTCTGGGAAGTTCCCTCCTCG	1	36689331	R	OSCP1;OSCP1	NM_145047;NM_206837	TSS1500;TSS1500	chr1:36915796-36916324	S_Shore
cg11647108	chr10	81967516	81967517	+	0.700698	0.735139	0.640009	0.796295	0.73769	0.739013	0.701963		0.856871	0.939673	0.73826	0.860623	0.82791	0.862812	0.725152		0.830186	0.721544	0.108642	0.004595	cg11647108	cg11647108	28716431	AAATTCCACCCTACATAATTTATTATAAACRTAATATTCTAAAAACATTC			II			GCCCCACAGCGACCGCGAAGGCCAGCTTCTTCGAAAGGCCCATTTTTCTCCGTGGCTGAG[CG]AATGCTCCTAGAATACCACGTTTATAATAAATCATGTAGGGTGGAATTCCTGCTGGATGT	37	10	81967516	AATTCCACCCTACATGATTTATTATAAACGTGGTATTCTAGGAGCATTCG	10	81957496	F				chr10:81966989-81967517	Island		CDMR
cg11680055	chr1	110230252	110230253	-	0.385451	0.521673	0.14633	0.29974	0.323332	0.137327	0.190815		0.146411	0.0831775	0.242505	0.166842	0.255578	0.109158	0.130726		0.162057	0.286381	-0.124324	0.0257655	cg11680055	cg11680055	44686335	ACTCATAAAACCTCAAAACTAAATAAAAAAACTAACAAAACCAAACCCCA	52620481	ACTCGTAAAACCTCAAAACTAAATAAAAAAACTAACGAAACCGAACCCCG	I	C	Grn	AGGGCTGGATGGACTCGTGGAGCCTCAGGGCTGGGTAGGGAAGCTGGCGAGGCCGAGCCC[CG]CCTTGGGCTTCTGGGCGCCCTGACTTCGCTCCCGGAACCCTCGGGCCTGGGAGGCGGGAG	37	1	110230252	CGGGGCTCGGCCTCGCCAGCTTCCCTACCCAGCCCTGAGGCTCCACGAGT	1	110031775	R	GSTM1;GSTM1	NM_146421;NM_000561	TSS200;TSS200	chr1:110230238-110230614	Island
cg11693285	chr10	131927345	131927346	-	0.0880658	0.132588	0.151539	0.161637	0.183758	0.202757	0.195053		0.404486	0.184264	0.164261	0.185073	0.243565	0.15994	0.650643		0.284605	0.159343	0.125262	0.0421936	cg11693285	cg11693285	18707347	ATTATCCCCACAAAAAAACAATACCACAATAAATAACAAAACTAAAAACA	63612393	ATTATCCCCGCGAAAAAACGATACCACGATAAATAACAAAACTAAAAACG	I	A	Red	TGGTCCAGGCCAATTGTCCCCGCGGGAGGGCGGTGCCACGGTGGGTGACAGGGCTGGGGG[CG]GGGTAGGGGTCGACTTAAGATAATCTGGTCCAGGGGTTCTGCTCTGGGCTGGGTCGACCC	37	10	131927345	CGCCCCCAGCCCTGTCACCCACCGTGGCACCGCCCTCCCGCGGGGACAAT	10	131817335	R				chr10:131927304-131927519	Island			TRUE
cg11737172	chr8	1923052	1923053	+	0.23712	0.643234	0.372809	0.325804	0.259488	0.48497	0.527394		0.324549	0.209533	0.198602	0.324793	0.264081	0.209583	0.203319		0.24778	0.40726	-0.15948	0.00800726	cg11737172	cg11737172	55749397	AAACCTAAAAAAATAACTAAAACTTTAAAATCTAACAACAACACCTTTCA	66754434	AAACCTAAAAAAATAACTAAAACTTTAAAATCTAACGACGACGCCTTTCG	I	T	Red	CTATTCTAAGGAAAAGAAAAGGAACAAATCAGTGCAGCGAGCTTTATTCTACTCAGCCCA[CG]AAAGGCGCCGCCGTCAGATTTTAAAGTTCCAGCCATCCCCTCAGGCCCTGAGTGAGAAGT	37	8	1923052	GGGCCTGAGGGGATGGCTGGAACTTTAAAATCTGACGGCGGCGCCTTTCG	8	1910459	F	KBTBD11	NM_014867	5'UTR	chr8:1921559-1922872	S_Shore
cg11737298	chr11	132217395	132217396	+	0.540625	0.825615	0.476563	0.592333	0.433112	0.450502	0.54663		0.589045	0.183887	0.35506	0.45759	0.487017	0.400409	0.433609		0.415231	0.552197	-0.136966	0.0443364	cg11737298	cg11737298	69626329	TAAATCTCAACAATAACTCTAAAACTACCAACAAAACRAAAAAACCTCTC			II			TTATGACCCTCCGGGAACCCACAACCTCTGGGAATTTTTACCTTCTATCCCATTTAAATC[CG]AGAGGCTTCCCCGCCCTGCTGGCAGCTCCAGAGTTACTGCTGAGACTCAGGGAGAAGCTG	37	11	132217395	GAGTCTCAGCAGTAACTCTGGAGCTGCCAGCAGGGCGGGGAAGCCTCTCG	11	131722605	F								TRUE
cg11747594	chr6	29648225	29648226	+	0.684763	0.948954	0.910109	0.601675	0.92816	0.652354	0.431228		0.954044	0.946757	0.955007	0.936665	0.927087	0.708694	0.93396		0.908888	0.736749	0.172139	0.0233834	cg11747594	cg11747594	54622442	RTACRACTACAAAAAAACCATTTTACTTAACTAACAAACRAAAAACTCAC			II			AACAGTTGCAATGCTTAGTGGGATTCACCCTTGTCGTCACCAACCCTGCTACTCCAGCCA[CG]TGAGTTTTCCGCCTGTCAGCCAAGCAAAATGGCCTTCCTGCAGTCGCACGGCCCTTTGGT	37	6	29648225	TGCGACTGCAGGAAGGCCATTTTGCTTGGCTGACAGGCGGAAAACTCACG	6	29756204	F
cg11784243	chr6	25369563	25369564	-	0.671076	0.727227	0.885029	0.641496	0.698137	0.879839	0.810931		0.908609	0.885582	0.876938	0.925714	0.848551	0.777039	0.86294		0.869339	0.759105	0.110234	0.0100161	cg11784243	cg11784243	13728494	AAACAAAACTCAATATCTCRAACTTTAATTTAATTCTCAACCCATTAATC			II			CGACACCATTAGAGCAAGGCTCAGTGTCTCGAGCTTTAGTTTAATTCTCAACCCATTGAT[CG]CTCTTGCAGTCAGCTTAACAGTTGAATGCAATGCTGTATTTTGTTTTTTTTTTTTTTTTT	37	6	25369563	AGCAAGGCTCAGTGTCTCGAGCTTTAGTTTAATTCTCAACCCATTGATCG	6	25477542	R	LRRC16A	NM_017640	Body					TRUE
cg11789820	chr14	58059860	58059861	+	0.47408	0.329277	0.607074	0.565695	0.603392	0.445455	0.522153		0.543548	0.564672	0.577104	0.587637	0.619034	0.559877	0.822377		0.610607	0.506733	0.103875	0.048875	cg11789820	cg11789820	52799486	TATATAACCRAACATACTTCCACRTTCCTAAAAAAAACAAACAATTATAC			II			GATGGTAACTGGTAAACAAAAGCACAGAGACATTCTGAGGTAGAGGAATGCATTTGTAAG[CG]TACAACTGTTTGCTCTTTTCAGGAACGTGGAAGTATGCTCGGTCATACAATGAGAGGAAG	37	14	58059860	GTATGACCGAGCATACTTCCACGTTCCTGAAAAGAGCAAACAGTTGTACG	14	57129613	F	SLC35F4	NM_001080455	Body
cg11805138	chr6	31148332	31148333	-	0.665831	0.402769	0.557972	0.697477	0.634646	0.480885	0.484606		0.713068	0.811919	0.719493	0.572015	0.67124	0.57432	0.594914		0.665281	0.560598	0.104683	0.046516	cg11805138	cg11805138	28725309	CAACCTCCCCRAAAAACTAAACTCTCRCTACCAAACTATAAAAATCAAAC			II			GCACCGGGCCTCAACCTCCCCGGAGGGCTGGACTCTCGCTGCCAGGCTGTGGGGATCAGG[CG]TTGTGGGGGAGGGGGACACTTAACAGGTATGGAGGGCGGAGCAGAGCCCCGCAGTCACTG	37	6	31148332	CGCCTGATCCCCACAGCCTGGCAGCGAGAGTCCAGCCCTCCGGGGAGGTT	6	31256311	R				chr6:31148369-31148577	N_Shore
cg11829608	chr1	207224549	207224550	-	0.344627	0.542883	0.372315	0.509227	0.428416	0.466159	0.49437		0.452523	0.353673	0.27151	0.558132	0.245713	0.284727	0.0736705		0.319993	0.451142	-0.13115	0.044191	cg11829608	cg11829608	32764357	TATAAACCTCCRTATTCCTAAAAAACAACRAATCTTACTACCTATAAAAC			II			CAGAACGAAGATGTAAACCTCCGTATTCCTAAAGGACAACGGGTCTTGCTACCTATAGAG[CG]AGTGAGGTGCCCTCCGCGTGGGTAGCATATATGCTCAAGAAAAGAGGGCGGGGGAAGGAG	37	1	207224549	CGCTCTATAGGTAGCAAGACCCGTTGTCCTTTAGGAATACGGAGGTTTAC	1	205291172	R	YOD1	NM_018566	TSS200	chr1:207226281-207226842	N_Shore
cg11852579	chr4	3657880	3657881	+	0.37389	0.488531	0.301352	0.286788	0.293523	0.417789	0.266743		0.209709	0.244185	0.212953	0.182067	0.227572	0.0933907	0.314616		0.21207	0.346945	-0.134875	0.00251072	cg11852579	cg11852579	36741431	ACTACCCRATATCAACCTAAAACCCATACAACTAACAAATTCAAAAAATC			II			GCCCAGAGAGGCATTAAAATGTGACAGCAGCCACGTCCCACTCCCCCTCGAGCTAGAGAA[CG]ACCTCTTGAATCTGCCAGCTGTATGGGCTCTAGGCTGACACCGGGTAGCCATAAAGTGCC	37	4	3657880	CGACCTCTTGAATCTGCCAGCTGTATGGGCTCTAGGCTGACACCGGGTAG	4	3627678	F								TRUE
cg11861905	chr5	176045983	176045984	+	0.288184	0.328468	0.315558	0.371639	0.35809	0.291296	0.439137		0.276113	0.253815	0.314735	0.236544	0.214942	0.159218	0.151905		0.22961	0.341768	-0.112157	0.00139803	cg11861905	cg11861905	67809443	AAAACCTTAAACACTACAAAAAACCATTCTACTCAAATCACCTTAACCCA	30721352	AAAACCTTAAACGCTACGAAAAACCGTTCTACTCAAATCACCTTAACCCG	I	C	Grn	CCCACCCGCCTCACGTCTGCCAGCTGCCTCCTACTTCCGGAAATAAAGGTCCCTACCCTG[CG]GGCCAAGGTGACCTGAGCAGAACGGTCTCCCGCAGCGTTCAAGGCCTTCTTCCCGGCTTG	37	5	176045983	CGGGCCAAGGTGACCTGAGCAGAACGGTCTCCCGCAGCGTTCAAGGCCTT	5	175978589	F				chr5:176046143-176047641	N_Shore
cg11881038	chr6	154408701	154408702	-	0.915225	0.92937	0.917095	0.914242	0.905632	0.914656	0.907938		0.551418	0.52469	0.522828	0.519099	0.90401	0.525139	0.543356		0.584363	0.91488	-0.330517	2.17e-06	cg11881038	cg11881038	24635354	CRAATTAAATCCATTTTCAAACAAACTCCTCCAACAACTACATACCATAC			II			TCCACATCCTCCGGATTAGGTCCATTTTCAGACAAGCTCCTCCAGCAACTACATACCATG[CG]TCTTCTCAGGTGTGGGTCCTGCAGGAAAACTAATACACTCTTTGTCCATAAGTCTCAAAA	37	6	154408701	CGCATGGTATGTAGTTGCTGGAGGAGCTTGTCTGAAAATGGACCTAATCC	6	154450394	R	OPRM1;OPRM1;OPRM1;OPRM1;OPRM1;OPRM1;OPRM1;OPRM1;OPRM1;OPRM1;OPRM1;OPRM1;OPRM1;OPRM1	NM_001145283;NM_001008503;NM_001145281;NM_001145287;NM_001145282;NM_000914;NM_001145287;NM_001145286;NM_001145284;NM_001008504;NM_001145285;NM_001145280;NM_001145279;NM_001008505	Body;Body;Body;1stExon;Body;Body;5'UTR;Body;Body;Body;Body;5'UTR;Body;Body
cg11931596	chr8	79674645	79674646	-	0.407408	0.453516	0.313597	0.248286	0.4117	0.317848	0.521671		0.457101	0.206266	0.329953	0.285295	0.225482	0.289355	0.11961		0.273295	0.382004	-0.108709	0.0362704	cg11931596	cg11931596	69666440	AAAAAAACCAAATCAAATCAAACTACATACTCTTCCACATACAATTAACA	53698421	AAAAAAACCAAATCAAATCGAACTACGTACTCTTCCGCGTACAATTAACG	I	A	Red	CGCGGGAAGCTGAAGAAGGCCAAGTCAAGTCGGACTGCGTGCTCTTCCGCGTGCAGTTGG[CG]GCAGCGCAGAAGTTCGGCATCGTCGCCCGCCCGCCGGCCGGTCCAGCCCTCCCCTCCCCG	37	8	79674645	AAGAAGGCCAAGTCAAGTCGGACTGCGTGCTCTTCCGCGTGCAGTTGGCG	8	79837200	R	IL7	NM_000880	Body
cg11949518	chr17	78912765	78912766	+	0.155718	0.19657	0.42503	0.465857	0.793882	0.399699	0.226747		0.622203	0.793727	0.836732	0.788259	0.497078	0.803327	0.784016		0.732192	0.3805	0.351691	0.00083729	cg11949518	cg11949518	25720331	AAAATAAAAATAAAAACTATAACACATAACCATATTTACATCCTTACACA	67678339	AAAATAAAAATAAAAACTATAACGCATAACCGTATTTACGTCCTTACACG	I	T	Red	CCTACAACGACCGCCTAAAACTCCACACGGAGAAACCGTTTTCTTTCTCCGCCACATTTA[CG]TGCAAGGACGCAAACACGGCCATGCGCCATAGTCTTTATTCCCATTTCTTCTATCAGAGA	37	17	78912765	CGTGCAAGGACGCAAACACGGCCATGCGCCATAGTCTTTATTCCCATTTC	17	76527360	F	RPTOR;RPTOR	NM_001163034;NM_020761	Body;Body	chr17:78915562-78915882	N_Shelf
cg11972810	chr15	76484379	76484380	+	0.507057	0.720017	0.481744	0.656755	0.488324	0.645127	0.45186		0.438802	0.508428	0.408227	0.507708	0.54912	0.495146	0.327796		0.462175	0.564412	-0.102237	0.0365875	cg11972810	cg11972810	46692406	CACTTTAAAACAACTACACAACTAACTAAACACATACAAAACCTAAAACA	10608475	CACTTTAAAACGACTACGCGACTAACTAAACACGTACGAAACCTAAAACG	I	C	Grn	GGCAGCTGCGCGCGCACCTGGCGCAGCAGGACCTGGACCTGGCTGCCGAGCGCGAAGCGG[CG]CTCCAGGCCCCGCACGTGCTCAGCCAGCCGCGCAGCCGCTTCAAAGTGTTGGAGGCCGGC	37	15	76484379	CACTTTGAAGCGGCTGCGCGGCTGGCTGAGCACGTGCGGGGCCTGGAGCG	15	74271434	F	C15orf27	NM_152335	Body	chr15:76484093-76484580	Island
cg11975397	chr1	159439981	159439982	-	0.524243	0.341425	0.35085	0.58295	0.785117	0.374549	0.325326		0.586142	0.553663	0.523633	0.791365	0.800458	0.557018	0.75164		0.651989	0.469209	0.18278	0.023339	cg11975397	cg11975397	61717500	CAACCAAAACCTCTTTAAAATATAAATCAAATTATATCACTATTCCCTAC			II			TAACTGCTCAGCAACCAGAGCCTCTTTAAAATATAAATCAGATTGTGTCACTGTTCCCTG[CG]TGAATCATTCTGGTGGCTTCCTTTTGCATTTAGAATAAAATGTAAATTTCTTCATAAGTC	37	1	159439981	CGCAGGGAACAGTGACACAATCTGATTTATATTTTAAAGAGGCTCTGGTT	1	157706605	R
cg12058390	chr7	4885521	4885522	+	0.115448	0.388917	0.169133	0.341894	0.202646	0.0802603	0.190702		0.204427	0.0624527	0.0272804	0.0833226	0.106597	0.128764	0.0677422		0.0972266	0.212714	-0.115488	0.0103433	cg12058390	cg12058390	36778457	CTAACTACAACCCCTAATTTCAACTAAAAAAAATTCTCAATTACACCACA	71723442	CTAACTACAACCCCTAATTTCGACTAAAAAAAATTCTCGATTACGCCACG	I	C	Grn	TTTGTTAGGCAGACACAGATGGAGACAGAGCTCTCCGGGGCTGTGCCGAGGAGAGAGCAG[CG]TGGCGTAACCGAGAACTTCCTCCAGCCGAAACCAGGGGCTGTAGCCAGTTACCCCGGGAA	37	7	4885521	CTGGCTACAGCCCCTGGTTTCGGCTGGAGGAAGTTCTCGGTTACGCCACG	7	4852047	F	RADIL	NM_018059	Body
cg12079548	chr12	8068600	8068601	-	0.422784	0.476566	0.289527	0.367506	0.386786	0.523185	0.253423		0.319502	0.262339	0.2377	0.244543	0.355886	0.339719	0.0742739		0.261995	0.388539	-0.126545	0.0240161	cg12079548	cg12079548	40675372	ACCAATCCCAACCTCATACAACCACCAAACTATTAAAAAATAAATAATCA	73648372	GCCAATCCCAACCTCATACGACCGCCGAACTATTAAAAAATAAATAATCG	I	C	Grn	CCGCCTCCGTGCGCCAGTCCCAGCCTCATGCGGCCGCCGGGCTATTGGGAGGTGGGTGGT[CG]CGGCCGCAGCGCCAAGTCGGGCTGGCGGGCTCAGTGCTCGCTGGGGGCAGGGCGGCGAAC	37	12	8068600	GCCAGTCCCAGCCTCATGCGGCCGCCGGGCTATTGGGAGGTGGGTGGTCG	12	7959867	R								TRUE
cg12121643	chr3	185911796	185911797	-	0.421047	0.399785	0.099328	0.0935186	0.303263	0.2411	0.35985		0.264919	0.111857	0.145936	0.136112	0.190004	0.0716932	0.11327		0.147685	0.273984	-0.1263	0.0388349	cg12121643	cg12121643	52661472	TAACCCAAACAAAAAACATACACACACATAAAATCATACTCCTAAATACA	29625427	TAACCCGAACAAAAAACGTACACACGCATAAAATCGTACTCCTAAATACG	I	C	Grn	AAACAGAGCTCCTGGCCCGAGCAGAGAGCGTGCACACGCATGAAATCGTGCTCCTGGGTG[CG]CCGGCGGCCAGGTGCCCGATGTCGGTCTTGGAAGCAGCGCCGGAGTCCGTCTGAACCCAG	37	3	185911796	TGGCCCGAGCAGAGAGCGTGCACACGCATGAAATCGTGCTCCTGGGTGCG	3	187394490	R	DGKG;DGKG;DGKG	NM_001346;NM_001080744;NM_001080745	Body;Body;Body	chr3:185911344-185912228	Island		DMR	TRUE
cg12141457	chr10	126182012	126182013	-	0.824187	0.849947	0.848181	0.824905	0.843371	0.796914	0.864885		0.639846	0.852866	0.815085	0.468096	0.782084	0.724584	0.826489		0.729864	0.836056	-0.106192	0.0257794	cg12141457	cg12141457	33791487	CACAAACTAAACAATACCCACCAAAAAAACAAAAACAACAAATAAAAACA	36694450	CACAAACTAAACGATACCCACCAAAAAAACAAAAACAACGAATAAAAACG	I	C	Grn	GGGACACAGGGGCACAGGCTGAGCGGTGCCCACCAAGGAGGCAGGAGCAGCGGGTGGAGG[CG]CCGGGGCAGACTGTCCCTCTCCTGGAAATGGAGTGATTTACATTTGGCATCTGTTTGGAC	37	10	126182012	CACAGGCTGAGCGGTGCCCACCAAGGAGGCAGGAGCAGCGGGTGGAGGCG	10	126172002	R	LHPP;LHPP	NM_022126;NM_001167880	Body;Body
cg12151328	chr3	112709521	112709522	-	0.63157	0.686728	0.491431	0.645627	0.652263	0.591243	0.605631		0.531305	0.32497	0.453175	0.617962	0.558317	0.383614	0.523882		0.484747	0.614928	-0.130181	0.00673661	cg12151328	cg12151328	46678394	TTAATAAAATAACCAAAAACTATAAAAATCAAACRTTCCTAAAATACATC			II			AACGTCAACAGTTAATAAGATAACCAAAAACTGTGAAAATCAAACGTTCCTGGAATGCAT[CG]GAGCTTCACACTTTAGTCCTTCGCTTGAGACTCAAAGGCCACATGGCCAGATAGGTCTTT	37	3	112709521	TAATAAGATAACCAAAAACTGTGAAAATCAAACGTTCCTGGAATGCATCG	3	114192211	R	GTPBP8;GTPBP8	NM_138485;NM_014170	TSS1500;TSS1500	chr3:112709666-112710270	N_Shore
cg12167823	chr4	185571549	185571550	-	0.373422	0.455228	0.323343	0.225463	0.286491	0.492784	0.279762		0.139825	0.204624	0.266822	0.268749	0.169139	0.27391	0.14414		0.209601	0.348071	-0.138469	0.0023196	cg12167823	cg12167823	68678321	AATCCTTCTACAAAAACAACATCAATTAAACCAACTATTAAAAACTACCA	67644368	AATCCTTCTACAAAAACGACGTCAATTAAACCGACTATTAAAAACTACCG	I	A	Red	TTTGGGCCGAGAGGTCCTTCTGCAAAGACGGCGTCAATTAAGCCGGCTGTTGGGAGCTGC[CG]AAGGCCCCATCTTTTATAGTCACAGAGTCCTGTGGTGAGAACTGGTAATGGAAGAGAGTG	37	4	185571549	CGGCAGCTCCCAACAGCCGGCTTAATTGACGCCGTCTTTGCAGAAGGACC	4	185808543	R	CASP3;CCDC111;CASP3	NM_004346;NM_152683;NM_032991	TSS1500;5'UTR;TSS1500	chr4:185569961-185570638	S_Shore
cg12182937	chr6	33215649	33215650	+	0.649643	0.268541	0.545958	0.533413	0.634473	0.605345	0.752958		0.63919	0.274494	0.444547	0.386485	0.558759	0.367476	0.260457		0.418773	0.570047	-0.151275	0.0469186	cg12182937	cg12182937	50701382	AAACATTTACTTCATATTCAACAACAAAATCTCAACATAAAACAAAAACA	17773354	AAACGTTTACTTCGTATTCAACAACAAAATCTCGACATAAAACGAAAACG	I	A	Red	ACGTTCAGCAGCTCTGAAATTAATGCCAAGGCGAGCAAACGCCCGCCCCCCACCCCCTGC[CG]CCCTCGCCTTATGCCGAGACTTTGCTGTTGAACACGAAGTAAACGTTTCCCAGAAAGCCC	37	6	33215649	CGCCCTCGCCTTATGCCGAGACTTTGCTGTTGAACACGAAGTAAACGTTT	6	33323627	F				chr6:33216103-33217463	N_Shore
cg12186981	chr11	6804983	6804984	-	0.600511	0.960448	0.960216	0.594601	0.624468	0.961297	0.576229		0.96152	0.97387	0.962741	0.953812	0.956217	0.954643	0.963852		0.960951	0.753967	0.206984	0.00499386	cg12186981	cg12186981	13809317	ATAAAAATCRCAATACTTATCTTTAAACCCTATATACTCTACTAACTCCC			II			TCTGCTTCCTGGTGGAAATCGCAATACTTGTCTTTAGACCCTGTGTGCTCTGCTGGCTCC[CG]GTAACGCATTTTTGCATCTATCAGATGATGAATATCCTAAAGGGCCATCTAAAAAGTGAT	37	11	6804983	CGGGAGCCAGCAGAGCACACAGGGTCTAAAGACAAGTATTGCGATTTCCA	11	6761559	R	OR2AG1	NM_001004489	TSS1500
cg12194929	chr8	63776755	63776756	+	0.747903	0.79212	0.731444	0.705549	0.690866	0.55323	0.832428		0.742428	0.571099	0.585521	0.716604	0.687897	0.537606	0.496837		0.619713	0.721934	-0.102221	0.0328397	cg12194929	cg12194929	14654505	CCTCTAATCCTACTATTTTTAATTTCACTTCTACRCAATATTCRCCATCC			II			GCGCGGAAACCAGCCGGGCTGCGGCTTTCACTTGCTCAACCGACCGGGAGGAGGCTCTGG[CG]GATGGCGAATACTGCGCAGAAGTGAAACTAAAAACAGCAGGATTAGAGGAGGCGGCCGAG	37	8	63776755	CTCTAATCCTGCTGTTTTTAGTTTCACTTCTGCGCAGTATTCGCCATCCG	8	63939309	F	NKAIN3	NM_173688	Body
cg12252547	chr8	120220032	120220033	-	0.632127	0.672563	0.69994	0.544064	0.821958	0.396301	0.419504		0.635372	0.252919	0.321266	0.551172	0.677602	0.0710603	0.176119		0.383644	0.598065	-0.214421	0.0331982	cg12252547	cg12252547	57759392	ATACRCTCAACTCTTTTCATATTATATAATCTAATATAAACATCTATACC			II			AGGAGCTTACTGTGCGCTCAACTCTTTTCATGTTATATGATCTAATGTGAGCATCTATGC[CG]GTGGATTTCACATCCCCGTTTCACGGACGAGGACACCTCCGGTGACCTGCAGGGACCCCG	37	8	120220032	CGGCATAGATGCTCACATTAGATCATATAACATGAAAAGAGTTGAGCGCA	8	120289213	R	MAL2	NM_052886	TSS1500	chr8:120220388-120221222	N_Shore		CDMR
cg12273319	chr19	50861262	50861263	+	0.178335	0.124768	0.35938	0.334614	0.518162	0.226955	0.36219		0.556117	0.258259	0.391949	0.512638	0.358155	0.411487	0.490249		0.425551	0.300629	0.124922	0.0397485	cg12273319	cg12273319	17681483	AAACRCACCCTAATAAAAAATTTTATAATACRAATCCCATAAAACCCCTC			II			GGATTACAACGACCGTGATGCTCCACGGCGCCGGGAGCTTTTGACGGAAGGTAGCGTAGG[CG]AGGGGCTTCATGGGACTCGTATTACAAAACCCCTCACCAGGGTGCGTCCTGGAGAAAAGG	37	19	50861262	GACGCACCCTGGTGAGGGGTTTTGTAATACGAGTCCCATGAAGCCCCTCG	19	55553074	F				chr19:50860846-50861263	Island
cg12380441	chr11	1403976	1403977	-	0.541216	0.597207	0.370008	0.482457	0.413013	0.460719	0.384268		0.404146	0.220282	0.388967	0.367441	0.44285	0.268384	0.215494		0.329652	0.464127	-0.134475	0.00683279	cg12380441	cg12380441	57799491	CTAACCCCTATCCAAAAACAAATAAATACAAAATATAAACAAAAAAAACA	14778404	CTAACCCCTATCCAAAAACAAATAAATACGAAATATAAACAAAAAAAACG	I	A	Red	TGACCCAGCCGTCTGACCCCTGTCCAGGGACAGGTGGGTGCGGGGTGTGAGCAGAGAGGA[CG]GAGGCAGGTGTGGCTGTGGGCAGGGTGGCTTCTCTAAGGTCCCCCGTGGTAGTGGGGGAT	37	11	1403976	CTGACCCCTGTCCAGGGACAGGTGGGTGCGGGGTGTGAGCAGAGAGGACG	11	1360552	R				chr11:1404214-1404711	N_Shore			TRUE
cg12400956	chr15	89147360	89147361	-	0.190448	0.656698	0.321073	0.368797	0.223825	0.206626	0.230004		0.224726	0.148033	0.118664	0.163498	0.202942	0.274648	0.229656		0.194595	0.313924	-0.119329	0.0398666	cg12400956	cg12400956	52775317	CTCAATTTATCRTATATACAAACRAAAACCCRAACAAATAAATAAATCCC			II			TGCTTTGAAGCCTCAGTTTGTCGTGTGTGCAGGCGAGGACCCGGGCAGGTGGGTGAGTCC[CG]CTTGGGCGCTGCCTGGGTGTGCTCTGCTCCAGCATGCGTCGGTCGAGAGTGAGTGAGAAT	37	15	89147360	CGGGACTCACCCACCTGCCCGGGTCCTCGCCTGCACACACGACAAACTGA	15	86948364	R				chr15:89147660-89149198	N_Shore		DMR
cg12406683	chr1	146548032	146548033	-	0.860796	0.837649	0.120567	0.676654	0.801603	0.588282	0.119023		0.87043	0.896683	0.59566	0.800555	0.866924	0.809417	0.849644		0.812759	0.572082	0.240677	0.0403434	cg12406683	cg12406683	39642444	ACTTTCAATAAAAACAACAAATATTTAAAAACCATTCRATTACRTCTTTC			II			CAGAGAAGAAGACTTTCAGTAGAAACAGCAGATATTTAAAAGCCATTCGATTACGTCTTT[CG]CTTGTTTGTGTGTAGACCCTCTTTTCATATCTTTGTAAGTGTGGCACAGGTGAACTGGAT	37	1	146548032	CTTTCAGTAGAAACAGCAGATATTTAAAAGCCATTCGATTACGTCTTTCG	1	145014656	R				chr1:146549850-146550075	N_Shore		RDMR
cg12417603	chr12	130502586	130502587	-	0.616603	0.455919	0.579924	0.67862	0.589922	0.536713	0.619203		0.761543	0.769102	0.737817	0.641887	0.669309	0.416328	0.905907		0.70027	0.582415	0.117855	0.0460085	cg12417603	cg12417603	17698366	TATTTCCTAACTAAACRACCTTAAACTACAAACAAAAAACTCCAAACTTC			II			CCCAGCGTTGCTATTTCCTGGCTAAACGACCTTGGGCTACAAACAAAAGGCTCCAGGCTT[CG]GTATCATCCCGTGGAGAGTGACGGTGCCTGCTTCGCGCAGTCTGTCTGAGAATCAAGTGA	37	12	130502586	ATTTCCTGGCTAAACGACCTTGGGCTACAAACAAAAGGCTCCAGGCTTCG	12	129068539	R
cg12419862	chr22	24373484	24373485	+	0.0517001	0.0390725	0.0503739	0.28317	0.257773	0.0448904	0.261366		0.0370021	0.0329441	0.0349557	0.0294669	0.0496837	0.0316319	0.0446694		0.0371934	0.141192	-0.103999	0.00797933	cg12419862	cg12419862	52701467	AAAACCAAAACACACAATATTCACAAAAACAAAAATCCCAATACAAACCA	20663319	AAAACCGAAACGCGCAATATTCGCGAAAACAAAAATCCCAATACAAACCG	I	A	Red	CGCACGTCTTTCCCTTGTCGCCCTCCCCAGTCATGACCCGGACGTGACCTTCAGGGACCT[CG]GCCTGTACTGGGATCCCTGTCCCCGCGAACACTGCGCGTTTCGGCTTTCGCGCGCTCGGG	37	22	24373484	CGGCCTGTACTGGGATCCCTGTCCCCGCGAACACTGCGCGTTTCGGCTTT	22	22703484	F	LOC391322	NM_001144931	Body	chr22:24372912-24373725	Island
cg12436019	chr13	101174364	101174365	+	0.433226	0.817939	0.519383	0.567985	0.543603	0.594957	0.678791		0.528186	0.439742	0.411894	0.469727	0.540969	0.44773	0.187036		0.432184	0.593698	-0.161514	0.0159205	cg12436019	cg12436019	33711343	CAATTAATACACAACATCTACTATACAAAAACAAAACATAAAACACTTCC			II			TCGAAACAGTTGCGGTCTGAACAGGCAGGAAACAGTTTTCTTTTAATTGCCGAAATCATT[CG]GAAGTGCTTCATGCCCTGCTTCTGTACAGCAGATGCTGTGCATTAATTGGCCTGCGTAGA	37	13	101174364	CGGAAGTGCTTCATGCCCTGCTTCTGTACAGCAGATGCTGTGCATTAATT	13	99972365	F	PCCA;PCCA	NM_001127692;NM_000282	Body;Body					TRUE
cg12463578	chr6	29644756	29644757	-	0.346345	0.370798	0.561079	0.289723	0.535688	0.449257	0.45115		0.601162	0.626188	0.47247	0.561712	0.51163	0.482252	0.544017		0.542776	0.429149	0.113627	0.012558	cg12463578	cg12463578	64606435	AAATAACAACTACCTCACCCACCCATAAAAACATCTTCTATACAAATTCA	53682369	AAATAACAACTACCTCGCCCACCCATAAAAACGTCTTCTATACAAATTCG	I	A	Red	TGGCTTCCTGCAGGGTGGCAGCTACCTCGCCCACCCATGGGAGCGTCTTCTGTACAGGTT[CG]ATTGGCTTCAGCTGTTCAAACATCTTCTCTTCTGTGGTGTCTCTTTCTAGCTTTATCCAC	37	6	29644756	CGAACCTGTACAGAAGACGCTCCCATGGGTGGGCGAGGTAGCTGCCACCC	6	29752735	R	ZFP57	NM_001109809	1stExon
cg12479933	chr4	174428790	174428791	+	0.309883	0.212385	0.159299	0.244973	0.178831	0.437135	0.313489		0.24437	0.241213	0.107205	0.149123	0.133913	0.100046	0.11094		0.155258	0.265142	-0.109884	0.00760883	cg12479933	cg12479933	57653459	ACCTCCAAAATTAATAATAATTCTAATAATAACRACCACAAAATAAAAAC			II			TCTTCCCACATCTCCCCTACCTGCTTGAAAGGGGGTGTTAAGACCTCCTCCACACCTGAG[CG]CCCCCACCCTGTGGCCGCCACCACCAGAACCACCATCAACTCTGGAGGCCGATCTGAGGA	37	4	174428790	CGCCCCCACCCTGTGGCCGCCACCACCAGAACCACCATCAACTCTGGAGG	4	174665365	F				chr4:174430386-174430861	N_Shore		RDMR	TRUE
cg12491114	chr17	39685524	39685525	+	0.505891	0.572982	0.530021	0.635572	0.417374	0.697434	0.505844		0.542823	0.277011	0.457846	0.412863	0.502405	0.361936	0.385873		0.420108	0.55216	-0.132051	0.00945693	cg12491114	cg12491114	49734485	TCCCTACAACTATTCTCAAAAAACTATTATCACCTAAAACACTAAATAAC			II			CGGGCATTTTGAGCTGCACGAACCCAGCCCTCTCAAGACAAAGCTGCCTCACCCTGCTGT[CG]CCATTCAGTGCCCCAGGTGACAACAGTCTCCTGAGAACAGCTGCAGGGAGCGGTTCTGGC	37	17	39685524	CGCCATTCAGTGCCCCAGGTGACAACAGTCTCCTGAGAACAGCTGCAGGG	17	36939050	F	KRT19	NM_002276	TSS1500	chr17:39683908-39684599	S_Shore
cg12492938	chr12	114025383	114025384	+	0.657128	0.545111	0.648868	0.591744	0.744772	0.512757	0.708358		0.749756	0.648388	0.722544	0.731171	0.72158	0.797768	0.891162		0.751767	0.629819	0.121948	0.0090313	cg12492938	cg12492938	33785344	ACATAATCACAAATACATATACATTAATACACACTCAAATACCTACATAC			II			AAATGTAAGTGTGGATGAGAGAGGTGCACACAAGCACATATATAAGTAAATCTTCATTCA[CG]CATGCAGGCATCTGAGTGTGTACCAATGTATATGTATTTGTGATTATGTGCATGCAAGTG	37	12	114025383	CGCATGCAGGCATCTGAGTGTGTACCAATGTATATGTATTTGTGATTATG	12	112509766	F				chr12:114029318-114029752	N_Shelf			TRUE
cg12497374	chr3	14339534	14339535	-	0.694453	0.749986	0.456084	0.614796	0.54808	0.560098	0.540895		0.492643	0.558882	0.482681	0.480725	0.523601	0.416033	0.452239		0.486686	0.594913	-0.108227	0.0140856	cg12497374	cg12497374	47762438	CCRCAAATAAACAAAAAATACRAATAAAAACTACCCTTAAAATAAAAACC			II			GGCACTGACGCCCGCAGATGGGCAGGGGATGCGGGTGGGGGCTGCCCTTGGGGTGGAGGC[CG]TGGAGCGCATCCCGCTGTGTGATCGGGCACGTGGCTTCGCTGCCCTGAACCTCCCTTTCC	37	3	14339534	CGGCCTCCACCCCAAGGGCAGCCCCCACCCGCATCCCCTGCCCATCTGCG	3	14314538	R				chr3:14339249-14339574	Island			TRUE
cg12523932	chr4	39448653	39448654	-	0.313269	0.333735	0.309454	0.320025	0.318251	0.38465	0.295253		0.270034	0.420173	0.0827001	0.097774	0.365558	0.11906	0.20773		0.22329	0.324948	-0.101658	0.0291528	cg12523932	cg12523932	46688415	TACTAACTCACACTAAAAAACAACCAAACACTTCCTACAATTCAAAATCA	25695338	TACTAACTCGCACTAAAAAACGACCGAACGCTTCCTACAATTCGAAATCG	I	C	Grn	CGCCAACCCCTATGCTGACTCGCACTGGAGGGCGGCCGAGCGCTTCCTGCAGTTCGAGAT[CG]CCTGGTTCGCCGAGCCGCTCTTCAAGACCGGGGACTACCCCGCGGCCATGAGGGAATACA	37	4	39448653	TGCTGACTCGCACTGGAGGGCGGCCGAGCGCTTCCTGCAGTTCGAGATCG	4	39125048	R	KLB	NM_175737	Body	chr4:39448184-39449054	Island			TRUE
cg12545687	chr13	53423262	53423263	+	0.120993	0.522683	0.163702	0.174595	0.18491	0.0827315	0.328087		0.175013	0.107047	0.090754	0.0687965	0.0797061	0.128688	0.170526		0.117219	0.225386	-0.108167	0.0398262	cg12545687	cg12545687	33643405	ATTTTCCCTTATCCTTCAAACTTCTTAATCRAAAAACTATTCCAAACACC			II			GCCCCCTACCCACAGACTTGCTCTGCTGAATGAGGCTCTGCTTTCCTTCTCTCCTAGCTA[CG]GTGCCTGGAATAGCCTCTCGATTAAGAAGCCTGAAGGATAAGGGAAAATTGATTTTATTC	37	13	53423262	CGGTGCCTGGAATAGCCTCTCGATTAAGAAGCCTGAAGGATAAGGGAAAA	13	52321263	F	PCDH8;PCDH8	NM_032949;NM_002590	TSS1500;TSS1500	chr13:53424941-53425995	N_Shore		CDMR	TRUE
cg12600858	chr11	92702530	92702531	-	0.25952	0.422785	0.269303	0.390812	0.219948	0.4513	0.456631		0.221013	0.405099	0.127216	0.188156	0.202498	0.21886	0.36253		0.246482	0.3529	-0.106418	0.0358219	cg12600858	cg12600858	32704480	ACCTAAACACAACTTCTCTTAAAAACACTATAAAAAAAATCAAAATCTCA	21673477	ACCTAAACACAACTTCTCTTAAAAACGCTATAAAAAAAATCGAAATCTCG	I	A	Red	TTGGACGTCCCTACCTAGACACAGCTTCTCTTGGGGACGCTGTGGAGGAAATCGGGGTCT[CG]GGTGTGGCTATATACTCAGGGACAGAAGCTAGACGCGCTCCGCAGCCTGAGGTGGGCCAG	37	11	92702530	ACCTAGACACAGCTTCTCTTGGGGACGCTGTGGAGGAAATCGGGGTCTCG	11	92342178	R	MTNR1B	NM_005959	TSS1500	chr11:92702789-92703434	N_Shore			TRUE
cg12646804	chr5	2008188	2008189	-	0.812908	0.864131	0.77032	0.83422	0.83832	0.851868	0.830259		0.773665	0.67026	0.837588	0.602417	0.692995	0.662699	0.820829		0.722922	0.828861	-0.105939	0.00424889	cg12646804	cg12646804	55740312	CTTTAAAATTCTATCCAACTACATTCAACCATCCAACAACAAATCCCAAC			II			CATGGCGGTGACTTTGGAATTCTGTCCAGCTGCATTCAGCCATCCAGCAACAGGTCCCAG[CG]TGAACAGGTCCCCCGGAGCGAGCGCTCGGGAATGTCTCCTGGCCAGGCCTGGAGATTGCA	37	5	2008188	CGCTGGGACCTGTTGCTGGATGGCTGAATGCAGCTGGACAGAATTCCAAA	5	2061188	R				chr5:2008187-2008428	Island
cg12649455	chr20	61878032	61878033	+	0.651541	0.496999	0.536126	0.605995	0.549044	0.727607	0.605408		0.492384	0.528631	0.275537	0.40083	0.453	0.242581	0.454682		0.406806	0.596103	-0.189297	0.00102003	cg12649455	cg12649455	16653315	AACTACAACACAACTAATACCATCACTAAAAAAACTTCTAACCAATCTCA	33804507	AACTACAACACGACTAATACCGTCGCTAAAAAAACTTCTAACCGATCTCG	I	A	Red	AGGTCCACCTGGTGTGTTGCGTCGACACCACCGTGCGCACCAGGAAAAGCCAGGGAGCCT[CG]AGATCGGTCAGAAGTTCCTCCAGCGACGGCACCAGCCGTGCTGCAGTCACATTGGCCCTG	37	20	61878032	GACTGCAGCACGGCTGGTGCCGTCGCTGGAGGAACTTCTGACCGATCTCG	20	61348477	F	NKAIN4	NM_152864	Body	chr20:61877854-61878071	Island			TRUE
cg12688234	chr5	169407439	169407440	+	0.563368	0.526228	0.609617	0.576104	0.573362	0.789764	0.663483		0.701876	0.488073	0.49816	0.387903	0.442931	0.522656	0.505906		0.506786	0.614561	-0.107774	0.0357979	cg12688234	cg12688234	65791336	TTCACATAATAACTACCRAACAATTTATTCRACTTTTTATTTATTCCTAC			II			TAAGTCCTTCATATTGTAATTTTCACTGTTTATATGCAAGAAGTGTAGTGGGTCTGCTCA[CG]TAGGAATAAATAAAAAGCCGAACAAACTGCTCGGCAGCTACCATGTGAAAAGAAAAGACC	37	5	169407439	TCACATGGTAGCTGCCGAGCAGTTTGTTCGGCTTTTTATTTATTCCTACG	5	169340017	F	FAM196B;DOCK2;FAM196B	NM_001129891;NM_004946;NM_001129891	5'UTR;Body;1stExon
cg12707346	chr12	64960957	64960958	-	0.452322	0.462614	0.454319	0.450438	0.399181	0.367745	0.384177		0.427994	0.356729	0.236609	0.281489	0.241922	0.278322	0.438911		0.32314	0.424399	-0.10126	0.00772925	cg12707346	cg12707346	36652432	ACAAAAACCAAACTAAAAAACAAAAACRTAAATAACCACACCAATACCCC			II			GGAAACCTGTTGCAGGAGCCAGGCTGGGAGACAAAGGCGTGGGTGACCACACCAATGCCC[CG]TGGGAGGCCCTGGGTGACATTTTGCCTGAACATAAGAGGATGATAGTTACACCCTGGTTC	37	12	64960957	CGGGGCATTGGTGTGGTCACCCACGCCTTTGTCTCCCAGCCTGGCTCCTG	12	63247224	R								TRUE
cg12743416	chr7	138229989	138229990	-	0.118686	0.736549	0.679726	0.121181	0.831795	0.202617	0.659046		0.177492	0.165538	0.121094	0.193332	0.201382	0.106039	0.178004		0.163269	0.478514	-0.315246	0.0116761	cg12743416	cg12743416	66736391	TTCACATAAAAACTATCAAAAATCTTACTATCTTACCTTCTCTTCCTAAC			II			GTATCTATATATTCACATAAAAACTATCAAGAATCTTACTGTCTTGCCTTCTCTTCCTGG[CG]TGGAGGCACCAGCATGGTGACTGAGGTCACTGCACATTGGAGAGGGTTGGGGAACCGCAA	37	7	138229989	CGCCAGGAAGAGAAGGCAAGACAGTAAGATTCTTGATAGTTTTTATGTGA	7	137880529	R	TRIM24;TRIM24	NM_003852;NM_015905	Body;Body
cg12759523	chr15	22923501	22923502	-	0.631396	0.814301	0.794514	0.912767	0.555364	0.669182	0.853968		0.556915	0.761933	0.501914	0.558215	0.556209	0.536286	0.670372		0.591692	0.747356	-0.155664	0.0115965	cg12759523	cg12759523	65673427	ATATACACTAAAAAACCCATTAAACAATACTTTAATTTTTACTTTTAACC			II			AATTTACATTTATGTACACTGAAAGGCCCATTAGACAGTACTTTGATTTTTGCTTTTAAC[CG]CCAAGCACTTTGGAAGAGCTGTGGGGTCGTTGTGTGTCCTGCGCCCTCGCCGCTTAGCCT	37	15	22923501	TGTACACTGAAAGGCCCATTAGACAGTACTTTGATTTTTGCTTTTAACCG	15	20474942	R	CYFIP1	NM_014608	5'UTR					TRUE
cg12763978	chr6	28601519	28601520	+	0.794421	0.678555	0.718259	0.730132	0.690405	0.681176	0.763795		0.774718	0.929898	0.888158	0.869142	0.889041	0.868465	0.584786		0.829173	0.722392	0.106781	0.0091967	cg12763978	cg12763978	52653402	TTCTACCCTCTCTCAACCACRAAAATCATCTTAAAAATTAATTTTAAAAC			II			GGTGAGGCAGCTGGTTTGCGCTGGAGCCCCAGCCACGAGGAGGCCCCTGCCCAACCCTTC[CG]CCTCAAAACTAACTCTTAAGATGATCCTCGTGGCTGAGAGAGGGTAGAATCATCTTCAAC	37	6	28601519	CGCCTCAAAACTAACTCTTAAGATGATCCTCGTGGCTGAGAGAGGGTAGA	6	28709498	F				chr6:28602853-28603295	N_Shore
cg12769599	chr11	87837113	87837114	-	0.269021	0.433756	0.325724	0.44356	0.330107	0.411932	0.181042		0.327623	0.114718	0.356943	0.173472	0.17856	0.248533	0.228533		0.232626	0.342163	-0.109537	0.0265662	cg12769599	cg12769599	36664488	AAACAAATATCCTTCCTTACCAACAACCAACTTTCTTACCAAAAAATATC			II			GTGCTGCCAGAAGACAAGTGTCCTTCCTTACCAGCAGCCAGCTTTCTTGCCAGAAGGTGT[CG]TCAGTGAGGGTGGAAGACCTAGCGGTCCACAACCCCCAGTGAGTTTCAGTGATTTCCCAG	37	11	87837113	CGACACCTTCTGGCAAGAAAGCTGGCTGCTGGTAAGGAAGGACACTTGTC	11	87476761	R								TRUE
cg12821804	chr11	2890705	2890706	-	0.193604	0.496021	0.223966	0.257323	0.247658	0.352679	0.285153		0.287339	0.269315	0.0953797	0.122928	0.136801	0.186516	0.0938741		0.170308	0.293772	-0.123465	0.00718452	cg12821804	cg12821804	63696350	CCATATAATTACACAAAACCAAAAAAAATAAACCCCTATATATACAACCA	71658415	CCATATAATTACGCGAAACCAAAAAAAATAAACCCCTATATATACGACCG	I	A	Red	GACGCGGATTTGCCATATGGTTGCGCGGAGCCAGGAAGAATGGGCCCCTGTGTGTGCGAC[CG]GGACGCAGCGGCGCGGGCCGTGCCAGCCGGGCGGAGCCGGGTGCCCGACGGCGCAGGACG	37	11	2890705	CCATATGGTTGCGCGGAGCCAGGAAGAATGGGCCCCTGTGTGTGCGACCG	11	2847281	R	KCNQ1DN	NR_024627	TSS1500	chr11:2890388-2891337	Island
cg12858902	chr1	110254854	110254855	-	0.364455	0.4665	0.159752	0.309132	0.322512	0.155685	0.103702		0.164302	0.0845075	0.214633	0.138737	0.273663	0.0956387	0.115024		0.155215	0.26882	-0.113605	0.0405729	cg12858902	cg12858902	16736357	ATATTTCAAAATTATAACAAACCAAAAAACAAAATCACAACAAAACCCCA	38620364	GTATTTCGAAATTATAACGAACCGAAAAACGAAATCGCAACAAAACCCCG	I	C	Grn	CTACAGAATGGCGTGTTTCGGGGTTGTGGCGGGCCGAGGGGCGGGGTCGCAGCAAGGCCC[CG]CCTGTCCCCTCCTGGGCCTCTCAAAGTCTGAGCCCCGCTCCGCTGATGCCTGTCTGCAGA	37	1	110254854	CGGGGCCTTGCTGCGACCCCGCCCCTCGGCCCGCCACAACCCCGAAACAC	1	110056377	R	GSTM5	NM_000851	TSS200
cg12861797	chr15	43585817	43585818	-	0.480668	0.485363	0.329247	0.432001	0.402205	0.519776	0.551505		0.474059	0.266127	0.318188	0.46552	0.287193	0.357607	0.250232		0.345561	0.457252	-0.111691	0.0148327	cg12861797	cg12861797	32783351	ATAATACTCCTTATTATTCCTAAAACTCTACAAATCRACAAACTCAAACC			II			ATCTCCTGCGTGTGGTGCTCCTTGTTGTTCCTGGAGCTCTGCAGGTCGACAGACTCAAGC[CG]CAAGGTTGCCACTAGGGGAGAGGAGGGGACAGGTCACGCCCACCTGCAGTCCCCTGGGCT	37	15	43585817	CGGCTTGAGTCTGTCGACCTGCAGAGCTCCAGGAACAACAAGGAGCACCA	15	41373109	R	TGM7	NM_052955	Body					TRUE
cg12876594	chr9	35791798	35791799	+	0.434996	0.283493	0.459289	0.499616	0.237577	0.376338	0.437097		0.315466	0.282693	0.162201	0.241295	0.274488	0.386821	0.32079		0.283394	0.389772	-0.106379	0.0239583	cg12876594	cg12876594	27790339	AAATAAATCTCCCTATAAAAAATTCTCCCRAAACTCCTACTTAAACTAAC			II			GAGAGGAGCGGGGACACGGGCGGGGCCGCCGTAGCTCCGGATGGGACCAGCGCCCGGGCC[CG]TTAGTCCAAGCAGGAGCTCCGGGAGAATCCTTCACAGGGAGATTTACCCCTGCCTTCCCC	37	9	35791798	GGTAAATCTCCCTGTGAAGGATTCTCCCGGAGCTCCTGCTTGGACTAACG	9	35781798	F	NPR2	NM_003995	TSS1500	chr9:35791584-35791924	Island
cg12955789	chr5	179588551	179588552	-	0.678358	0.54683	0.668517	0.718653	0.736766	0.758376	0.693424		0.793875	0.892934	0.664786	0.895635	0.829237	0.526492	0.96592		0.795554	0.685846	0.109708	0.03905	cg12955789	cg12955789	26792344	CATCACCATAACATCTTAAAAACCTAACACAAACTCTATAATCCTAAACA	56703446	CATCGCCGTAACGTCTTAAAAACCTAACGCGAACTCTATAATCCTAAACG	I	C	Grn	TGGGGCCGGGGCCATCGCCGTGGCGTCTTGAGGACCTGACGCGAGCTCTGTGGTCCTGGA[CG]CCAGCCCAGGGAGGGCAGATGTCTGCACTGACTGGGATCCGGGGCTGTGAGGGCGGCGCT	37	5	179588551	CATCGCCGTGGCGTCTTGAGGACCTGACGCGAGCTCTGTGGTCCTGGACG	5	179521157	R	RASGEF1C	NM_175062	5'UTR	chr5:179588400-179588773	Island
cg12968598	chr6	47444699	47444700	+	0.759316	0.514071	0.735232	0.856929	0.674839	0.683271	0.810848		0.798423	0.644191	0.46556	0.495202	0.719575	0.517679	0.490016		0.590092	0.719215	-0.129123	0.042603	cg12968598	cg12968598	24705305	CCCCCTTCTATTTAAATAAACCCAATTCCAAAACAAATATATATATAAAC			II			GACTGAGAATTACAAAATTTCTTGAAAAAGCACTAGGCACAATAGTTGGCGTTCAACAAA[CG]CTCACACACACATCTGCCCTGGAATTGGGTCTACTTAAACAGAAGGGGGAAAAAAAGCTT	37	6	47444699	CGCTCACACACACATCTGCCCTGGAATTGGGTCTACTTAAACAGAAGGGG	6	47552658	F	CD2AP	NM_012120	TSS1500	chr6:47445108-47446091	N_Shore		RDMR
cg12996100	chr8	11470690	11470691	+	0.535052	0.517189	0.435229	0.529385	0.395047	0.419244	0.499327		0.440742	0.280178	0.482193	0.260963	0.444763	0.324107	0.351167		0.369159	0.475782	-0.106623	0.0108331	cg12996100	cg12996100	70697406	AACTCCCTCTTATCCTCTACAAAATCAACCCAACCAATTAAAAAAAACCA	41685319	GACTCCCTCTTATCCTCTACGAAATCAACCCAACCAATTAAAAAAAACCG	I	A	Red	TAATGAGGAAGGCCAGAGCACCCGCCAACCGGTCCCGGCTCAGACAGCCAGACGGCTGGC[CG]GCCCCTTCCAACTGGCTGGGCTGATCTCGCAGAGGATAAGAGGGAGCCGGCGGCTTCGGC	37	8	11470690	CGGCCCCTTCCAACTGGCTGGGCTGATCTCGCAGAGGATAAGAGGGAGCC	8	11508099	F				chr8:11471014-11471249	N_Shore			TRUE
cg13000136	chr5	34839819	34839820	+	0.2357	0.623037	0.187712	0.166295	0.238814	0.109706	0.251505		0.25835	0.172691	0.129823	0.116338	0.0918106	0.121591	0.0526764		0.134754	0.258967	-0.124213	0.0272372	cg13000136	cg13000136	70714396	AAACCCAAATCRAACRCAATTACTTATTAAATATTAACATCCACCAAATC			II			GGTCAGAAAGCCACTCAGGGCTCGGTGGGAATTAGTGATTCTGGAGGGTGAAAGGAGAGG[CG]ACTTGGTGGATGTTAACATTCAATAAGTAACTGCGTTCGATTTGGGTTTGATTTAAGCGA	37	5	34839819	AACCCAAATCGAACGCAGTTACTTATTGAATGTTAACATCCACCAAGTCG	5	34875576	F	TTC23L	NM_144725	5'UTR	chr5:34838921-34839624	S_Shore
cg13078798	chr1	92203667	92203668	-	0.583493	0.932386	0.589307	0.599797	0.600794	0.0813353	0.89929		0.604876	0.646001	0.652473	0.0738278	0.0778102	0.0541324	0.0602126		0.309905	0.612343	-0.302439	0.0314933	cg13078798	cg13078798	67702356	AAATAAAAATTCTACCTAATAACTTTCAAACTAAAACATCAACTCTTCCC			II			GACTCTCTCACAAGTAAGAATTCTACCTGATGGCTTTCAAACTGGAACATCAGCTCTTCC[CG]GTGCTACAGCAGCCTACAGGCCTTCGAACTGGAACTGGGGCACTGGCTCTGCAGATTTTG	37	1	92203667	CGGGAAGAGCTGATGTTCCAGTTTGAAAGCCATCAGGTAGAATTCTTACT	1	91976255	R	TGFBR3	NM_003243	Body					TRUE
cg13133387	chr17	43417272	43417273	-	0.938231	0.935935	0.940752	0.951369	0.923254	0.92666	0.887691		0.919912	0.520705	0.536043	0.927425	0.937699	0.44791	0.515745		0.686491	0.929127	-0.242636	0.00521025	cg13133387	cg13133387	46622418	AATAATCCCATAAAAAATATCAAATCCAAAACCTAACCCAAATAACCCCC			II			TGCTCTTTTGAGATGATCCCATGAAAAGTGTCAGGTCCAGGACCTGACCCAGATAACCCC[CG]ACTGTTTTCACCATGTATGTTCACCTCAGACCCTGGCAGAGACCCCAACAGCAGCAAGGT	37	17	43417272	CGGGGGTTATCTGGGTCAGGTCCTGGACCTGACACTTTTCATGGGATCAT	17	40773055	R								TRUE
cg13144588	chr19	3969950	3969951	+	0.425149	0.477667	0.520269	0.559644	0.643621	0.294624	0.39072		0.353349	0.547111	0.219673	0.344774	0.417954	0.303826	0.319654		0.358049	0.473099	-0.11505	0.0427249	cg13144588	cg13144588	70792369	AAAATAACATAACAAAACCCAACCCAATAAACACAACACCTCTTTTTATC			II			ATGGACAGACCTGTCCAGCAAACACAAGCCTCCCACCTCTCCACTCTGAAGCTCCAAACT[CG]ACAAAAAGAGGTGCTGTGTTTACTGGGCTGGGTCCTGTCATGTCACCTCTTAGAGCCCCA	37	19	3969950	AGGTGACATGACAGGACCCAGCCCAGTAAACACAGCACCTCTTTTTGTCG	19	3920950	F	DAPK3	NM_001348	TSS200	chr19:3970536-3970746	N_Shore		RDMR
cg13160891	chr8	96768366	96768367	-	0.609159	0.5782	0.664576	0.649725	0.626036	0.708774	0.787891		0.614954	0.712418	0.328501	0.437259	0.398587	0.576812	0.545882		0.516345	0.660623	-0.144278	0.013731	cg13160891	cg13160891	47666301	AATTACACAACACTTCTCCCATAAACAACATAAATAACCTAATTACCTTC			II			TCTTTTATACCAGTTGCACAACACTTCTCCCATAAACAGCATGAATGGCCTGGTTACCTT[CG]TTCCACGCAGAAGTGGCTCCTCCTTATGTGTTGTGGAAACTTCTCCCTTGCTCTCCAGTG	37	8	96768366	GTTGCACAACACTTCTCCCATAAACAGCATGAATGGCCTGGTTACCTTCG	8	96837542	R								TRUE
cg13178766	chr12	71113470	71113471	+	0.0974097	0.122508	0.226585	0.133941	0.201713	0.12571	0.233976		0.193746	0.431916	0.271046	0.313477	0.32586	0.136127	0.519938		0.313159	0.16312	0.150038	0.00560665	cg13178766	cg13178766	15792404	ATAAATTCAAACTACAAATACTCTTAACAAAAATTTCCAACTAAACRCCC			II			TACTAACAAGCGATAAAAGGCCTTCCGATGGATACCAAATGAGAACCTTCCAGAGGGCCA[CG]GGCGCCCAGCTGGAAACCCCTGCTAAGAGCATCTGCAGTCTGAACCCACAGTGACTGCGC	37	12	71113470	CGGGCGCCCAGCTGGAAACCCCTGCTAAGAGCATCTGCAGTCTGAACCCA	12	69399737	F	PTPRR;PTPRR	NM_130846;NM_002849	Body;Body
cg13196550	chr11	2290105	2290106	-	0.541779	0.331182	0.398102	0.441006	0.433004	0.454427	0.354453		0.281452	0.358334	0.292699	0.346373	0.245874	0.344748	0.344996		0.316354	0.421993	-0.10564	0.00277806	cg13196550	cg13196550	72696473	TTAAAAAATCCTCTCCCCTCCRAAAAAATCTCCAAATATTAATACCCCCC			II			TCTCTGTGCCCTTAGAAAATCCTCTCCCCTCCGGAAAAATCTCCAAGTGTTGGTGCCCCC[CG]CCCCACTGCAGTCGAGAAGCTGTGGGGAGGGGCGGCGTCGGAGGAAGCCGCCAGCCCTTA	37	11	2290105	CGGGGGGCACCAACACTTGGAGATTTTTCCGGAGGGGAGAGGATTTTCTA	11	2246681	R	ASCL2	NM_005170	3'UTR	chr11:2290104-2292932	Island
cg13200482	chr21	47064462	47064463	-	0.78816	0.829942	0.729399	0.829954	0.749017	0.590513	0.734113		0.808798	0.712276	0.661804	0.737547	0.497993	0.584972	0.302522		0.61513	0.750157	-0.135026	0.045537	cg13200482	cg13200482	58660473	AAAAAAATTTTTTTCTTTTTTTTACCTAATAATATTTTCCAATTCCCTCC			II			TCTTGTTTCGTGAAAGAGTTTTTTTCTTTTTTTTGCCTGGTGATGTTTTCCAATTCCCTC[CG]CGCCACTCTGAAGTATATTACTGGCATAAGAAATTTGAAAGTTAACCAAAAGTCGGGTCC	37	21	47064462	AAAGAGTTTTTTTCTTTTTTTTGCCTGGTGATGTTTTCCAATTCCCTCCG	21	45888890	R				chr21:47061773-47064308	S_Shore		CDMR
cg13286698	chr8	11203882	11203883	+	0.443385	0.412461	0.515777	0.589727	0.407998	0.542532	0.357948		0.628105	0.804103	0.567604	0.55067	0.455148	0.51321	0.551576		0.581488	0.467118	0.11437	0.0327872	cg13286698	cg13286698	15751340	TAACATCTCAAAAAACTTAAAATTACCRAAACCACRATACCCCCAAAAAC			II			CAGGGACAGGTTGCCTGGGTCAGCATTCTGGTCCCCCGTGGCCTTGATCCCATCTCGTCA[CG]TCTCTGGGGGTATCGTGGTCTCGGTAATCTCAAGTCTCTTGAGATGCCAAAAGTCTGAAA	37	8	11203882	GGCATCTCAAGAGACTTGAGATTACCGAGACCACGATACCCCCAGAGACG	8	11241292	F	TDH	NR_001578	Body	chr8:11204825-11205689	N_Shore
cg13291570	chr8	514736	514737	+	0.564267	0.73667	0.676672	0.787335	0.600942	0.750207	0.577668		0.553454	0.549018	0.520542	0.697477	0.567505	0.503939	0.360333		0.536038	0.670537	-0.134499	0.0103435	cg13291570	cg13291570	66605411	CTACTTTAAAAATATTCTATATTAACATCTTTACAAAAATAACAAACTCC			II			GGGAAAGGAAGTGGAGGAGAAGGGGGTGGCAGTGACCCACAGCTAGGTGCCCCTCCACCA[CG]GAGTTTGTCATTTTTGTAAAGATGTCAACACAGAACATTTTTAAAGCAGAGACGCAGCAG	37	8	514736	CGGAGTTTGTCATTTTTGTAAAGATGTCAACACAGAACATTTTTAAAGCA	8	504736	F
cg13309828	chr5	140223264	140223265	+	0.638967	0.910774	0.545999	0.470302	0.686443	0.537535	0.627698		0.557898	0.685663	0.455838	0.46473	0.44736	0.500648	0.307655		0.488542	0.631102	-0.14256	0.04619	cg13309828	cg13309828	20752432	TTAAATAAACTTACTTTAAAACCATAATCAACATTTAAATCTTACTCTTC			II			GACGGACCTCATGGCCTTCAGCCCCTGCCTTCCTCCTGATCTGGGATCAGTTGATGTAGG[CG]AAGAGCAAGATTTAAATGTTGATCATGGCCTCAAAGTAAGTCCATTTAAATTTAGAACTC	37	5	140223264	TAAATGGACTTACTTTGAGGCCATGATCAACATTTAAATCTTGCTCTTCG	5	140203448	F	PCDHA6;PCDHA2;PCDHA1;PCDHA7;PCDHA1;PCDHA8;PCDHA6;PCDHA5;PCDHA8;PCDHA3;PCDHA4	NM_031849;NM_018905;NM_031411;NM_018910;NM_018900;NM_018911;NM_018909;NM_018908;NM_031856;NM_018906;NM_018907	Body;Body;Body;Body;Body;1stExon;Body;Body;1stExon;Body;Body	chr5:140221007-140221381	S_Shore
cg13325228	chr4	187869873	187869874	+	0.606448	0.782994	0.427226	0.642942	0.461403	0.588208	0.391382		0.658031	0.286741	0.438097	0.434005	0.442065	0.432234	0.234062		0.417891	0.557229	-0.139338	0.047074	cg13325228	cg13325228	31798428	AACTATTAATTTTCTCACTAACCTCCCTAAATCTCCCTCAATCTAACCTC			II			CGATTGATGGAGAAATCAGATTAGGAACCTCATTAGCCTTTGAAATGCGTGGCTGTGGGG[CG]AGGCCAGACTGAGGGAGATTCAGGGAGGCCAGTGAGAAAACCAACAGCTGCAGGAAGCAG	37	4	187869873	GCTGTTGGTTTTCTCACTGGCCTCCCTGAATCTCCCTCAGTCTGGCCTCG	4	188106867	F								TRUE
cg13337731	chr7	73011308	73011309	-	0.459338	0.590124	0.400777	0.536685	0.338638	0.538656	0.346648		0.304555	0.196042	0.409988	0.257049	0.313135	0.288916	0.392528		0.308887	0.458695	-0.149808	0.00305559	cg13337731	cg13337731	18767330	TAACTATACACAAACAAAACCATAAAACTACTAAAACTAACCCACCCCCA	32735394	TAACTATACACGAACAAAACCGTAAAACTACTAAAACTAACCCACCCCCG	I	A	Red	CTTGCTCCGGCTTAGCTGTGCACGGGCAGAACCGTGAGGCTACTGGGGCTGGCCCACCCC[CG]GCATCTATCAAGACCCCATCCTGCCCCTCCCAAGAGTCCACACCCCTTTTAGGTACAGGC	37	7	73011308	CGGGGGTGGGCCAGCCCCAGTAGCCTCACGGTTCTGCCCGTGCACAGCTA	7	72649244	R	MLXIPL;MLXIPL;MLXIPL;MLXIPL	NM_032952;NM_032953;NM_032951;NM_032954	Body;Body;Body;Body					TRUE
cg13423383	chr9	139889616	139889617	+	0.596627	0.789487	0.441154	0.558449	0.533951	0.495763	0.550518		0.567094	0.448066	0.42708	0.44647	0.474674	0.392202	0.356032		0.444517	0.566564	-0.122047	0.0174283	cg13423383	cg13423383	11612347	AAAAACCCAATACCCACACAAAACAAAAATAAAACAAAATCAAAAAATCA	31793498	AAAAACCCGATACCCGCGCAAAACGAAAATAAAACGAAATCAAAAAATCG	I	A	Red	GGCTAGGGGGCAGGCGGCGCGGTGAGGACCAGGCCCAGGGCGCCCTCCCGCCTGGGCACC[CG]ACCCCCTGACCCCGCTTCACCTTCGTCCTGCGCGGGCACCGGGTTCTTGATGAACGCGGA	37	9	139889616	AAGAACCCGGTGCCCGCGCAGGACGAAGGTGAAGCGGGGTCAGGGGGTCG	9	139009437	F	CLIC3	NM_004669	Body	chr9:139888934-139890343	Island
cg13431688	chr9	101869277	101869278	-	0.690369	0.0700786	0.691725	0.0679356	0.709747	0.902858	0.665194		0.938391	0.931873	0.685179	0.690263	0.907755	0.6804	0.645735		0.782799	0.542558	0.240241	0.049491	cg13431688	cg13431688	48649402	TAAAAAAATCAATATAATTAAACATAAAACACAAATAACATTTCCACACC			II			GTGTGGACATTTGGGAGAATCAGTATAGTTAGGCATGAAACACAGGTAACATTTCCACAC[CG]CTATTAACTTGAATAACACAGTGCACTCTTTTCCACCAGAAGTAGCACAAGAAGCGTTCA	37	9	101869277	CGGTGTGGAAATGTTACCTGTGTTTCATGCCTAACTATACTGATTCTCCC	9	100909098	R	TGFBR1;TGFBR1	NM_004612;NM_001130916	Body;Body	chr9:101866994-101868297	S_Shore
cg13496755	chr9	92681430	92681431	-	0.798665	0.584861	0.708148	0.795939	0.783275	0.698882	0.907551		0.706938	0.829118	0.346324	0.622168	0.406425	0.579982	0.311533		0.543213	0.753903	-0.210691	0.0125817	cg13496755	cg13496755	61637457	ATATAACTAACACATAAAAAAACTCAATAATAAACAACAAATATCTACCC			II			TTGGTGCAGGCATGTGGCTGGCACATGGGAGAACTCAATAGTGAGCAGCAGGTATCTGCC[CG]GGGCAGGAGTGCTTCCTCATGCCCGGGATGGCTTTCCTTCTTTCACCCCAGCCTCCCGCC	37	9	92681430	TGTGGCTGGCACATGGGAGAACTCAATAGTGAGCAGCAGGTATCTGCCCG	9	91721250	R								TRUE
cg13549638	chr17	78860076	78860077	+	0.549713	0.626445	0.758219	0.484587	0.535784	0.739491	0.655905		0.587962	0.588892	0.423212	0.531274	0.475887	0.48128	0.553518		0.520289	0.621449	-0.10116	0.0283132	cg13549638	cg13549638	37655383	TAACATACTCATAACTTAAACTAATTCTAAAAAAATACACACRATAAAAC			II			TACTTGGGAGGGACGTGACCCGGACAGGTTTCCCTCAGCCAGACGAAGTGTGGAAAGTCA[CG]TTCTATCGTGTGTACCCTTCTAGAATTAGCCCAAGTCATGAGTATGCTACATTTTCTAAC	37	17	78860076	AGCATACTCATGACTTGGGCTAATTCTAGAAGGGTACACACGATAGAACG	17	76474671	F	RPTOR;RPTOR	NM_001163034;NM_020761	Body;Body	chr17:78863569-78863813	N_Shelf
cg13569079	chr1	11761697	11761698	-	0.528707	0.597572	0.71471	0.699682	0.811599	0.478604	0.573952		0.811394	0.761025	0.672876	0.679833	0.699889	0.749409	0.871009		0.749348	0.629261	0.120087	0.0261015	cg13569079	cg13569079	23617342	ATTATAAATATTCCTACCATCCCTCAACAACTCTAATCCAAAACTACTCC			II			GCCGGCTGTGGGTTGTGGATGTTCCTGCCATCCCTCAGCAACTCTGGTCCAGGGCTACTC[CG]GGCTGCTGACTGTGCTCGGCTGGGAGGAGCAGACCCTGGGCCAGAAGCGCAGGCTTTGTG	37	1	11761697	TTGTGGATGTTCCTGCCATCCCTCAGCAACTCTGGTCCAGGGCTACTCCG	1	11684284	R	C1orf187	NM_198545	5'UTR
cg13577361	chr5	141137028	141137029	-	0.481974	0.305564	0.410769	0.5132	0.535093	0.441754	0.528061		0.564469	0.610026	0.548879	0.486869	0.584552	0.538271	0.863959		0.599575	0.459488	0.140087	0.0204657	cg13577361	cg13577361	33741394	TAACTAAACTACTAAAAAAAATAATCAACAACCCAACCTACAAATAATAC			II			AGGATAAGAGCTAACTAGGCTGCTGGGAAAGGTAGTCAGCAACCCAGCCTGCAAGTGATG[CG]TTGACAAAGGTGAGTCGACAAAGGTGTGGCGCTCTCCCTCCCCACCTCCCACCCCCAGAT	37	5	141137028	CGCATCACTTGCAGGCTGGGTTGCTGACTACCTTTCCCAGCAGCCTAGTT	5	141117212	R				chr5:141132811-141133338	S_Shelf
cg13578160	chr7	72813978	72813979	+	0.621766	0.492575	0.400274	0.639063	0.48553	0.433342	0.475302		0.476134	0.590706	0.284655	0.26994	0.399782	0.409679	0.0702874		0.357312	0.506836	-0.149524	0.042836	cg13578160	cg13578160	67712382	TAACATTTAATACATTAACATCCTTCCAAAACTTACATTAACTTTCCCCA	70778385	TAACGTTTAATACGTTAACATCCTTCCGAAACTTACGTTAACTTTCCCCG	I	A	Red	GCCCCTCCCGAGTGCTGGCAGGCCACTGCGCATGCGGACAGACCACCCCAAGGGAAGAAT[CG]GGGAAAGTTAACGCAAGCCCCGGAAGGATGCCAACGTATCAAACGCCAAGTCCAAGGTCA	37	7	72813978	CGGGGAAAGTTAACGCAAGCCCCGGAAGGATGCCAACGTATCAAACGCCA	7	72451914	F
cg13614409	chr13	31506752	31506753	+	0.595198	0.760919	0.538304	0.729072	0.701406	0.586366	0.750719		0.577743	0.300328	0.572695	0.526807	0.581962	0.648836	0.388871		0.513892	0.665998	-0.152106	0.00903429	cg13614409	cg13614409	66602437	ACAAAAACCACAAACTACTTTATAACACATCACCATAAAAACAAAAATCA	46695508	ACGAAAACCGCGAACTACTTTATAACGCGTCGCCATAAAAACAAAAATCG	I	A	Red	GCCAGGTTAAGCCTCCTGCGTGGCCAGCACCCCTTGGCAGGGGCAGAACTCCCTGGAACC[CG]ATCCTTGTCTCCATGGCGACGCGTCACAAAGCAGCCCGCGGCTCCCGCAAGCGCTGAGAT	37	13	31506752	GCGGGAGCCGCGGGCTGCTTTGTGACGCGTCGCCATGGAGACAAGGATCG	13	30404752	F	C13orf26	NM_152325	TSS200
cg13635431	chr20	43940769	43940770	-	0.572449	0.519832	0.559445	0.658741	0.71834	0.36173	0.610727		0.520934	0.485848	0.442583	0.390082	0.479783	0.364091	0.554934		0.462608	0.571609	-0.109001	0.0305924	cg13635431	cg13635431	55674336	CCTTAAAACCRAACCTAAAAACCTAAATAATAAAACTTCTAATCACCTCC			II			CCGGGGTCCTGCCTTAAGGCCGAGCCTGAGAGCCTGGATGGTGGAGCTTCTGGTCACCTC[CG]ACGGGGCGGACGTCCGATATCTGGGAGAGGTTGGTTCATCCGACGGGGGAGGGCTGGGAT	37	20	43940769	CGGAGGTGACCAGAAGCTCCACCATCCAGGCTCTCAGGCTCGGCCTTAAG	20	43374183	R	RBPJL	NM_014276	Body	chr20:43940306-43941111	Island
cg13641043	chr17	43198610	43198611	+	0.514362	0.621076	0.357211	0.473367	0.183368	0.252717	0.355705		0.539781	0.179152	0.189721	0.127508	0.286307	0.236803	0.15385		0.244732	0.393972	-0.14924	0.0353431	cg13641043	cg13641043	39643304	AAACAACTATACCAACTACAAAAAAACAACCTAAACATATAATTCCAACA	65644334	AAACGACTATACCGACTACAAAAAAACGACCTAAACGTATAATTCCAACG	I	A	Red	GTCCGCCCGGCGCTCCCCGGCCTCTCACAGATGTGCTGCGATGGCGCACGCGGGATGCGC[CG]CTGGAACCACACGCTCAGGCCGTCCTCCTGCAGCCGGTACAGCCGCTCCTTGTGCCACGT	37	17	43198610	GAGCGGCTGTACCGGCTGCAGGAGGACGGCCTGAGCGTGTGGTTCCAGCG	17	40554136	F	PLCD3	NM_133373	Body	chr17:43198277-43198773	Island
cg13642260	chr9	130955380	130955381	+	0.395553	0.3683	0.115956	0.509723	0.371474	0.332818	0.1117		0.65169	0.412601	0.458153	0.459364	0.488025	0.281329	0.469073		0.460034	0.315075	0.144959	0.0348705	cg13642260	cg13642260	47637336	AAATCCTAACTCTTCCACRACTAATCCAAATTAAATTAAACTCCTCAACC			II			TGCAGTCATGTGACGAGCGCCGCTCCAAAGCTCTGGACTGGCTCTGCGGCAGATGGGCGG[CG]GCTGAGGAGCCTAACTCAACCTGGACTAGTCGTGGAAGAGCTAGGACTTAGAGGCGCGAA	37	9	130955380	AGTCCTAGCTCTTCCACGACTAGTCCAGGTTGAGTTAGGCTCCTCAGCCG	9	129995201	F	CIZ1;CIZ1	NM_012127;NM_001131015	5'UTR;5'UTR	chr9:130955166-130955498	Island
cg13671409	chr12	114677042	114677043	+	0.61519	0.309229	0.677903	0.666369	0.578729	0.647863	0.541516		0.693047	0.802885	0.634605	0.719526	0.680532	0.563383	0.838808		0.704684	0.576685	0.127998	0.0255515	cg13671409	cg13671409	35697510	TCRAAAAAACAATTAAAAAACATCTTTAAACTTTCTACAACCAAACCACC			II			GCGGTATGCAACTGAAGGCTTATTCCTCCACTGAGTAACTGTCTCTTGCTGTGTGGAAGA[CG]GTGGCTTGGTTGCAGAAAGCCTAAAGATGTCTCCCAACTGCCCCTTCGAAACTTGGGCTG	37	12	114677042	CGGTGGCTTGGTTGCAGAAAGCCTAAAGATGTCTCCCAACTGCCCCTTCG	12	113161425	F								TRUE
cg13688186	chr1	147144052	147144053	-	0.896832	0.907214	0.899345	0.899362	0.882658	0.880911	0.908602		0.732449	0.881206	0.898334	0.68661	0.893228	0.699951	0.691823		0.783372	0.896418	-0.113046	0.00412274	cg13688186	cg13688186	47755386	AATAATTCTATCAAAAACATTTAAACCATAATAACTCCATCTTAAATAAC			II			GACTTTTAGAAGGTGATTCTGTCAGAGGCATTTGAACCATAGTGACTCCATCTTGAATAG[CG]GCTGGGTAAAATGAGGCTGAGACCTACTGGGCTGCATTCCCAGGAGGTTAGGCATTCTCA	37	1	147144052	GTGATTCTGTCAGAGGCATTTGAACCATAGTGACTCCATCTTGAATAGCG	1	145610676	R	ACP6	NM_016361	TSS1500	chr1:147141842-147142918	S_Shore
cg13698778	chr20	17296597	17296598	-	0.391698	0.711332	0.471597	0.586516	0.463334	0.532237	0.4499		0.486367	0.502087	0.325408	0.329686	0.459384	0.398647	0.248268		0.392835	0.515231	-0.122396	0.0232658	cg13698778	cg13698778	26736446	ACAAAAAACTCTAACTACRTCCACTCCCCAAAATTAAAAATTAACTATCC			II			CAGGCACAGGAGCAAGGGGCTCTAGCTGCGTCCACTCCCCAGGGTTAAAAATTAACTGTC[CG]GCCTTGCTGGCATCTCTGTTGACAACGCGATCATTCCTGCTGGGAGCGAGTGCGCCACAG	37	20	17296597	CAAGGGGCTCTAGCTGCGTCCACTCCCCAGGGTTAAAAATTAACTGTCCG	20	17244597	R	PCSK2	NM_002594	Body	chr20:17296125-17296531	S_Shore
cg13746854	chr9	34370894	34370895	-	0.912398	0.821547	0.402157	0.598495	0.744682	0.85147	0.845064		0.597914	0.413203	0.411362	0.872848	0.408352	0.331297	0.181288		0.459466	0.739402	-0.279936	0.0115191	cg13746854	cg13746854	22653410	TCAATAAACAACACCAACATCTTATCAAAAAACTCACCCTTATAACTACA	35658392	TCGATAAACAACACCGACGTCTTATCGAAAAACTCACCCTTATAACTACG	I	C	Grn	TCGACCGGGTAATCGGTGAGCAGCACCGGCGTCTTGTCGAAAAGCTCACCCTTGTAGCTG[CG]CCACTTGCCGGCGGGCAAATAGACGTCGCGCTCCTGCTTGCCTGGCTCCAGCACCGGGGC	37	9	34370894	TCGGTGAGCAGCACCGGCGTCTTGTCGAAAAGCTCACCCTTGTAGCTGCG	9	34360894	R	KIAA1161	NM_020702	Body	chr9:34370773-34372902	Island			TRUE
cg13793157	chr19	51415450	51415451	-	0.480568	0.591449	0.510226	0.581691	0.469192	0.52445	0.545017		0.647758	0.834217	0.635494	0.58463	0.636553	0.658229	0.492221		0.6413	0.528942	0.112359	0.0158404	cg13793157	cg13793157	33795404	AAATACTAAAACCACAAAAAAAACCAACAAAATCCTCRTCACTAAAAATC			II			AGCTCTGCGGCAGGTGCTGGGGCCACAGGAGGAACCAGCAAAGTCCTCGTCACTGGGGAT[CG]CGTCCTACCCGGGGGCACAGACCATAAAGGAAAACTGCAGGGACCAGCATATAAGGTGGT	37	19	51415450	GGTGCTGGGGCCACAGGAGGAACCAGCAAAGTCCTCGTCACTGGGGATCG	19	56107262	R	KLK4	NM_004917	TSS1500	chr19:51416002-51416249	N_Shore
cg13830794	chr3	75445610	75445611	+	0.756935	0.814593	0.807707	0.84316	0.831164	0.732752	0.734016		0.730344	0.784681	0.796839	0.747726	0.631584	0.656909	0.375763		0.674835	0.788618	-0.113783	0.0308946	cg13830794	cg13830794	67717381	AATACCAATCAAAAACAACTAACAAAAACAACRCAACCTATAAAACCCTC			II			GGCTGCAGCTGCAGCGCCCGTGGGCTGACGTGGCTTCCGGGAGCTGCGGCCGGCCACGCC[CG]AGGGCCCCACAGGCTGCGCTGCCCTTGCCAGCTGCTCCTGACTGGCACCCAGAGAGCAGG	37	3	75445610	GTGCCAGTCAGGAGCAGCTGGCAAGGGCAGCGCAGCCTGTGGGGCCCTCG	3	75528300	F				chr3:75444712-75445611	Island
cg13861644	chr12	130822286	130822287	-	0.866928	0.944748	0.926842	0.817185	0.801736	0.911884	0.848341		0.779612	0.801259	0.795906	0.774984	0.716874	0.853563	0.602065		0.760609	0.873952	-0.113343	0.00263587	cg13861644	cg13861644	11641396	AAAAACAAAACCTATAAAACRAAACRAACCTAACTTATTAAACCTATACC			II			CTTGGGGGGCCAGGGGCAGGGCCTGTGGGGCGGGGCGGGCCTGGCTTGTTGGGCCTGTGC[CG]GGTGTCCGGGAGGGGCCAGACGGGGTCTTGGAGGGGCGGGGCCGGGGCCTGTGGGGCGGG	37	12	130822286	GGGGCAGGGCCTGTGGGGCGGGGCGGGCCTGGCTTGTTGGGCCTGTGCCG	12	129388239	R	PIWIL1	NM_004764	TSS1500	chr12:130822360-130822696	N_Shore
cg13886554	chr2	112895695	112895696	+	0.364476	0.396483	0.225202	0.240279	0.263213	0.314699	0.364105		0.17724	0.188487	0.236036	0.191535	0.243006	0.235283	0.130802		0.200341	0.30978	-0.109438	0.0012707	cg13886554	cg13886554	40748391	AACAAAACAAAAACCCAAACCCAAATCTATCCTACTTCAAAACCCACACA	23773336	AACAAAACAAAAACCCAAACCCAAATCTATCCTACTTCAAAACCCACGCG	I	A	Red	ACGTCAAGCTTATGAAGCCCATTTCCTGGCCCCCTTCTAGGAATGTCGGGAGGAGGGTGT[CG]CGTGGGCTTTGAAGTAGGACAGACCTGGGTTTGGGTTTCTGTTCTGCCACTTGTCCTTGG	37	2	112895695	CGCGTGGGCTTTGAAGTAGGACAGACCTGGGTTTGGGTTTCTGTTCTGCC	2	112612166	F	FBLN7;FBLN7	NM_001128165;NM_153214	TSS1500;TSS1500	chr2:112895792-112897841	N_Shore
cg13900773	chr12	130824015	130824016	-	0.570948	0.181245	0.169204	0.355183	0.19741	0.163915	0.204397		0.316956	0.284347	0.0592745	0.125892	0.105464	0.0854846	0.0673404		0.149251	0.263186	-0.113935	0.034414	cg13900773	cg13900773	15714346	TCAACAATTTTTAAACATATAACACAATAATAATTCCCACATACACAACA	48699432	TCAACGATTTTTAAACGTATAACGCGATAATAATTCCCACGTACACGACG	I	T	Red	AGAATGTACCGCTCAACGGTTTTTAGGCGTGTGGCGCGGTGGTGGTTCCCACGTGCACGG[CG]TGGTCCTGAGCTCAGCGCCGGAGGGACGTTAGGTGGAAGCGTCTTTGGCAGAGCTGGTAG	37	12	130824015	CGCCGTGCACGTGGGAACCACCACCGCGCCACACGCCTAAAAACCGTTGA	12	129389968	R	PIWIL1	NM_004764	5'UTR	chr12:130823502-130824083	Island
cg13976049	chrX	152682625	152682626	-	0.748458	0.721635	0.644295	0.483836	0.641673	0.643907	0.687504		0.664351	0.5232	0.497148	0.511718	0.473041	0.500883	0.566042		0.533769	0.653044	-0.119275	0.00594361	cg13976049	cg13976049	70691369	CACTAACTACCATCTAACATTAAAAACTACTATAAAAAAATCCTAAAACC			II			CCAACCCACAGCACTGACTGCCATCTGGCATTGAGAACTGCTGTGGAGAAGTCCTGAGGC[CG]AGGTGAATTTTGTCCACTTTGTCAATTTCATGTTCCCTACTCTTAGCCTGAAACTCAACT	37	X	152682625	CGGCCTCAGGACTTCTCCACAGCAGTTCTCAATGCCAGATGGCAGTCAGT	X	152335819	R	ZFP92	NM_001136273	TSS1500	chrX:152686121-152687199	N_Shelf
cg14011987	chr6	32066446	32066447	-	0.677481	0.693718	0.79663	0.392941	0.862718	0.87636	0.853271		0.8094	0.903623	0.864988	0.811317	0.888137	0.8584	0.871824		0.858241	0.73616	0.122081	0.038502	cg14011987	cg14011987	30762440	ACAAACATACCCCACCATACCTAACTAATTTTATACTTTTAATAAAAACC			II			TAGCTGGGATTACAGGCATGCCCCACCATGCCTGGCTAATTTTGTACTTTTAGTAGAGAC[CG]GGTTTCTCCATGTCGGTCAGGCTGGTCTCAGACTCCTAACCTCAGGTGATCTGCTCGCCT	37	6	32066446	CAGGCATGCCCCACCATGCCTGGCTAATTTTGTACTTTTAGTAGAGACCG	6	32174424	R	TNXB	NM_019105	5'UTR	chr6:32063533-32065044	S_Shore
cg14036627	chr6	31148657	31148658	-	0.53257	0.266347	0.425622	0.632674	0.512784	0.348859	0.396547		0.646703	0.753881	0.632156	0.426663	0.552344	0.460496	0.494364		0.566658	0.445058	0.121601	0.0488341	cg14036627	cg14036627	33654340	AAAACRAAACTTTCCCTTTTTCTTAAACCCCATTAAATTAAATCCAATCC			II			GAGCTGCTACGGAGGCGGGACTTTCCCTTTTTCTTGAACCCCATTGGGTTAAGTCCAGTC[CG]AGACAAGCGTCTCTCCTCAGCAGTGGGAGGGGTGATTTGGCTCATCCATACTTAGGAATT	37	6	31148657	CGGACTGGACTTAACCCAATGGGGTTCAAGAAAAAGGGAAAGTCCCGCCT	6	31256636	R				chr6:31148369-31148577	S_Shore
cg14057711	chr17	22203489	22203490	-	0.574273	0.735953	0.524588	0.581045	0.450847	0.39434	0.660848		0.776496	0.744291	0.731659	0.659316	0.668982	0.575622	0.684351		0.691531	0.560271	0.13126	0.0120415	cg14057711	cg14057711	28649486	CAACAACCCCAAAAACTAAAACCTAAAAAACTACTAAAATCCTACCCAAC			II			TACTTCAGGCTCAGCAGCCCCAGGAGCTGGAGCCTGAGGAGCTGCTGGGGTCCTGCCCAG[CG]CTGACCGGCCTGGCAGCGGGTCCCAGTGCGACCGGTGAGGGGAGGGTGCTTGGGCTCCTG	37	17	22203489	CGCTGGGCAGGACCCCAGCAGCTCCTCAGGCTCCAGCTCCTGGGGCTGCT	17	22127616	R
cg14118175	chr13	94152384	94152385	+	0.499702	0.623411	0.457785	0.452174	0.52144	0.484214	0.39315		0.420954	0.411115	0.517378	0.271828	0.488168	0.366911	0.12942		0.372253	0.490268	-0.118014	0.0429329	cg14118175	cg14118175	18601300	CACACCAAATACCAACCTAAAATTACTTACAACATCTATCCTATCTACTC			II			TGTTTCTCAGTGCTGAATCCTTTTATTTTTTGGCATTCTTTGGCATACTTAAACCCACCA[CG]AGCAGATAGGACAGATGCTGTAAGCAATTCCAGGTTGGCATTTGGTGTGAGCTACAGGGA	37	13	94152384	ACACCAAATGCCAACCTGGAATTGCTTACAGCATCTGTCCTATCTGCTCG	13	92950385	F	GPC6	NM_005708	Body					TRUE
cg14131536	chr2	98340921	98340922	-	0.956651	0.908343	0.718998	0.895562	0.830319	0.881223	0.875125		0.903994	0.84566	0.782665	0.55293	0.865565	0.637621	0.461216		0.721379	0.866603	-0.145224	0.0276687	cg14131536	cg14131536	24651432	ACTACATACACCAAACATAAAAACTAAAAATAAAAACACAACCTAAAACA	58688427	ACTACGTACGCCAAACGTAAAAACTAAAAATAAAAACGCAACCTAAAACG	I	C	Grn	CCATGGTGCGTGACTACGTGCGCCAGACGTGGAAGCTGGAGGTGAGAGCGCAGCCTGGGG[CG]CGGGGTCTGGAGGGGCGTGGCCGAAGAGGGGCAGTCGAGGGTTTTGGGGGGATAGGAGGG	37	2	98340921	ACTACGTGCGCCAGACGTGGAAGCTGGAGGTGAGAGCGCAGCCTGGGGCG	2	97707353	R	ZAP70	NM_001079	Body	chr2:98340397-98340959	Island
cg14164099	chr15	95870475	95870476	-	0.446264	0.368631	0.450201	0.453328	0.543201	0.407001	0.505924		0.520214	0.677802	0.692684	0.557029	0.578677	0.449794	0.699829		0.596575	0.453507	0.143068	0.0023853	cg14164099	cg14164099	12753449	AAACRAAAAACCCCCRAATAATTTCRAACTAATATTTCACAAATCATTTC			II			GGGAAAGTGGAGGGCGAAGAACCCCCGAATAATTTCGGACTGATGTTTCACAAATCATTT[CG]CCAGGGAACAACCCGCGAGCCTCCCCTTCCCAAATGGCAAACAGTTCAGAAGTCTTATTT	37	15	95870475	GGCGAAGAACCCCCGAATAATTTCGGACTGATGTTTCACAAATCATTTCG	15	93671479	R				chr15:95869955-95870322	S_Shore			TRUE
cg14170999	chr17	79380515	79380516	-	0.60091	0.367646	0.53945	0.718121	0.389273	0.539119	0.76079		0.458464	0.282894	0.259068	0.51313	0.29084	0.238504	0.177563		0.317209	0.55933	-0.242121	0.0016943	cg14170999	cg14170999	73807375	TTATAATCTATAATATTACTACCTCCCATAACCCCAAAACAACTACCACA	21753392	TTATAATCTATAATATTACTACCTCCCGTAACCCCAAAACAACTACCGCG	I	A	Red	TGCCCCTGTTTGTTGTAATCTATAATATTACTGCCTCCCGTGGCCCCAGAGCAGCTGCCG[CG]GGAGAATCCAGGGATGGTGGGCGCTAGGTGTGCGCTGAGGGGATGTGGTGGCAGGCGCTG	37	17	79380515	CGCGGCAGCTGCTCTGGGGCCACGGGAGGCAGTAATATTATAGATTACAA	17	76995110	R	BAHCC1	NM_001080519	Body	chr17:79380359-79380723	Island
cg14209346	chr3	5625835	5625836	+	0.463089	0.62419	0.632135	0.776288	0.535565	0.681782	0.573414		0.632754	0.445819	0.61726	0.431263	0.483993	0.524853	0.427472		0.509059	0.612352	-0.103293	0.0392345	cg14209346	cg14209346	37621491	ACTACRATATTATTTAACACAACACTTTATCTTTTCCTAACCTTTATATC			II			CCACCTCAGTGCGGCTAGGGGGCAGGATGTGTCAAGGAAGTTTAGTCAAGTATGGAAATG[CG]ACACAAAGGTCAGGAAAAGATAAAGTGCTGTGCCAAATAATATCGTAGCAAAAACCTTTC	37	3	5625835	CTACGATATTATTTGGCACAGCACTTTATCTTTTCCTGACCTTTGTGTCG	3	5600835	F								TRUE
cg14268020	chr18	49865849	49865850	+	0.725692	0.846238	0.611504	0.678187	0.802483	0.858355	0.676457		0.655031	0.511814	0.620253	0.592954	0.761182	0.526541	0.632964		0.614391	0.742702	-0.128311	0.0101121	cg14268020	cg14268020	54702396	TTAAAACATCCAATAAAACTCAATCTCTATCCTCAAAAAATTTATAATCC			II			TACGTGAACCATCATATTTATCACGATACTTTATAATTATCCATTTAGCTTCTCTCCTGA[CG]GATCACAAACCCCTTGAGGATAGAGACTGAGTCTCACTGGATGTCCCAACTATTTCCTGG	37	18	49865849	CGGATCACAAACCCCTTGAGGATAGAGACTGAGTCTCACTGGATGTCCCA	18	48119847	F	DCC	NM_005215	TSS1500	chr18:49868377-49868759	N_Shelf
cg14317384	chr8	216788	216789	-	0.5494	0.804881	0.672918	0.586039	0.607474	0.695419	0.679522		0.80687	0.665971	0.875901	0.725359	0.69828	0.809526	0.843804		0.775102	0.656522	0.11858	0.00972584	cg14317384	cg14317384	74681441	ACCTACAAAAATATAAAAACCACCAAAAATCAACAAACAACTAAAAAACA	19676415	ACCTACGAAAATATAAAAACCGCCGAAAATCAACGAACAACTAAAAAACG	I	A	Red	GGGTCAGTGCGCACCTGCGGAGGTGTGGGGGCCGCCGGGGGTCAGCGAGCAGCTGAGGAG[CG]GGCGAGGCCGGGGGTCAGTGAGCACCTGCGGAGGAGGCGCTGGGAGTGGGGAGAGGGGAC	37	8	216788	ACCTGCGGAGGTGTGGGGGCCGCCGGGGGTCAGCGAGCAGCTGAGGAGCG	8	206788	R				chr8:216352-216828	Island
cg14320530	chr10	134693097	134693098	+	0.177031	0.210415	0.291113	0.346365	0.177725	0.498919	0.402918		0.210936	0.190427	0.129338	0.201226	0.320847	0.169398	0.0838274		0.186571	0.300641	-0.11407	0.027517	cg14320530	cg14320530	48658356	CCATATTTCAAAAAAATACATAACTATAAAAATACCCCCACAAAACCCCA	37804388	CCGTATTTCAAAAAAATACGTAACTATAAAAATACCCCCACGAAACCCCG	I	T	Red	CCTCCAGCTGCCGCACGCTACGCAGCTGCTCCAAGGACACCGCCTCCTCGGCCTCGGACA[CG]GGGCTCCGTGGGGGCATCTCCACAGCCACGTACTCCCCTGAAACACGGGGTGCCCGAGGC	37	10	134693097	CGGGGCTCCGTGGGGGCATCTCCACAGCCACGTACTCCCCTGAAACACGG	10	134543087	F				chr10:134692851-134693252	Island
cg14323834	chr11	114702841	114702842	-	0.649013	0.826292	0.71202	0.677887	0.693413	0.588551	0.735138		0.742466	0.81344	0.788245	0.831609	0.786036	0.841745	0.841881		0.806489	0.697474	0.109015	0.00178123	cg14323834	cg14323834	42631405	CTTCAAAATACACTACCCTCTACCAAACAAAAAAATACCACATTATCTAC			II			AAAACAAGCTCCTTCAAAATGCACTGCCCTCTGCCAAGCAGGGGAGTGCCACATTATCTG[CG]GTGGGCACCAGCATTAAGGAGGAAATGATTTTCTTTCATCTGTCCAAGTAAATCTTTCCC	37	11	114702841	TTCAAAATGCACTGCCCTCTGCCAAGCAGGGGAGTGCCACATTATCTGCG	11	114208051	R								TRUE
cg14331104	chr9	90498981	90498982	+	0.728205	0.556128	0.673482	0.781112	0.727054	0.774411	0.689898		0.706495	0.649948	0.547539	0.60926	0.595339	0.560655	0.272269		0.563072	0.704327	-0.141255	0.0154436	cg14331104	cg14331104	70751392	AAATAACTTCCTCAAAAACAAACAAAACTCAATTACCTCTAAAAAATCCC			II			AAGCGGGAGGTCCAGGAGCAGGAAGATCTCAGCTCTGAAAGGTGAGGCTCTGCTGCCCCC[CG]GGACTCCCCAGAGGTAACTGAGCTTTGCCTGTCCCTGAGGAAGTCATTTGCAGAGGCCTG	37	9	90498981	AATGACTTCCTCAGGGACAGGCAAAGCTCAGTTACCTCTGGGGAGTCCCG	9	89688801	F	C9orf79	NM_178828	Body
cg14351882	chr9	140061878	140061879	+	0.355638	0.444186	0.283107	0.547472	0.326986	0.245438	0.359385		0.293372	0.304072	0.214002	0.290864	0.245594	0.207468	0.0810952		0.233781	0.36603	-0.132249	0.0111611	cg14351882	cg14351882	47706342	ATAACACATCACAACAACACTATATCTTTTTAATTTTACAAAACACCACA	57792475	ATAACGCGTCGCGACAACACTATATCTTTTTAATTTTACAAAACGCCGCG	I	T	Red	GGCCGGCGGGGCCAGCGGGTATTGATTGTTGGTTCTTATTTATAGAGCACCGGGGGTGGA[CG]CGGCGCTTTGCAAAACCAAAAAGACACAGTGCTGCCGCGACGCGCTATTGAGAGGGAGGA	37	9	140061878	CGCGGCGCTTTGCAAAACCAAAAAGACACAGTGCTGCCGCGACGCGCTAT	9	139181699	F	GRIN1;GRIN1;GRIN1	NM_000832;NM_007327;NM_021569	Body;Body;Body	chr9:140061735-140064864	Island
cg14377951	chr1	110254896	110254897	+	0.407696	0.4151	0.258339	0.469065	0.437975	0.342582	0.188669		0.276943	0.162052	0.357538	0.263404	0.357877	0.19827	0.160769		0.253836	0.359918	-0.106082	0.0368548	cg14377951	cg14377951	10695462	AATCATAAACATAATACTAATTAATACRAATTCTACAAACAAACATCAAC			II			GGGGTCGCAGCAAGGCCCCGCCTGTCCCCTCCTGGGCCTCTCAAAGTCTGAGCCCCGCTC[CG]CTGATGCCTGTCTGCAGAATCCGCACCAACCAGCACCATGCCCATGACTCTGGGGTACTG	37	1	110254896	GTCATGGGCATGGTGCTGGTTGGTGCGGATTCTGCAGACAGGCATCAGCG	1	110056419	F	GSTM5;GSTM5	NM_000851;NM_000851	1stExon;5'UTR
cg14395761	chr17	81018559	81018560	+	0.622022	0.75115	0.78057	0.725598	0.777336	0.714196	0.651663		0.760553	0.471842	0.532033	0.727768	0.524203	0.576736	0.597059		0.598599	0.717505	-0.118906	0.0145752	cg14395761	cg14395761	56794413	AAAACTTCAACTCACAACAAAAAACAAAACTAAAACAAATATCTCCCACA	46619385	AAAACTTCAACTCGCGACGAAAAACGAAACTAAAACAAATATCTCCCACG	I	A	Red	GCGATCTGGTTGTTTAAACGTGTGTGGCCCCTTCCCCCTCTCTTTTCCTCCTCCTCCTGC[CG]TGGGAGACACTTGCTCCAGCTTCGCCTTCCGCCGCGAGTTGAAGCTCCCCGAGGCCTCCT	37	17	81018559	GGAGCTTCAACTCGCGGCGGAAGGCGAAGCTGGAGCAAGTGTCTCCCACG	17	78611848	F				chr17:81016044-81016295	S_Shelf
cg14455319	chr11	113258908	113258909	+	0.410298	0.290541	0.445966	0.54947	0.509809	0.314625	0.361351		0.453304	0.354031	0.273091	0.369221	0.32838	0.242714	0.146537		0.309611	0.411723	-0.102112	0.0468075	cg14455319	cg14455319	25681390	TAAATATACCTAAAAAACTCAAACTACTAAATAAAATTCAAAAATACCRC			II			TTGGGCCCAGGGAGCTTGCGAGGAAGGAGTGGGCTGAGTTTGGGGCTGAGGACTGTCCCC[CG]CGGTATTTCTGAATTCCACCCAGTAGCCTGAGCCTCCCAGGCACACCCATACCTGTCTCC	37	11	113258908	GGGTGTGCCTGGGAGGCTCAGGCTACTGGGTGGAATTCAGAAATACCGCG	11	112764118	F	ANKK1	NM_178510	Body	chr11:113258443-113258821	S_Shore			TRUE
cg14479198	chr5	80255793	80255794	+	0.740706	0.83667	0.811036	0.743602	0.734721	0.65268	0.720159		0.725119	0.695432	0.740735	0.594558	0.59797	0.618252	0.433928		0.629428	0.748511	-0.119083	0.0097949	cg14479198	cg14479198	32804363	CACACTCAAACRCACAAAAATACACTCACAAATACACACAAACACAATAC			II			GTGAGAATGTGTATTTGTGTGTCATGAGTGTGTGCGCGTGTGTTTTTGTGCATATGTGCG[CG]CATTGTGTTTGTGTGCATTTGTGAGTGTATTTTTGTGCGTCTGAGTGTGTGCATTGTGGA	37	5	80255793	ACACTCAGACGCACAAAAATACACTCACAAATGCACACAAACACAATGCG	5	80291549	F	RASGRF2	NM_006909	TSS1500	chr5:80255904-80257006	N_Shore
cg14515522	chr4	187394380	187394381	+	0.506674	0.497657	0.439547	0.333681	0.55239	0.699363	0.365026		0.389674	0.194785	0.360409	0.385629	0.44238	0.312854	0.143422		0.31845	0.484905	-0.166455	0.00988739	cg14515522	cg14515522	59659498	ACCAACCTCACCRATAATAAAACCAACCTATTCTAAAAACCAAAAAATAC			II			GAGGTTGGGTGAGTTAATGCAGTTACATGGTTGGCCAATGGTGGGGCCAGATGAACAATT[CG]CACCCCCTGGCTTCCAGAACAGGCTGGTTTTACCACCGGTGAGGCTGGTCCTTTCAGTGG	37	4	187394380	CGCACCCCCTGGCTTCCAGAACAGGCTGGTTTTACCACCGGTGAGGCTGG	4	187631374	F								TRUE
cg14538085	chr9	140030816	140030817	-	0.59212	0.623429	0.66672	0.866952	0.730618	0.656825	0.671723		0.795596	0.879434	0.744532	0.818023	0.777347	0.809608	0.880759		0.815043	0.686912	0.128131	0.00467626	cg14538085	cg14538085	33727361	AACTCCCCCAAATCAAAACAAAAATCCTAACCCCAATCTAACTCTTTAAC			II			GAGGGTCCCTGGGCTCCCCCAGGTCAGGGCAGAGGTCCTGACCCCAGTCTAGCTCTTTAG[CG]GGGGCCAGGCCCGAGATGGCCAGCTCCGTTTCCCCTGCGTGGCCTGGCAGCCCCTCCAGG	37	9	140030816	GCTCCCCCAGGTCAGGGCAGAGGTCCTGACCCCAGTCTAGCTCTTTAGCG	9	139150637	R				chr9:140033235-140034176	N_Shelf
cg14577707	chr4	184797463	184797464	-	0.496625	0.73351	0.58857	0.420263	0.435732	0.597128	0.603896		0.680763	0.804409	0.710374	0.588449	0.675744	0.529913	0.638544		0.661171	0.553675	0.107496	0.0432055	cg14577707	cg14577707	65701473	TTAACCAAATCCCAAACTCTTAACAACCTCCCAAACTACAAAAACTATAC			II			TTACCCCTGACTTGGCCAGGTCCCAAGCTCTTGGCAGCCTCCCAGACTGCAAAGGCTGTG[CG]TAATGGCTTTCCAGAGAGTGTGCAGCAGGCCCGGGAGGCCTGGGCTCCTTTCCTTTGGGG	37	4	184797463	CGCACAGCCTTTGCAGTCTGGGAGGCTGCCAAGAGCTTGGGACCTGGCCA	4	185034457	R								TRUE
cg14581129	chr12	53358946	53358947	-	0.643087	0.72583	0.489842	0.661292	0.639755	0.669401	0.555947		0.761776	0.756018	0.754963	0.716031	0.735701	0.758373	0.711722		0.742084	0.62645	0.115633	0.000812185	cg14581129	cg14581129	64801397	TACCAAAAATTTAAACCTAAAAAATCTCACTCTCTATCCRCATCTCAATC			II			CGCCAGTGGCTTGCCAGGGATTTGAGCCTGGAGAGTCTCACTCTCTGTCCGCATCTCAGT[CG]CGCTGATCTCGGCCACACGTAGGTCCATAGGCTGGTCCTCCCTCACGAGTGGCCTCCGCG	37	12	53358946	GCCAGGGATTTGAGCCTGGAGAGTCTCACTCTCTGTCCGCATCTCAGTCG	12	51645213	R				chr12:53359192-53359507	N_Shore			TRUE
cg14659662	chr1	54151053	54151054	+	0.640807	0.715451	0.788247	0.885402	0.865755	0.857744	0.812993		0.754931	0.676328	0.499183	0.8456	0.644907	0.590168	0.471227		0.640335	0.7952	-0.154865	0.0111423	cg14659662	cg14659662	52679362	AAAAATATACACAAACCAACAACACTAACAAAAAATAATAACAAATCACA	47783399	AAAAATATACACAAACCGACAACGCTAACGAAAAATAATAACAAATCGCG	I	C	Grn	GTGGCCGCCCCGCCGCGGAGGACCGCGTCCCCAGAGCGCCGTGGTGTCTGCGCTGCCGGG[CG]CGATCTGTTATTATCCCCCGTCAGCGCTGCCGGCCTGTGTACATTCCTCCGTAATGAGTC	37	1	54151053	AGGAATGTACACAGGCCGGCAGCGCTGACGGGGGATAATAACAGATCGCG	1	53923641	F	GLIS1	NM_147193	5'UTR					TRUE
cg14672218	chr6	169277241	169277242	-	0.724606	0.720701	0.693803	0.681075	0.798642	0.793944	0.704781		0.728381	0.452788	0.712033	0.512816	0.587415	0.667057	0.207323		0.552545	0.731079	-0.178534	0.0120021	cg14672218	cg14672218	59658447	TAAAACCTATAAACTCAAATCAAAACCTAAAACAAAACCTCCTAAACACA	37789345	TAAAACCTATAAACTCGAATCGAAACCTAAAACGAAACCTCCTAAACACG	I	A	Red	ATGAGCACAGCATGAGGCCTGTGGGCTCGAGTCGGGGCCTGAGACGGGGCCTCCTAGACA[CG]GCATCACTGAGCGAGGGGAGTGGCTGGACAGGACAGTGACGAATTTCCTCTCAATGGTTC	37	6	169277241	TGAGGCCTGTGGGCTCGAGTCGGGGCCTGAGACGGGGCCTCCTAGACACG	6	169019166	R
cg14687029	chr11	41519708	41519709	-	0.359961	0.453563	0.252582	0.39953	0.286536	0.196066	0.30196		0.316399	0.226782	0.211386	0.198774	0.209128	0.207694	0.126922		0.213869	0.321457	-0.107587	0.00855364	cg14687029	cg14687029	52807410	CAAAATCCCTTTCATTCCAATTTAACTAATCCTTTCCAACTACAAAAAAC			II			GGCTTCCCCTCCAAAGTCCCTTTCATTCCAATTTGGCTAATCCTTTCCAACTGCAGGAAG[CG]CAGAGATGTGTAAGACCTCCCCCAGCAAGTTGATCTCTGCTGACTGCAGCCTGCCAGGTC	37	11	41519708	AAAGTCCCTTTCATTCCAATTTGGCTAATCCTTTCCAACTGCAGGAAGCG	11	41476284	R								TRUE
cg14689515	chr3	39190648	39190649	+	0.366955	0.29346	0.381166	0.486638	0.528091	0.657354	0.586587		0.583324	0.756539	0.634353	0.425784	0.609948	0.659373	0.594323		0.609092	0.471464	0.137628	0.0246463	cg14689515	cg14689515	59734404	RTATCTACCTTCTTTCACTCAACATAATATCTATAAAATACATCTATATC			II			TGTGTTATTCCACACTGTTTAAAAAAAAAAAAAAAATGAGCTCCAGCTCCTGGATGCACA[CG]ACACAGATGCATCTCACAGACATCATGCTGAGTGAAAGAAGGCAGACACGAAATACATGC	37	3	39190648	TGTCTGCCTTCTTTCACTCAGCATGATGTCTGTGAGATGCATCTGTGTCG	3	39165652	F	CSRNP1	NM_033027	5'UTR	chr3:39194241-39195359	N_Shelf			TRUE
cg14760797	chr12	753199	753200	+	0.516432	0.353399	0.416485	0.421589	0.256934	0.300408	0.393431		0.367578	0.363128	0.275385	0.332591	0.264718	0.0955782	0.240163		0.27702	0.379811	-0.102791	0.0411077	cg14760797	cg14760797	51719480	TTCAATAATACTCAATAATATTCCTAAAAAACTCTAACCCCCTAAAAACC			II			CCTGAGCGCAGGAACCATGGTCTTCATTGCTGCCTCAGCATTAGCGGAAGTGCCACGGGC[CG]GCTCCCAGGGGGCCAGAGTTTCCCAGGAACACCATTGAGTACCACTGAACTAGAGTCTGC	37	12	753199	TCAGTGGTACTCAATGGTGTTCCTGGGAAACTCTGGCCCCCTGGGAGCCG	12	623460	F	NINJ2	NM_016533	Body	chr12:751752-752014	S_Shore			TRUE
cg14773178	chr5	1868261	1868262	-	0.61762	0.124239	0.714507	0.432835	0.628154	0.604851	0.784141		0.556773	0.300438	0.350122	0.352891	0.385587	0.283546	0.136163		0.337931	0.55805	-0.220118	0.0370977	cg14773178	cg14773178	24783426	AACTCCTACTTTACTACRAAAAATCCCTAACAACTCCTCTATTAAAAAAC			II			GTTAACAAGTTGGCTCCTGCTTTACTACGGGGGGTCCCTGGCAGCTCCTCTGTTGAAGGA[CG]CATGGGGCATCTGTGCCGCTCTCGTAGGGACGTTTGCAGGGCCTTGTGTGACTGTGTTCA	37	5	1868261	GCTCCTGCTTTACTACGGGGGGTCCCTGGCAGCTCCTCTGTTGAAGGACG	5	1921261	R
cg14830002	chr1	247616686	247616687	-	0.159368	0.388752	0.220754	0.378115	0.101795	0.131173	0.144101		0.210811	0.162197	0.074762	0.107983	0.0897039	0.0556326	0.103559		0.11495	0.217723	-0.102773	0.0198194	cg14830002	cg14830002	41743389	AAATAAATTCAATTTTTCCCTCCTACTTCTCTAATTTCAAAACCACACAC			II			TTTCAATGGAGGAATAAGTTCAGTTTTTCCCTCCTGCTTCTCTAGTTTCAAAACCACACA[CG]TTTTGTCAGAAAGTTGCCAATATTCTTGTGAAACATTCAATTATCGTATCTCCTCCCAGA	37	1	247616686	CGTGTGTGGTTTTGAAACTAGAGAAGCAGGAGGGAAAAACTGAACTTATT	1	245683309	R	OR2B11	NM_001004492	TSS1500	chr1:247614695-247614944	S_Shore
cg14836960	chr3	109056618	109056619	-	0.36858	0.227919	0.304632	0.352253	0.375558	0.175805	0.471413		0.349991	0.114948	0.26122	0.255069	0.293192	0.165895	0.0614641		0.21454	0.325165	-0.110626	0.0401671	cg14836960	cg14836960	18803307	CCTAACCCTTTTCTATTCACTTTAAATATAATTATCCAAAATATAATTCC			II			CTAATACTATTCCTGGCCCTTTTCTGTTCACTTTAAATGTAATTATCCAAAGTATGGTTC[CG]GAGACATTGGGAGATTGAGCACTCCTTCAGAACGATTCTACGGGGAAAAAAAACAAAAAA	37	3	109056618	CTGGCCCTTTTCTGTTCACTTTAAATGTAATTATCCAAAGTATGGTTCCG	3	110539308	R	DPPA4	NM_018189	TSS200
cg14874216	chr12	122651623	122651624	-	0.91998	0.890697	0.897331	0.919149	0.89479	0.928093	0.810258		0.852275	0.552379	0.563525	0.912963	0.928648	0.505147	0.871092		0.740861	0.894328	-0.153467	0.0339295	cg14874216	cg14874216	32604457	CTATAAACCTATTACTCATAAAAACCCRTCTAAAATAAAAAACACCAAAC			II			TCGCAGAATCGCTGTGAGCCTGTTGCTCATGGGAACCCGTCTGGGGTGGGGGGCACCAGG[CG]GCCACTGAGAGCTCAGCCCCTGTTCCTCCAGAGAGGGGATCTTGTTGCAATTGCCACCTC	37	12	122651623	TGTGAGCCTGTTGCTCATGGGAACCCGTCTGGGGTGGGGGGCACCAGGCG	12	121217576	R	LRRC43	NM_152759	TSS1500
cg14928378	chr7	75372874	75372875	-	0.607977	0.517206	0.542138	0.0624445	0.0736035	0.697193	0.925825		0.641888	0.93024	0.924656	0.896486	0.644888	0.905254	0.919183		0.837514	0.489484	0.34803	0.00825814	cg14928378	cg14928378	72806312	CTATTCCCATCCCTTCTTCTAAACACAAAACCAACTAAAAAATTTAAAAC			II			TGTGGTCAGTGCTGTTCCCATCCCTTCTTCTAGGCACAGAGCCAGCTGGAGAGTTTGGAG[CG]CTGGATCTGGAGAGGCAAAGAGATTTTTAGCGCAGAGGATTCTCAGGGGTGTACCTCCAA	37	7	75372874	TGTTCCCATCCCTTCTTCTAGGCACAGAGCCAGCTGGAGAGTTTGGAGCG	7	75210810	R				chr7:75368062-75369078	S_Shelf
cg14970273	chr19	37794573	37794574	+	0.698006	0.838455	0.55333	0.80721	0.556795	0.765255	0.598329		0.642574	0.487191	0.472255	0.771262	0.619017	0.380505	0.276924		0.52139	0.688197	-0.166808	0.0283844	cg14970273	cg14970273	18770301	ATCAACTTCTCCCTACCTCTCTACCTAAATCRTATAACCAATTAACAATC			II			ACGCCGATGGCGACGTTGCTCAGGCCTTCACAGACCCCCAAACTGGAACCGCCGGGACGA[CG]ACTGCCAACTGGCCACACGACCCAGGCAGAGAGGCAGGGAGAAGCTGACCAGAAAAAGAC	37	19	37794573	TCAGCTTCTCCCTGCCTCTCTGCCTGGGTCGTGTGGCCAGTTGGCAGTCG	19	42486413	F				chr19:37794270-37794574	Island
cg14978033	chr5	116791458	116791459	-	0.267905	0.405129	0.267223	0.322481	0.165565	0.3654	0.296622		0.275546	0.0809861	0.280231	0.0815326	0.272385	0.16619	0.179944		0.190974	0.298618	-0.107644	0.0191161	cg14978033	cg14978033	71711434	AAAAAACATACACTCTAACTTCATTTATCCCATAAAACACTCCCTAAACA	74638396	AAAAAACATACGCTCTAACTTCGTTTATCCCATAAAACACTCCCTAAACG	I	C	Grn	CTCTTGGGCACGGGAGAGCATACGCTCTGGCTTCGTTTGTCCCATGGGGCACTCCCTAGG[CG]CGCTGCACTCTCCCTTCCCCTAGGGGCAGCATACCCTGAGGTTCAGACCACCGGGAATTC	37	5	116791458	GGAGAGCATACGCTCTGGCTTCGTTTGTCCCATGGGGCACTCCCTAGGCG	5	116819357	R								TRUE
cg15039853	chr19	46731941	46731942	-	0.767807	0.588967	0.766407	0.834363	0.804	0.677016	0.748701		0.84694	0.882799	0.8764	0.816884	0.82805	0.795223	0.871834		0.845447	0.741037	0.10441	0.00197361	cg15039853	cg15039853	48775470	TAAAAACCAACCATAATACCTAAAAAATAACAAATCACCTTACCTAACCC			II			CCATGCCCTGCTAGGAGCCAGCCATGGTGCCTAGAGGGTGACAGGTCACCTTGCCTGGCC[CG]GAGGAGAACGGCTTGTCCATGCCATGTGTGGCCTGTGAGCTTGAGCGGAGGAATTCCTGC	37	19	46731941	CGGGCCAGGCAAGGTGACCTGTCACCCTCTAGGCACCATGGCTGGCTCCT	19	51423781	R	IGFL1	NM_198541	TSS1500
cg15059639	chr2	171220061	171220062	-	0.633624	0.621572	0.660537	0.633791	0.681113	0.660253	0.807989		0.891645	0.675015	0.878636	0.899583	0.912936	0.544874	0.653535		0.779461	0.671268	0.108192	0.0378811	cg15059639	cg15059639	25739436	AACACCACCAACTTAAAAACCCRACCTTATTTCTTACTAAAAAATATCCC			II			GAGAGTGCACAGACACCACCAGCTTGAGAGCCCGACCTTGTTTCTTGCTAAGAAATGTCC[CG]TTTTTGCCTGTTTTTGGCAGAAGCCAGACTGGGAGATTGCTGCAAATGGCTGCAACAACC	37	2	171220061	CGGGACATTTCTTAGCAAGAAACAAGGTCGGGCTCTCAAGCTGGTGGTGT	2	170928307	R	MYO3B;MYO3B;MYO3B	NM_001083615;NM_001171642;NM_138995	Body;Body;Body				DMR
cg15083522	chr10	134188873	134188874	-	0.912747	0.461994	0.451239	0.910993	0.43224	0.914418	0.909391		0.0457053	0.520043	0.453919	0.430539	0.924329	0.0520377	0.418511		0.40644	0.713289	-0.306848	0.029279	cg15083522	cg15083522	22734472	TAATACCRAAAAAACRCCAAATTCAATATTACCCTAAAAACTAATTTCRC			II			CGCCTCCTGTGTGGTGCCGGAAGAGCGCCAGGTTCAGTGTTACCCTGAGGGCTGATTTCG[CG]CAGCCTGTTGTTTTCCTTAGACAGGTCCACGTCCCTCTCCTGAGGCTGTGGAAGATTTCA	37	10	134188873	CGCGAAATCAGCCCTCAGGGTAACACTGAACCTGGCGCTCTTCCGGCACC	10	134038863	R	LRRC27;LRRC27	NM_001143757;NM_030626	3'UTR;3'UTR					TRUE
cg15145296	chr3	125709740	125709741	-	0.0480439	0.0346652	0.0306437	0.0482427	0.40108	0.0521468	0.0415245		0.380794	0.390453	0.410838	0.443438	0.388517	0.241269	0.0486185		0.329132	0.0937639	0.235368	0.0011378	cg15145296	cg15145296	56797430	TACCTTCRTAACACAACCRCTTAATCTCTAAATATATTTCTATTTAAATC			II			ACACCTAATCTTACCTTCGTAACACAGCCGCTTGGTCTCTAGATGTGTTTCTGTTTAAAT[CG]TCGTAGCCCTCTAGAGCGCCGGCTTTCGGGTCAGGCCGGGGTTCAAGTCCCAGCCTTCGC	37	3	125709740	ACCTTCGTAACACAGCCGCTTGGTCTCTAGATGTGTTTCTGTTTAAATCG	3	127192430	R				chr3:125709066-125709452	S_Shore
cg15160709	chr2	72357937	72357938	+	0.54723	0.487003	0.479928	0.448614	0.47364	0.548506	0.572139		0.353837	0.481156	0.427679	0.343853	0.506563	0.366167	0.131573		0.372975	0.508151	-0.135176	0.0156568	cg15160709	cg15160709	62640376	AATCTCCAAACAACTACAAAAAAACTACCACAACTAAAACTAAAAAAACA	38705338	AATCTCCGAACAACTACGAAAAAACTACCGCAACTAAAACTAAAAAAACG	I	A	Red	CACCCAGTCATCCCGACTGGCCAGTTTTCAACCCAATCCCCCTGACAAACCGCACGTAGC[CG]CCTCTTCAGCTTCAGCTGCGGCAGCCTTCCCGCAGCTGTCCGGAGACCACACAGGGCCCT	37	2	72357937	CGCCTCTTCAGCTTCAGCTGCGGCAGCCTTCCCGCAGCTGTCCGGAGACC	2	72211445	F	CYP26B1	NM_019885	3'UTR
cg15172381	chr12	133404647	133404648	+	0.304041	0.461386	0.347858	0.478779	0.390713	0.467817	0.380254		0.355085	0.28771	0.245732	0.379759	0.293023	0.343896	0.184385		0.298513	0.404407	-0.105894	0.00745042	cg15172381	cg15172381	19636350	ATTATAAAAAAAACACACCTCAAACAAAAAATTTAAAAACCCTAAAAACA	27754356	ATTATAAAAAAAACGCGCCTCAAACAAAAAATTTAAAAACCCTAAAAACG	I	A	Red	CACCAACATCCTTACCGCCATCGCTTTCCCCCTTTGCCATTACACTGTGGCCACATCCTC[CG]CCCTCAGGGTCTTCAAACTTTCTGCCTGAGGCGCGCTTTTCTCACAATTTTGCCTGGCTT	37	12	133404647	CGCCCTCAGGGTCTTCAAACTTTCTGCCTGAGGCGCGCTTTTCTCACAAT	12	131914720	F	GOLGA3	NM_005895	5'UTR	chr12:133404789-133405985	N_Shore
cg15201545	chr4	675137	675138	-	0.0715682	0.163338	0.0495581	0.108549	0.716704	0.0457061	0.220839		0.0508145	0.0427699	0.0529075	0.046484	0.0576115	0.0455786	0.0453472		0.0487876	0.196609	-0.147821	0.020429	cg15201545	cg15201545	21755471	CRAAACTAACTCAAAAAAATCAAATCAACRATTAAAAACCCCTCCCCTCC			II			CGTCTGAGGGACGGAACTGGCTCAGAGGGATCAGGTCAGCGGTTGGAGACCCCTCCCCTC[CG]TTAGATCAGCGGCTGGAGACCCCTCCGCGGCCTGAGCGTCTGTCCCAGCCGGAGGGGCGG	37	4	675137	CGGAGGGGAGGGGTCTCCAACCGCTGACCTGATCCCTCTGAGCCAGTTCC	4	665137	R	MYL5	NM_002477	Body	chr4:674843-676091	Island
cg15242686	chr22	24348715	24348716	+	0.532202	0.599948	0.485789	0.056938	0.0718368	0.547453	0.055219		0.62441	0.501478	0.602053	0.681105	0.536101	0.5686	0.624547		0.591185	0.335627	0.255558	0.0133023	cg15242686	cg15242686	16758430	CRCCCTACTTATCTTCTAAACTATTACTCAAATAACTCTAACTAACTTCC			II			CCCAAGGGATCTGCCCACCATTCCCGGGGTCACCAGCCCTGCCAGTGATGATCCCCCCAA[CG]GAAGCCAGCCAGAGCCACCTGAGCAATAGTCCAGAAGATAAGCAGGGCGGGCAGTGAAGA	37	22	24348715	CGGAAGCCAGCCAGAGCCACCTGAGCAATAGTCCAGAAGATAAGCAGGGC	22	22678715	F	GSTTP1	NR_003081	TSS1500
cg15246706	chr16	1060558	1060559	-	0.564529	0.617211	0.599606	0.685345	0.503528	0.60267	0.603633		0.563239	0.536759	0.524217	0.519443	0.563857	0.349233	0.313669		0.481488	0.596646	-0.115158	0.0129529	cg15246706	cg15246706	14705505	ATAATTATAAACCCATAAAAATAACTAATAAAAAACCRAACAAAAACAAC			II			GCGACCCGTCTGTGATTGTGAACCCATAAAAGTGGCTGGTGGGAGGCCGGGCAGAGGCAG[CG]GCGGGCTCGGAGGGGCCCTGAAGGACATGCCCCGTGAAAGTGGAGGGCCCAGGCGGCCAC	37	16	1060558	TGATTGTGAACCCATAAAAGTGGCTGGTGGGAGGCCGGGCAGAGGCAGCG	16	1000559	R				chr16:1060490-1060799	Island
cg15251140	chr8	8770972	8770973	-	0.121427	0.0990032	0.108821	0.127372	0.725545	0.640551	0.124009		0.696762	0.667773	0.597251	0.632487	0.658692	0.654364	0.633911		0.648749	0.278104	0.370645	0.000963989	cg15251140	cg15251140	39710464	TATTTCTTTATAACAATACAAAAACCAACTAACACAAAAAATTAATACCA	50745432	TATTTCTTTATAACAATACGAAAACCGACTAACACGAAAAATTAATACCG	I	A	Red	CCCAGTCTCAAGTATTTCTTTATAGCAATGCGAGAACCGGCTAACACGGAAAATTGGTAC[CG]GGGATCAATAGGATCCCTACTCTTACTTTGTCTACCTCTCTATTTCTTTACCCATATCCT	37	8	8770972	TATTTCTTTATAGCAATGCGAGAACCGGCTAACACGGAAAATTGGTACCG	8	8808382	R								TRUE
cg15254881	chr7	126890512	126890513	-	0.625213	0.795929	0.346669	0.630446	0.438529	0.503499	0.495265		0.350453	0.163233	0.310883	0.188133	0.332104	0.276918	0.0877819		0.244215	0.547936	-0.303721	0.000220672	cg15254881	cg15254881	41713357	ACCTAAAAAACAATATACAACTATATTCTCAATATCTTCTTCTTTATTCC			II			GAACAAATTGAGCCTAAGGAACAGTATACAGCTGTGTTCTCAGTATCTTCTTCTTTATTC[CG]GGTCAATTGTCTCCTACAAAGCCTCCCGTCATCTATTTCTCCCCACATCCCTTATTCAAA	37	7	126890512	CCTAAGGAACAGTATACAGCTGTGTTCTCAGTATCTTCTTCTTTATTCCG	7	126677748	R	GRM8	NM_001127323	5'UTR	chr7:126891300-126894205	N_Shore		RDMR
cg15309953	chr2	5813258	5813259	-	0.88515	0.714995	0.678237	0.640436	0.679747	0.672014	0.601844		0.671644	0.423009	0.672636	0.569556	0.63699	0.564863	0.246517		0.540745	0.696061	-0.155315	0.0225639	cg15309953	cg15309953	29798327	ATCTTTAATTTCAAAAAAAATAACTTAAAATACTCCTCAATAATAAACAC			II			ACTCCCGGGAGATCTTTGGTTTCAGGAAGGGTGGCTTGGGGTGCTCCTCAGTAGTGAACA[CG]CACAGGAGGCCCCGGAGAGCGGTGGGACGCACCTCCTGATTGAGCGGGTGAGAGCGAGGC	37	2	5813258	TCTTTGGTTTCAGGAAGGGTGGCTTGGGGTGCTCCTCAGTAGTGAACACG	2	5730709	R				chr2:5813482-5813710	N_Shore
cg15321211	chr10	43905515	43905516	-	0.540525	0.421578	0.279731	0.288368	0.311822	0.424519	0.251284		0.255947	0.102229	0.231563	0.130752	0.166806	0.238207	0.115421		0.177275	0.35969	-0.182415	0.000335052	cg15321211	cg15321211	41777398	AAATACACTAAATACTCCRAAAACCRCCTAAAAAAATCTCAAAACAAAAC			II			AAAAAAAAAAAAGGTACACTGAGTACTCCGGAGACCGCCTAAAGGGGTCTCAGAGCAGGG[CG]TTAGGAGGGATTTGTCAGGTTGAAGTTGCTCAGGTGATAAATTCCGTGGTGTGAGAAGCC	37	10	43905515	CGCCCTGCTCTGAGACCCCTTTAGGCGGTCTCCGGAGTACTCAGTGTACC	10	43225521	R	HNRNPF;HNRNPF;HNRNPF	NM_001098205;NM_004966;NM_001098204	TSS1500;TSS1500;TSS1500	chr10:43902580-43904792	S_Shore
cg15386434	chr1	1289835	1289836	-	0.283291	0.555388	0.189442	0.103816	0.123512	0.120912	0.16014		0.232768	0.0730845	0.0777515	0.0819268	0.170105	0.130007	0.0511735		0.116688	0.2195	-0.102812	0.0488702	cg15386434	cg15386434	28630338	AACAACAACATAACCAACACATAACCCAACTACTAAAAAAAATAAACTCA	10644462	AACAACAACGTAACCAACACGTAACCCAACTACTAAAAAAAATAAACTCG	I	A	Red	AGCAGGATGAAGAGCAGCAGCGTGGCCAGCACGTAGCCCAGCTGCTGGAAGAAGTGGGCT[CG]GCTCTCGGGGACGATGACATTGATGACGTTGTGGCCGCGCGCCAGTGTGGGGTCTGCGGG	37	1	1289835	AGCAGCAGCGTGGCCAGCACGTAGCCCAGCTGCTGGAAGAAGTGGGCTCG	1	1279698	R	MXRA8	NM_032348	Body	chr1:1289707-1291126	Island			TRUE
cg15409133	chr12	132900072	132900073	-	0.281897	0.378305	0.193092	0.361293	0.245797	0.256725	0.176598		0.153276	0.186343	0.0573675	0.203773	0.105149	0.0764716	0.410493		0.17041	0.270529	-0.100119	0.0259017	cg15409133	cg15409133	11613449	AACTCAAAAAAACAAATCTACACAAAAACCACCCTCCRAATTAAAAAAAC			II			ATCTCCCCCAAGACTCAAAGGGGCAGGTCTGCACAGAGGCCACCCTCCGGGTTAAGGGAA[CG]GGCTGAGTGGCTCTGAGTGGTCAGATGGGGTCAAAATCCCCAGCGAATCTGGGGGCAGCG	37	12	132900072	ACTCAAAGGGGCAGGTCTGCACAGAGGCCACCCTCCGGGTTAAGGGAACG	12	131410145	R	GALNT9	NM_001122636	Body	chr12:132900224-132901089	N_Shore
cg15428479	chr19	18698825	18698826	+	0.58498	0.430823	0.418421	0.356764	0.386904	0.258422	0.363565		0.301828	0.341939	0.295038	0.238664	0.338855	0.183311	0.339675		0.29133	0.399983	-0.108653	0.0161189	cg15428479	cg15428479	36642323	ACATAAACTAAACAAAACTTTAAAAAACTTCCTCCTCCAAAAACCCAACC			II			CCCCATACCTGAGCTGGTCCCTCTTCACTAAGTCAGGCTACCAGCATCTTCCTGCTCCTC[CG]GCTGGGCCCCTGGAGGAGGAAGCTTTCCAAAGCTCTGTCTAGCCCATGTATCCCTCCAGC	37	19	18698825	CGGCTGGGCCCCTGGAGGAGGAAGCTTTCCAAAGCTCTGTCTAGCCCATG	19	18559825	F	C19orf60;C19orf60	NM_001100419;NM_001100418	TSS1500;TSS1500	chr19:18699422-18700554	N_Shore
cg15463284	chr11	18477534	18477535	-	0.628022	0.66142	0.655336	0.76688	0.530408	0.817593	0.682203		0.753548	0.909641	0.740757	0.89792	0.874323	0.744236	0.578403		0.785547	0.677409	0.108138	0.0374465	cg15463284	cg15463284	39772415	CAATACCTACACAAACTAAATACAATCCACACAACTACAATAAAAAAACA	47746433	CGATACCTACACGAACTAAATACGATCCGCGCAACTACAATAAAAAAACG	I	A	Red	GCATCACACCTGCGATGCCTGCACGAGCTGGGTGCGGTCCGCGCAGCTGCAGTAAGGGGG[CG]ACCCGGCGTCTGTTAGTCGGCGGTTCATCTCCTTCGTGCCTCGATGAGCTTTAACGCCAT	37	11	18477534	CGCCCCCTTACTGCAGCTGCGCGGACCGCACCCAGCTCGTGCAGGCATCG	11	18434110	R	LDHAL6A;LDHAL6A;LDHAL6A;LDHAL6A	NM_001144071;NM_144972;NM_144972;NM_001144071	1stExon;1stExon;5'UTR;5'UTR	chr11:18477298-18477756	Island
cg15532640	chr12	129554566	129554567	-	0.0773178	0.300997	0.491075	0.480168	0.593457	0.673652	0.553625		0.291671	0.0968528	0.44631	0.0811978	0.105406	0.26748	0.169601		0.20836	0.452899	-0.244539	0.0167298	cg15532640	cg15532640	57808427	ACTAAAAAACCACAAAAAACAAACCCCCAACAAAAATACTAATAAAACCA	30685341	ACTAAAAAACCGCGAAAAACAAACCCCCAACGAAAATACTAATAAAACCG	I	A	Red	TCCAGGGAGGGAACTGAGAAGCCGCGAGGGACAGGCCCCCAACGGAGATGCTGATGAGGC[CG]GCAGCCTTCCAGCTTCCAGCGCCATCTTCCTTGGGAGTTTGGGAAACTCAGTGCCTCCAG	37	12	129554566	CGGCCTCATCAGCATCTCCGTTGGGGGCCTGTCCCTCGCGGCTTCTCAGT	12	128120519	R
cg15553946	chr1	19146909	19146910	+	0.600732	0.832516	0.595616	0.647431	0.553481	0.68356	0.640514		0.588397	0.575201	0.373216	0.488481	0.576529	0.478487	0.599686		0.525714	0.65055	-0.124836	0.0122907	cg15553946	cg15553946	11672376	ATATATACRTCTATAACTATACATACAAACATCTATACTTACRTACACAC			II			CCCATCAGCCCAGCCAAAAGGTTGTGATTACCACACAAGCACACGCACGTACCAAACACA[CG]TGTGCACGCAAGCACAGATGCCTGTATGCACAGTCATAGACGCACACATCTCCCCACACA	37	1	19146909	CGTGTGCACGCAAGCACAGATGCCTGTATGCACAGTCATAGACGCACACA	1	19019496	F								TRUE
cg15561613	chr1	245851610	245851611	+	0.350233	0.450291	0.489269	0.487409	0.385042	0.427759	0.327026		0.340759	0.184047	0.309499	0.273707	0.436582	0.196681	0.127698		0.266996	0.416718	-0.149722	0.00349718	cg15561613	cg15561613	64710492	TCCTATTCCTACTAAAAAACTACATAAACCAAAACATATACTTCCCACCA	47809403	TCCTATTCCTACTAAAAAACTACGTAAACCAAAACGTATACTTCCCACCG	I	A	Red	CCTCAGCTTCTCCACCAAGTCCCTGCCGCAGGCGGTGGGCCAGGGCTCCAGCTCGCCCCC[CG]GTGGGAAGCACACGCCCTGGTCCACGCAGTCCCTCAGCAGGAACAGGAGCTCGGGCCTGG	37	1	245851610	TCCTGTTCCTGCTGAGGGACTGCGTGGACCAGGGCGTGTGCTTCCCACCG	1	243918233	F	KIF26B	NM_018012	Body	chr1:245851177-245852514	Island
cg15567297	chr15	90029474	90029475	+	0.766572	0.386432	0.739248	0.59641	0.770378	0.642885	0.652415		0.737296	0.80053	0.778214	0.74951	0.688591	0.703475	0.811516		0.752733	0.65062	0.102113	0.0455167	cg15567297	cg15567297	26779442	ATAAAAACTCCAACCAAATAAAAATACCTCTCTCCCTACCTTACTTCACC			II			TCCACACCCACACCTGTCTCACAGCTGTTTCCAGCACCTGTTCCCTGGGGTGGGTGGGGG[CG]GTGAAGCAAGGCAGGGAGAGAGGTACCTCCATTTGGCTGGAGTCCCCATTCGGTGTTTCC	37	15	90029474	TGGGGACTCCAGCCAAATGGAGGTACCTCTCTCCCTGCCTTGCTTCACCG	15	87830478	F	RHCG	NM_016321	Body	chr15:90029931-90030328	N_Shore			TRUE
cg15570656	chr6	29648628	29648629	+	0.689052	0.953566	0.93247	0.509011	0.942261	0.696192	0.386227		0.960113	0.936015	0.951762	0.930195	0.945609	0.719623	0.95606		0.914197	0.729826	0.184371	0.033284	cg15570656	cg15570656	35691370	TCTAAAATATATCCAAATACCCTATCCACTATAAACACTCTAAAAATTCC			II			CAGAATCTTCCTTCTGGGATGCCGACTTTTTCAACACGTGCCAGGAGCCCTTCCTCGGCC[CG]GAATCCCCAGAGTGCCCACAGTGGACAGGGCACCTGGATACACCCCAGACTAACCCACGT	37	6	29648628	CTGGGGTGTATCCAGGTGCCCTGTCCACTGTGGGCACTCTGGGGATTCCG	6	29756607	F
cg15611600	chr13	45563400	45563401	-	0.2375	0.267077	0.254852	0.299018	0.332068	0.0372014	0.215103		0.0405626	0.0269922	0.0459859	0.0438038	0.25803	0.0492677	0.210257		0.0964142	0.234688	-0.138274	0.0102654	cg15611600	cg15611600	23664305	AAAAACTAAACCTCCATAAAAAACTACRACTCAAAAAAAAACTTTAACCC			II			GAGCCCCGGGGAGAGACTGGGCCTCCATGGGGGGCTGCGACTCAGAGGAAGGCTTTGACC[CG]GCTGCGGGAAGCGAGGACGTAAGTGGTGGTGGCGGTGGCGGCAGCATTGCCCAGAACATC	37	13	45563400	GAGACTGGGCCTCCATGGGGGGCTGCGACTCAGAGGAAGGCTTTGACCCG	13	44461400	R	KIAA1704;NUFIP1	NM_018559;NM_012345	TSS1500;1stExon	chr13:45563288-45564002	Island
cg15618908	chr5	173141761	173141762	-	0.241155	0.546595	0.316853	0.172546	0.117289	0.175245	0.3072		0.596844	0.91685	0.129442	0.184906	0.936785	0.521587	0.507871		0.542041	0.268126	0.273915	0.0373308	cg15618908	cg15618908	31714505	ATTTCAAATATCRCCTCTTTCTACTCAACTATTAAAATCAAAAATCTAAC			II			TTCCTTCAGTTATTTCAAATGTCGCCTCTTTCTACTCAGCTGTTGAAGTCAAAAATCTGG[CG]TCATTCTTGACCTCTTCTTTTACCTCAAGTCTCAAATTCAGTCCATTGCCAAATTCTGTG	37	5	173141761	CGCCAGATTTTTGACTTCAACAGCTGAGTAGAAAGAGGCGACATTTGAAA	5	173074367	R								TRUE
cg15622912	chr5	175225021	175225022	+	0.209995	0.541892	0.244126	0.318078	0.205559	0.168404	0.360691		0.236591	0.165825	0.239879	0.1729	0.183718	0.167871	0.172358		0.191306	0.292678	-0.101372	0.0304522	cg15622912	cg15622912	17604410	CCCRAATTTTAAACCCAACTTTACTACTAAATTACTAAATAACCTTAAAC			II			TGACACTCTAGATCACTGATTGTCTCCGCGGAAGACAAGGCCTAGGGGGCAGGGGTGATT[CG]CCCAAGGTCACTCAGCAATTTAGTAGCAAAGCTGGGCCTAAAACCCGGGCTCTCTAACTC	37	5	175225021	CGCCCAAGGTCACTCAGCAATTTAGTAGCAAAGCTGGGCCTAAAACCCGG	5	175157627	F	CPLX2	NM_006650	5'UTR	chr5:175223609-175224679	S_Shore		DMR	TRUE
cg15663948	chr13	113030673	113030674	-	0.809902	0.750572	0.462005	0.470765	0.688671	0.501003	0.429387		0.736391	0.755568	0.834402	0.770385	0.796899	0.692462	0.744716		0.761546	0.587472	0.174074	0.00708052	cg15663948	cg15663948	21660393	TTCCACAATATCCTAAAAACCAAAAATAAAAAACTATCAACCTTCAAAAC			II			AGGTCCTGACATTCCACAGTGTCCTGGAGACCAAGGATGGGAAACTGTCAACCTTCAGAA[CG]TCCTTCTCCCTCAGCTGGAGGGAGCATGGCAGTGAGCCAAGGAGACGGGACCCTCTGCTT	37	13	113030673	TCCACAGTGTCCTGGAGACCAAGGATGGGAAACTGTCAACCTTCAGAACG	13	112078674	R	C13orf28;C13orf28	NM_145248;NM_145248	1stExon;5'UTR
cg15677600	chr5	176171913	176171914	+	0.774859	0.659737	0.785626	0.761907	0.624139	0.79295	0.799833		0.648528	0.698752	0.46947	0.626507	0.574717	0.592063	0.48117		0.584458	0.742722	-0.158263	0.000623464	cg15677600	cg15677600	13735328	TTTCTTATAAAATCCAATAAATATAAACTTCCCAAAACTCRAAACAAATC			II			CTGGGCACCTCCTATTGGCCAAGTGATGTTCTGCAGAATACCTGGGTGGAAGGATAAATC[CG]ATCTGTTTCGAGCCTTGGGAAGCTCACATTTACTGGATTTTACAAGAAAGGCTCAGAACA	37	5	176171913	TTCTTGTAAAATCCAGTAAATGTGAGCTTCCCAAGGCTCGAAACAGATCG	5	176104519	F				chr5:176170244-176170796	S_Shore			TRUE
cg15690985	chr10	15016559	15016560	-	0.63287	0.731625	0.705951	0.745918	0.349461	0.668718	0.605004		0.389147	0.358707	0.350291	0.463346	0.564298	0.379324	0.579082		0.440599	0.634221	-0.193622	0.00326485	cg15690985	cg15690985	31641395	ACTCTCTCAAAAACATTTAAATCCCCRTTTTAAATCRTAAACCAACTATC			II			AGTATACCGCTGCTCTCTCAGGGGCATTTGGATCCCCGTTTTGGGTCGTAAACCAGCTGT[CG]AGGGAGGGGTGGAATGGCACAATGTGACTTACCGCGATTAATGGTATCAATTATTAATTG	37	10	15016559	CTCTCTCAGGGGCATTTGGATCCCCGTTTTGGGTCGTAAACCAGCTGTCG	10	15056565	R
cg15699085	chr5	140457609	140457610	+	0.338064	0.311394	0.420452	0.333134	0.397968	0.315691	0.326602		0.475786	0.360795	0.500627	0.67234	0.564611	0.306026	0.558463		0.491235	0.349043	0.142192	0.00706594	cg15699085	cg15699085	35717465	ATCTACTAAACTCACTTCCTCTTCCTTCTAATAAAACCRCTTTTAAAACC			II			TCCGCGGAATCCGCTAAGACCGAGACTACCTGAAGTCGCTGTGGCTAGCACTTCCGGTAC[CG]GCCCTAAAAGCGGTCCTACCAGAAGGAAGAGGAAGTGAGTCCAGTAGACTGCCCAGGATT	37	5	140457609	CGGCCCTAAAAGCGGTCCTACCAGAAGGAAGAGGAAGTGAGTCCAGTAGA	5	140437793	F
cg15708526	chr6	29648271	29648272	-	0.671276	0.893873	0.882957	0.598141	0.854526	0.65927	0.517705		0.905976	0.913328	0.904965	0.860247	0.865484	0.693508	0.870161		0.859096	0.725393	0.133703	0.0299869	cg15708526	cg15708526	20674498	CCACRTAAATTTTCCRCCTATCAACCAAACAAAATAACCTTCCTACAATC			II			TGCTACTCCAGCCACGTGAGTTTTCCGCCTGTCAGCCAAGCAAAATGGCCTTCCTGCAGT[CG]CACGGCCCTTTGGTCTCTGCTCAGGGCTTCGGGGACCCTTTCCAGCCATTGCCCTGCACC	37	6	29648271	CACGTGAGTTTTCCGCCTGTCAGCCAAGCAAAATGGCCTTCCTGCAGTCG	6	29756250	R
cg15726154	chr3	157817678	157817679	-	0.154747	0.60176	0.323161	0.390219	0.429383	0.507391	0.223282		0.277237	0.179697	0.113437	0.22137	0.170069	0.266392	0.1409		0.195586	0.375706	-0.18012	0.00579052	cg15726154	cg15726154	53647402	TAAAACTAAACTATACTTACCTACTAAAATAACATCCTTAAAACACCTAC			II			TAAAAACAGCTTGAAACTAGGCTGTACTTGCCTGCTGAAATGGCATCCTTAAAGCACCTA[CG]TTGACATAAGGTGCGACTCTACAAGCTTCAAACTGGCTGGCGGCCCCTATGAGAACACCT	37	3	157817678	CGTAGGTGCTTTAAGGATGCCATTTCAGCAGGCAAGTACAGCCTAGTTTC	3	159300372	R	SHOX2;SHOX2;SHOX2	NM_001163678;NM_006884;NM_003030	Body;Body;Body	chr3:157815581-157816095	S_Shore		RDMR
cg15742848	chr2	169769501	169769502	-	0.29918	0.161457	0.226257	0.252409	0.202619	0.246697	0.254536		0.371858	0.412774	0.250812	0.402363	0.337865	0.153764	0.514301		0.349105	0.234736	0.114369	0.0255269	cg15742848	cg15742848	60800365	ACCAAAACAAAAACAAATAATAAATAAAAACAACAACTACAATCCCACCA	55757309	ACCAAAACAAAAACAAATAATAAATAAAAACAACAACTACGATCCCGCCG	I	A	Red	TCTGAAGGAGCTGCCAGGACAGGGGCAGGTAATGAGTGAAGGCAGCAGCTGCGGTCCCGC[CG]AACGGGACTCCTGGCGCAGCGCGGGGAGGAACGTAGGCGCTGGCAGCACAGCAGCCCGTT	37	2	169769501	CGGCGGGACCGCAGCTGCTGCCTTCACTCATTACCTGCCCCTGTCCTGGC	2	169477747	R								TRUE
cg15804973	chr6	137114513	137114514	+	0.419804	0.231672	0.419819	0.431939	0.516677	0.431753	0.433465		0.414842	0.274305	0.198682	0.304039	0.377741	0.258324	0.34818		0.310873	0.412161	-0.101288	0.0269283	cg15804973	cg15804973	61755454	TACTAAATCCTTCRACAATTAACACTAATCAATTACTCATTACTAATAAC			II			GGCTAAATTGATCAGGTTCTCCCATGTACTTTTCCTTTTAAAATTTCCAGTGGCTCATTC[CG]TTATCAGTAATGAGTAATTGATTAGTGCCAACTGCCGAAGGACTTAGTATTCTCATTTAG	37	6	137114513	ACTAAGTCCTTCGGCAGTTGGCACTAATCAATTACTCATTACTGATAACG	6	137156206	F	MAP3K5	NM_005923	TSS1500	chr6:137112676-137114366	S_Shore
cg15812322	chr11	45868398	45868399	-	0.778805	0.824436	0.583605	0.766088	0.638819	0.706594	0.607242		0.650748	0.653221	0.598899	0.672149	0.62988	0.5466	0.44175		0.599035	0.700798	-0.101763	0.025876	cg15812322	cg15812322	73643326	CTTAACAACTTTATAATATTAAATAAATCACTCAACCTACRACACCCTCC			II			GGTGAAATCCTCTTAGCAGCTTTATGATATTGAATAAGTCACTCAACCTGCGGCACCCTC[CG]TTTTCTTCATCTGTGAAACGAAAACAACAGCAGCTTTTTCACTGGGGTTCGCTAAATGAA	37	11	45868398	CGGAGGGTGCCGCAGGTTGAGTGACTTATTCAATATCATAAAGCTGCTAA	11	45824974	R	CRY2;CRY2	NM_021117;NM_001127457	TSS1500;TSS1500	chr11:45868742-45869413	N_Shore
cg15850739	chr15	23692512	23692513	+	0.480718	0.433203	0.656837	0.542242	0.538313	0.680453	0.462758		0.719443	0.67942	0.667197	0.566595	0.686823	0.509817	0.679272		0.644081	0.542075	0.102006	0.027726	cg15850739	cg15850739	33748413	ACAATTACATAAACRACTTTCCTTATAACATCACAAATCCTTCATAACAC			II			CTTCAAGCCCATTGGTCAGTGAGAAAGATGAAAGGGAAAGGAGGCGGGGCCAGGCAGCCA[CG]TGTCATGAAGGACCTGTGATGTCACAAGGAAAGCCGCCCATGCAACTGCTGTCCCCGCCC	37	15	23692512	CAGTTGCATGGGCGGCTTTCCTTGTGACATCACAGGTCCTTCATGACACG	15	21243605	F
cg15911328	chr5	140556888	140556889	-	0.546092	0.484704	0.368951	0.445352	0.366437	0.44283	0.418763		0.429811	0.649567	0.79352	0.419497	0.497136	0.543387	0.713932		0.578121	0.439018	0.139103	0.0204023	cg15911328	cg15911328	50775463	ATAAATTTATACAAAATCACCTACCTAATAATATCAAATTACCATATACC			II			TAGTTATAGCAATGGATTTATGCAGAGTCACCTACCTGGTGGTATCAAATTGCCATATAC[CG]GGTACATAGTTTATTTTTAAGCTTAATCTCTCTTTGAATCAGTTTCCTCATGTGTAAGGT	37	5	140556888	TGGATTTATGCAGAGTCACCTACCTGGTGGTATCAAATTGCCATATACCG	5	140537072	R	PCDHB8	NM_019120	TSS1500	chr5:140558931-140559789	N_Shelf
cg15915427	chr16	88134848	88134849	+	0.387365	0.546733	0.457956	0.480689	0.49858	0.479523	0.446647		0.460077	0.468656	0.24494	0.486736	0.473617	0.194011	0.134158		0.351742	0.47107	-0.119328	0.0437539	cg15915427	cg15915427	51609500	TATCATCAACTAAAAAACAAAATACTTTATTTTACCTAAAAAATATTCCC			II			GACGATCGCGATGCCTTCAGGCTCGCAACCGAGGGGGTGCACGCAGGGGAACGTGCCATC[CG]GGAACATCTTTCAGGCAAAACAAAGCATTTTGCTTTCCAGTTGATGATAGGGAGTGCTGA	37	16	88134848	CGGGAACATCTTTCAGGCAAAACAAAGCATTTTGCTTTCCAGTTGATGAT	16	86692349	F				chr16:88134540-88134849	Island
cg15951466	chr6	30079192	30079193	-	0.497506	0.655968	0.479401	0.579516	0.435786	0.716082	0.414		0.494211	0.606248	0.316542	0.485764	0.271772	0.280367	0.133688		0.369799	0.539751	-0.169952	0.021692	cg15951466	cg15951466	62699310	AAAAACRCAACTCRACCTTAAAAACCTATACTTACRATTCTAAAACCAAC			II			GGGAATCCGTTGAGGGCGCAGCTCGGCCTTAAAAACCTGTACTTGCGATTCTAAGACCAG[CG]CGGGTTTTCCGTGCCCCACCTTGTCTGCCGGTGGAGACTGAGCAGTCAGCCCGCTGTAAT	37	6	30079192	AGGGCGCAGCTCGGCCTTAAAAACCTGTACTTGCGATTCTAAGACCAGCG	6	30187171	R	TRIM31	NM_007028	Body
cg15981851	chr2	236773924	236773925	+	0.216793	0.434767	0.341776	0.410823	0.359407	0.410053	0.377712		0.40962	0.364941	0.2572	0.111933	0.258396	0.235414	0.180754		0.259751	0.364476	-0.104725	0.0291198	cg15981851	cg15981851	31647490	CCTTCCTATCATTAACCACATCTATTCCTACCTCACTACTAAAAAAATCA	55612449	CCTTCCTATCATTAACCGCGTCTATTCCTACCTCACTACTAAAAAAATCG	I	C	Grn	GTGGGTGATTAGCTCCTGGCCGAATCCAGTCCCGGCCGGCGCTTTGAAGCCTGTGCTGTG[CG]ATTTTCTCAGCAGTGAGGTAGGAATAGACGCGGCTAATGACAGGAAGGTCGCGCGGGTGA	37	2	236773924	CCTTCCTGTCATTAGCCGCGTCTATTCCTACCTCACTGCTGAGAAAATCG	2	236438663	F	AGAP1;AGAP1	NM_014914;NM_001037131	Body;Body	chr2:236773883-236774084	Island			TRUE
cg15992932	chr6	30899405	30899406	+	0.545796	0.534283	0.58441	0.51085	0.563977	0.580567	0.512689		0.604222	0.619031	0.782366	0.650164	0.70174	0.55966	0.893281		0.687209	0.54751	0.139699	0.00890442	cg15992932	cg15992932	37726327	CTATATATTTATAAATCAATTTAAACCTCTACTAAAATCTAAATATCTCC			II			GGCAGAGCTGGGAACAAAGGGTTAAAGGGCGCCATGTAAGAGAGCTCTCCATTCCCACCA[CG]GAGACATCCAGACCCCAGCAGAGGCCCAAACTGACTCACAAACACACAGCCCCATCTTTC	37	6	30899405	CGGAGACATCCAGACCCCAGCAGAGGCCCAAACTGACTCACAAACACACA	6	31007384	F	SFTA2	NM_205854	Body
cg16004501	chr18	54814303	54814304	+	0.932195	0.784859	0.854812	0.81955	0.811212	0.881914	0.87046		0.825002	0.721724	0.54635	0.473167	0.850081	0.699154	0.506629		0.660301	0.850715	-0.190414	0.00206469	cg16004501	cg16004501	11677306	CACAAAAATTATAAAAAACACAACAACAACCACCTACTAAATTCCAAACA	46610463	CGCGAAAATTATAAAAAACGCGACAACAACCGCCTACTAAATTCCAAACG	I	C	Grn	AATGCAGATTACGGTTCCCGCCTCACAATGCAAAGGTCAACGGTGACGCCATCTGGAGCG[CG]CTTGGAATCCAGCAGGCGGTTGCTGCCGCGTCTTCCACAACCTCCGCGGTCTGGAGCTGG	37	18	54814303	CGCGGAGGTTGTGGAAGACGCGGCAGCAACCGCCTGCTGGATTCCAAGCG	18	52965301	F							RDMR
cg16009970	chr17	7198721	7198722	+	0.162409	0.424588	0.144679	0.269343	0.153529	0.15341	0.132048		0.107724	0.110034	0.103721	0.0789216	0.0989811	0.153558	0.0675592		0.102928	0.205715	-0.102787	0.00307268	cg16009970	cg16009970	34753463	ATACTACTTATAAACCTTATTTCCAATACAAACATAAATAAAAACAAACC			II			CAACCTCCGCCTCCCTGGTTCAAGCGATTCTCCTGCCTTGAGCCACCTCAAGGTGGCTCC[CG]GCCTGCCCCTACCTATGTTTGTATTGGAAACAAGGTTTACAAGTAGTACAATGCGCAATT	37	17	7198721	CGGCCTGCCCCTACCTATGTTTGTATTGGAAACAAGGTTTACAAGTAGTA	17	7139445	F	YBX2	NM_015982	TSS1500	chr17:7199710-7200009	N_Shore
cg16038003	chr7	27226148	27226149	+	0.280561	0.19884	0.278819	0.368837	0.232824	0.647978	0.306135		0.30657	0.111961	0.332914	0.210566	0.179737	0.236285	0.0710945		0.207018	0.33057	-0.123552	0.0387054	cg16038003	cg16038003	66705397	CAAACCTAACTTTTTAAAAACATCCCTATTTCCCCAAATACAAAAAATTC			II			CCTTTCCTACTGCTCATTCCACAGGAGGAATACAATACCAGAGAAAGGAGAGGTGCTTCC[CG]AACTCCCTGCACCTGGGGAAACAGGGATGTCTTTAAAAAGCTAGGTTTGTGCTAAGGATA	37	7	27226148	AAACCTAGCTTTTTAAAGACATCCCTGTTTCCCCAGGTGCAGGGAGTTCG	7	27192673	F	HOXA11AS;HOXA11	NR_002795;NM_005523	Body;TSS1500	chr7:27227520-27229043	N_Shore
cg16058600	chr2	157183013	157183014	-	0.580195	0.820412	0.545148	0.626825	0.54014	0.497781	0.660071		0.555112	0.713843	0.366426	0.398379	0.273952	0.57184	0.151344		0.432985	0.610082	-0.177096	0.0314276	cg16058600	cg16058600	29669330	ATATAAACCAATAAACCTTAAAAAAATTTAATTTCATAACAATCAAAAAC			II			GAGTTAATAAAATGTAGACCAGTGGACCTTGAAAGGGTTTAATTTCATAACAATCAAGAA[CG]CCCCCTATCCCACCTCCATTCCATTCATCCAAGGCTTCTGGGCTCGCTTCTTCTCGTCTT	37	2	157183013	TGTAGACCAGTGGACCTTGAAAGGGTTTAATTTCATAACAATCAAGAACG	2	156891259	R	NR4A2	NM_006186	Body	chr2:157184389-157184632	N_Shore		RDMR
cg16061354	chr17	1528465	1528466	+	0.271579	0.305708	0.508329	0.613727	0.210898	0.528215	0.404246		0.317032	0.361797	0.208458	0.267005	0.269127	0.169143	0.371444		0.280572	0.4061	-0.125528	0.0456095	cg16061354	cg16061354	73772328	TTCCTTACCTACTAAAAAACRTAACAAACTAAATTTAAAAACCTAAATAC			II			AGGGAGGCATCCAGCAGCCAACACCTGGAGGACGTTGTGCAAAACCCATTGCCAACTTCC[CG]CACCCAGGTCCCCAAACCCAGCCTGCCACGTCTCCCAGCAGGCAAGGAAGAACAAACTGC	37	17	1528465	TCCTTGCCTGCTGGGAGACGTGGCAGGCTGGGTTTGGGGACCTGGGTGCG	17	1475215	F	SLC43A2	NM_152346	Body	chr17:1531110-1533229	N_Shelf
cg16069079	chr15	41219238	41219239	-	0.28329	0.469783	0.198844	0.129959	0.154725	0.361701	0.258333		0.203068	0.116803	0.308313	0.143639	0.105271	0.104745	0.17115		0.164713	0.265234	-0.100521	0.0396623	cg16069079	cg16069079	24704411	CTCTCCTACTCAACAAATATAAACAAAACTCRACCRCAACRTATAAAAAC			II			GCAGCATGACCCTCTCCTGCTCAGCAAATGTGGGCAAAGCTCGACCGCAGCGTGTGGGAG[CG]CTCGTAGGTACCCAGGGCCAAGGGTGGCAGTGTCCTAGCCCGGGAATGAGCTTCTGGGAC	37	15	41219238	CGCTCCCACACGCTGCGGTCGAGCTTTGCCCACATTTGCTGAGCAGGAGA	15	39006530	R				chr15:41217789-41223180	Island		RDMR	TRUE
cg16075641	chrX	79591006	79591007	+	0.585599	0.926027	0.438784	0.665501	0.475013	0.404702	0.756329		0.516513	0.495857	0.523364	0.365558	0.432011	0.38517	0.174339		0.413259	0.607422	-0.194163	0.0260118	cg16075641	cg16075641	62721305	TACCAAATTAAACTAAATACAAACRAAAAACCCAAAATAAAAACTAAAAC			II			CGATTAGAACGGGTTCCAGTCGCTTGGGGGCGTTGGGGGGCTGGAGGGCAAGAGGTTACG[CG]CCCCAGCTCCCACCTTGGGTCCTTCGCCTGCACCCAGTCTAACCTGGCACCTAAAGGTTT	37	X	79591006	CGCCCCAGCTCCCACCTTGGGTCCTTCGCCTGCACCCAGTCTAACCTGGC	X	79477662	F	FAM46D;FAM46D	NM_001170574;NM_001170574	5'UTR;1stExon	chrX:79590720-79591007	Island
cg16101008	chr1	10698719	10698720	+	0.371456	0.256655	0.359117	0.493017	0.467124	0.282039	0.436171		0.279391	0.389595	0.0993986	0.0944283	0.415562	0.185288	0.213344		0.239572	0.380797	-0.141225	0.0156363	cg16101008	cg16101008	62657382	CTCTTATCCCAAAATAAAAAACCTAAAAACAAAAATCCCAAACAAATACA	44769469	CTCTTATCCCGAAATAAAAAACCTAAAAACAAAAATCCCGAACGAATACG	I	A	Red	TGGTCGCGGGGCCGAATCGGCCGCGGGGAGGGGCGCCGGGGCAGCGGCCGGGAGCTGCGC[CG]CATTCGCCCGGGACCCCTGCTCCTAGGTTCCCTACCCCGGGACAAGAGCACCTTCTGTTT	37	1	10698719	CTCTTGTCCCGGGGTAGGGAACCTAGGAGCAGGGGTCCCGGGCGAATGCG	1	10621306	F	CASZ1	NM_001079843	3'UTR	chr1:10698299-10698910	Island
cg16152871	chr11	132830277	132830278	-	0.605696	0.810325	0.468256	0.519943	0.58826	0.597921	0.534985		0.405062	0.356353	0.606645	0.469551	0.497841	0.435	0.586789		0.479606	0.589341	-0.109735	0.0430857	cg16152871	cg16152871	18607335	CTATACTTAATACAAAAAAAATCCCRTTCTAAACAAACTAAAAATCCCAC			II			TGGGAAGTTTGCTGTGCTTAGTACAGAGAGAATCCCGTTCTGAACAAACTGGGAATCCCA[CG]TGTGTAAAAAGCACAACTGTTGTGGTGGAAGCAGGAGGTTGGGGCGAGGCCAGGAGCGGG	37	11	132830277	CGTGGGATTCCCAGTTTGTTCAGAACGGGATTCTCTCTGTACTAAGCACA	11	132335487	R	OPCML	NM_001012393	Body
cg16163981	chr2	11052885	11052886	+	0.553631	0.710058	0.427171	0.574039	0.552342	0.560283	0.377076		0.456717	0.294668	0.453924	0.47007	0.41443	0.397288	0.158067		0.37788	0.536372	-0.158491	0.0114375	cg16163981	cg16163981	43622371	TTACAACAATCRTCCAAAAACTTAAAATCCACCTTCCAAAAATCCATCTC			II			GGTGTACTATTTCGGGGAGGTCCACATGAAGAAGGGCATCTGCCCCATCTGCTTCAAGAA[CG]AGATGGACTTCTGGAAGGTGGACCTCAAGTTCCTGGACGACTGTTGCAAGAGCCACCTGA	37	2	11052885	CGAGATGGACTTCTGGAAGGTGGACCTCAAGTTCCTGGACGACTGTTGCA	2	10970336	F	KCNF1	NM_002236	1stExon	chr2:11051858-11053476	Island
cg16284953	chr8	11471571	11471572	+	0.87657	0.869256	0.805318	0.89246	0.640589	0.821849	0.785031		0.665547	0.730465	0.721512	0.589605	0.793901	0.586957	0.669515		0.679643	0.81301	-0.133367	0.00256087	cg16284953	cg16284953	24765447	CRAAAAAAACCCTAATCCCCAAAAAACRACTACCCAAACCTAAAACTACC			II			GCTCCTCACTGACACCCCAGGACAGCCTGGGGGTCTCAGCTCCAGCCCCTTTGACTGAGG[CG]GCAGCCTCAGGCTTGGGCAGCCGCCTCCTGGGGACCAGGGCCTCCTTCGGCTCTGCTATG	37	8	11471571	CGGCAGCCTCAGGCTTGGGCAGCCGCCTCCTGGGGACCAGGGCCTCCTTC	8	11508980	F				chr8:11471014-11471249	S_Shore
cg16288318	chr13	112986927	112986928	-	0.745056	0.899293	0.772256	0.575028	0.815822	0.816325	0.743981		0.56792	0.872669	0.39395	0.479467	0.710028	0.500017	0.575564		0.585659	0.766823	-0.181164	0.0182172	cg16288318	cg16288318	37661324	AATATAAATATAACTAAATAAAACACATATAATTTCAAACCCAATTACCA	62612408	AATATAAATATAACTAAATAAAACGCGTATAATTTCAAACCCAATTACCG	I	A	Red	GCGCAAGAAGGAAATGTAAATGTAGCTGAGTGGGACGCGTGTGATTTCAGACCCAATTAC[CG]GCAGACTGCAAAGGAGACAGATGCAGATGGCTCCAGATGCGGGGAAGTGCGCTCCGGTCG	37	13	112986927	AATGTAAATGTAGCTGAGTGGGACGCGTGTGATTTCAGACCCAATTACCG	13	112034928	R				chr13:112984966-112985733	S_Shore		RDMR
cg16362232	chr11	430036	430037	+	0.836772	0.571672	0.801204	0.863954	0.675826	0.660157	0.846569		0.887817	0.927821	0.916716	0.805009	0.861557	0.747069	0.913372		0.865623	0.750879	0.114744	0.0122372	cg16362232	cg16362232	11623307	AAAATTTATCACCTCCAAATCCACCCCAAAACCTACAAAAAATAAAAACA	55609348	AAAATTTATCGCCTCCGAATCCACCCCAAAACCTACGAAAAATAAAAACG	I	A	Red	AAAGCTGAGCAGCTCTGCAGGGCTCCAGGCCTTGATCTCCCCCGCTTCGGGTGGATGCAC[CG]TTCCCATCTTCCGCAGGCCCTGGGGTGGACCCGGAGGCGACAAACCTTGGCAAAAGTGCA	37	11	430036	AAGGTTTGTCGCCTCCGGGTCCACCCCAGGGCCTGCGGAAGATGGGAACG	11	420036	F	ANO9	NM_001012302	Body	chr11:430814-431775	N_Shore
cg16427109	chr6	24358683	24358684	+	0.808277	0.549474	0.548901	0.57914	0.717498	0.604885	0.498637		0.679854	0.338636	0.427333	0.422307	0.478269	0.554205	0.525712		0.489474	0.615259	-0.125785	0.0323562	cg16427109	cg16427109	19709306	AAAACCRAATCAAACTAATCTCAAACTCCTTACCTCAAAAAATCACAAAC			II			TAAGACCAGGAGTTCTAGACCAGCCTGGGAAACACAGGGAAAGCCCCCGTCTCTATAACG[CG]CCTGTGATCCCCTGAGGCAAGGAGTTTGAGACCAGCCTGACCCGGTCTCTACAATTAAAA	37	6	24358683	CGCCTGTGATCCCCTGAGGCAAGGAGTTTGAGACCAGCCTGACCCGGTCT	6	24466662	F	DCDC2	NM_016356	TSS1500	chr6:24360029-24360411	N_Shore
cg16462006	chr14	95155784	95155785	+	0.910719	0.60167	0.709881	0.753457	0.691229	0.659228	0.603797		0.752197	0.624222	0.623863	0.667142	0.553036	0.459052	0.28531		0.566403	0.704283	-0.13788	0.0466694	cg16462006	cg16462006	31771374	TCCCCTACTTAATTTCCTAAATATTCRTATTTTAAACTCTTTACTTCCTC			II			GGAAGGCTCAACTCGGGCTTGCCCGGGGGGCTCTTCCCCTTCGGCGTGGAAGTTTCAATG[CG]AGGAAGCAAAGAGCCTAAAATACGAACACCCAGGAAATTAAGCAGGGGAAGGGGCCCTTC	37	14	95155784	CCCCTGCTTAATTTCCTGGGTGTTCGTATTTTAGGCTCTTTGCTTCCTCG	14	94225537	F								TRUE
cg16468843	chr3	10370624	10370625	-	0.78143	0.63671	0.827695	0.893668	0.670587	0.801871	0.880241		0.642054	0.414425	0.814583	0.749855	0.676838	0.66376	0.549291		0.644401	0.7846	-0.140199	0.017448	cg16468843	cg16468843	26667451	ATTAATCCCACTATCAATAACACTATTATTCTTATTAAAAAATAACAACA	60651326	ATTAATCCCACTATCGATAACGCTATTATTCTTATTAAAAAATAACGACG	I	A	Red	GTCGGTCGTCAGGTTGATCCCACTGTCGATGGCGCTGTTGTTCTTGTTGAGGGATGACGG[CG]GGCTCGAGTTCTGCTTGAGCGCGGCATCTTCTTCCAGGTCGGTGTCATCAATGAGGGGGA	37	3	10370624	GTTGATCCCACTGTCGATGGCGCTGTTGTTCTTGTTGAGGGATGACGGCG	3	10345624	R	ATP2B2;ATP2B2	NM_001683;NM_001001331	Body;Body	chr3:10370438-10370806	Island
cg16481667	chr11	70023578	70023579	-	0.858598	0.798811	0.669457	0.788596	0.65197	0.823457	0.767962		0.706301	0.784009	0.663345	0.586946	0.693009	0.681323	0.363113		0.639721	0.76555	-0.125829	0.0212673	cg16481667	cg16481667	67734355	AATAAAAATCRAAAATCRCCRAAAAACCTCAACACAAACAACAAAACTAC			II			AAGGCGGCCATAATGGAGGTCGGAGGTCGCCGGGAGGCCTCAGCACAGACAGCAGAGCTG[CG]GTGCACAGCCCAGCCTGCAGGGGGCGCCCCCGGGCACCACAGCCAGCTGTTGCCAAGGAG	37	11	70023578	ATGGAGGTCGGAGGTCGCCGGGAGGCCTCAGCACAGACAGCAGAGCTGCG	11	69701226	R	ANO1;ANO1	NM_018043;NR_030691	Body;Body	chr11:70023057-70023304	S_Shore
cg16496024	chr21	41239042	41239043	+	0.372551	0.141086	0.252565	0.256002	0.232754	0.504198	0.420932		0.252453	0.144945	0.131468	0.14524	0.167	0.160253	0.146487		0.163978	0.311441	-0.147463	0.0029565	cg16496024	cg16496024	17740319	AAAAAATAAAAACTAAAATTTCAAAAATCATCACAAAAATACCATTATAC			II			CTTCCCATTGACATTTGAAAGGTATTTTACATGCATGTAAATCTTGCACTCATTGAAAAA[CG]CACAATGGCATCCCTGTGATGATCTTTGAAACTTTAGCTTTTACTTTTTACTTTTTTTTT	37	21	41239042	CGCACAATGGCATCCCTGTGATGATCTTTGAAACTTTAGCTTTTACTTTT	21	40160912	F	PCP4	NM_006198	TSS1500					TRUE
cg16510022	chr1	102462855	102462856	+	0.591212	0.582019	0.539503	0.469631	0.570367	0.618928	0.558463		0.649106	0.311614	0.506511	0.475465	0.491954	0.401453	0.255455		0.441651	0.561446	-0.119795	0.02571	cg16510022	cg16510022	57716483	TCTTTACTTCTCTACAACTCAAATTACCRACAAATACTAAACTAAAACAC			II			CCTGGGGGTTTCGGGGGGATATTTTGCGGGGAATTTGTTAACCAAACAAGGATTGACTCT[CG]TGCTCCAGTTCAGCATTTGCCGGCAACTTGAGCTGCAGAGAAGTAAAGAGTCAGCTAAAT	37	1	102462855	CGTGCTCCAGTTCAGCATTTGCCGGCAACTTGAGCTGCAGAGAAGTAAAG	1	102235443	F	OLFM3	NM_058170	TSS200
cg16511795	chr4	3535009	3535010	-	0.677977	0.612561	0.669179	0.723393	0.624763	0.701342	0.755914		0.636889	0.499686	0.603105	0.55113	0.599718	0.50851	0.297237		0.528039	0.680733	-0.152693	0.00253706	cg16511795	cg16511795	21652502	AAAAAAACTCATCTAACAAAAATAATCTAAAAAAACCTCCAAAAATAAAC			II			GAGAAGGGACAAGGGGAGCTCATCTGGCAAGAATGATCTGAAAAGGCCTCCAAGGGTGGG[CG]GGATTTTGCGGGGGGAGGGAGGAATTTCCAACTGGAGGGACAATGACAAAGGGGGTGAAT	37	4	3535009	CGCCCACCCTTGGAGGCCTTTTCAGATCATTCTTGCCAGATGAGCTCCCC	4	3504807	R	LRPAP1	NM_002337	TSS1500	chr4:3533643-3534788	S_Shore
cg16522370	chrX	89176915	89176916	+	0.712809	0.838337	0.65227	0.471603	0.752065	0.774633	0.639247		0.544992	0.393571	0.57543	0.651046	0.573633	0.624025	0.168873		0.50451	0.691566	-0.187056	0.0147551	cg16522370	cg16522370	60657441	TTATTTCCAAAAAAAACAAACAACATTACTAACAAAATTACTAACAACCA	72684328	TTATTTCCGAAAAAAACAAACAACGTTACTAACAAAATTACTAACAACCG	I	A	Red	AAGTGTAGGGGAGGGGCAGCGTGGAGAAGAAAGGATGTGACGTCACTGAGATAACCAGCT[CG]GCTGTTAGCAACTCTGTTAGCAACGCTGTTTGTCTTTCTCGGAAACAACAGGTGAGAATT	37	X	89176915	CGGCTGTTAGCAACTCTGTTAGCAACGCTGTTTGTCTTTCTCGGAAACAA	X	89063571	F	TGIF2LX	NM_138960	TSS200
cg16555533	chr5	140243006	140243007	+	0.680985	0.645042	0.712982	0.745646	0.64548	0.669057	0.831695		0.795198	0.783271	0.882186	0.867855	0.750971	0.67411	0.90263		0.808032	0.704412	0.103619	0.0122072	cg16555533	cg16555533	64733345	CTCTCCAAAATAAAATCTCCTTTACTACRAATAAAACCAAATCCCACTAC			II			CTTGGCGCAGCTCACCGAGAGCTCGTGCATGCCGGGCAAGCCCACGCTGGTGTACCGCAG[CG]TAGTGGGATCTGGTCTTACTCGCAGCAAAGGAGATTTTACTCTGGAGAGTCGCCTCCCAA	37	5	140243006	TCTCCAGAGTAAAATCTCCTTTGCTGCGAGTAAGACCAGATCCCACTACG	5	140223190	F	PCDHA6;PCDHA2;PCDHA1;PCDHA9;PCDHA7;PCDHA1;PCDHA6;PCDHA5;PCDHA10;PCDHA3;PCDHA4;PCDHA10;PCDHA8	NM_031849;NM_018905;NM_031411;NM_031857;NM_018910;NM_018900;NM_018909;NM_018908;NM_018901;NM_018906;NM_018907;NM_031860;NM_018911	Body;Body;Body;Body;Body;Body;Body;Body;Body;Body;Body;Body;Body	chr5:140242073-140243007	Island
cg16580985	chr4	1550194	1550195	+	0.84727	0.357058	0.694367	0.769004	0.821174	0.919607	0.797926		0.889691	0.873762	0.839266	0.858988	0.873297	0.816791	0.931212		0.869001	0.743772	0.125229	0.0469777	cg16580985	cg16580985	18688465	TATAAATCCCAAAAAAATAACCCACAATACCTATTTACCTAAAACAAACA	43781358	TATAAATCCCGAAAAAATAACCCACGATACCTATTTACCTAAAACGAACG	I	A	Red	GGAAGCAGCTTGCCGGGAACCTGCCAGGTTTGCATCGAATTCCCCGAGTTCCGGAAACCC[CG]TCCGTCCCAGGCAAACAGGCACCGTGGGTCACCCTTCCGGGACCCACATTCGCGCCAGGC	37	4	1550194	TGTGGGTCCCGGAAGGGTGACCCACGGTGCCTGTTTGCCTGGGACGGACG	4	1520325	F
cg16606195	chr7	1270426	1270427	+	0.550134	0.651286	0.467763	0.541579	0.467677	0.479769	0.508158		0.491989	0.543027	0.491962	0.353515	0.376697	0.434274	0.227813		0.417039	0.523766	-0.106727	0.0276208	cg16606195	cg16606195	40758448	TTTATCCCATTTTCTAAAACTAACAAAATATTAATTTAAATTAAAATTTC			II			AGATTCGGGTTATTACAACACGCCAATCTGAAGGCCAGGGGTCAGAGAGTGAGAGGCGAG[CG]AAATTTCAACTCAAATTAACATTCTGTCAGCTCCAGAAAATGGGATAAATAAAGTCGAAT	37	7	1270426	TTATCCCATTTTCTGGAGCTGACAGAATGTTAATTTGAGTTGAAATTTCG	7	1236952	F				chr7:1269165-1282864	Island
cg16619378	chr17	14207530	14207531	+	0.667928	0.629518	0.569726	0.689975	0.679243	0.664392	0.719227		0.646916	0.581418	0.548138	0.501314	0.644097	0.608793	0.377141		0.55826	0.660001	-0.101742	0.0142498	cg16619378	cg16619378	42773379	CTAAACCCRAAAATCCTACTTATCAATTCAAAAAAATAACTCRAAAAAAC			II			GGCGGCTGGACCCGGGCGGCCGCAAGGGCTTGGCTGGGCCGCGGGAGGCGGGAGGTTCTT[CG]TCCTCCCGAGCCATCTCCCTGAACTGACAAGCAGGACTCCCGGGTCCAGGGGGCACAGGG	37	17	14207530	CGTCCTCCCGAGCCATCTCCCTGAACTGACAAGCAGGACTCCCGGGTCCA	17	14148255	F	HS3ST3B1;MGC12916	NM_006041;NR_026880	Body;Body	chr17:14204168-14207702	Island		DMR
cg16627650	chr2	105488038	105488039	+	0.445976	0.553541	0.398329	0.525371	0.383674	0.291543	0.359556		0.41734	0.374728	0.386655	0.264573	0.268478	0.36104	0.18052		0.321905	0.42257	-0.100665	0.0348819	cg16627650	cg16627650	62768436	AAAATACTTTCCCTTATACTTAAAAAATTACCTACAAATAACTAACTTCC			II			GTGCTTTATTCCTGATTCCATTTAGTTTCATGGAGAGGTACAGGTGGTGCAGTCAGTAAA[CG]GAAGCCAGCCATTTGCAGGCAACTTTTCAAGCATAAGGGAAAGTACTTTTGTTATATTTG	37	2	105488038	CGGAAGCCAGCCATTTGCAGGCAACTTTTCAAGCATAAGGGAAAGTACTT	2	104854470	F				chr2:105488368-105489991	N_Shore
cg16655343	chr6	29701563	29701564	-	0.814834	0.808952	0.837605	0.478592	0.484398	0.521866	0.819605		0.0304791	0.562862	0.469971	0.0351067	0.0361428	0.431326	0.532899		0.299827	0.680836	-0.381009	0.00280873	cg16655343	cg16655343	66739312	AATAAAAAAATATTCTTCCTCCACTCCATAACTCATCCTTTAATTACAAC			II			CACCTCCAGAGAGTAGAAAAATATTCTTCCTCCACTCCATGACTCATCCTTTGGTTACAG[CG]TTTAGCTGAGCAATGAAGTCAATGCTAAGAATACCATCAATTTATAAAATACTGATTATC	37	6	29701563	CGCTGTAACCAAAGGATGAGTCATGGAGTGGAGGAAGAATATTTTTCTAC	6	29809542	R	LOC285830;LOC285830	NR_026972;NR_026973	Body;Body
cg16707215	chr15	22833213	22833214	+	0.219266	0.523656	0.218061	0.276535	0.0572836	0.130496	0.183312		0.0620215	0.100405	0.0468977	0.053191	0.102406	0.0678277	0.271089		0.100548	0.229801	-0.129253	0.0162846	cg16707215	cg16707215	34794455	TTAACTAATATCATCRTAAATCAAATACATAAAAATCTCTAACCRACCTC			II			TCCCAATGCATTTGCTGACCGGGCACCTAACGGGCTGCTCTCAAAATCACTGACTGTCAC[CG]AGGCCGGCCAGAGACCCTTATGTATCTGATTCACGATGACACCAGCTAACTCTGAGTACA	37	15	22833213	TAGCTGGTGTCATCGTGAATCAGATACATAAGGGTCTCTGGCCGGCCTCG	15	20384654	F	TUBGCP5;TUBGCP5	NM_001102610;NM_052903	TSS200;TSS200	chr15:22833282-22833911	N_Shore
cg16751451	chr7	55086091	55086092	+	0.629784	0.68728	0.491683	0.540426	0.506224	0.592544	0.529561		0.470781	0.454633	0.526182	0.439577	0.505515	0.440588	0.188681		0.43228	0.568215	-0.135935	0.0123866	cg16751451	cg16751451	62750314	AAATAATACTCTAAAATCCRAAAATCCTTCAAATCTTATCAAACACCCTC			II			TAAACATTAAGGAGGCCTGTCTCTGCACCCGGAGTTGGGTGCCCTCATTTCAGATGATTT[CG]AGGGTGCTTGACAAGATCTGAAGGACCCTCGGACTTTAGAGCACCACCTCGGACGCCTGG	37	7	55086091	CGAGGGTGCTTGACAAGATCTGAAGGACCCTCGGACTTTAGAGCACCACC	7	55053585	F	EGFR;EGFR;EGFR;EGFR	NM_005228;NM_201284;NM_201283;NM_201282	TSS1500;TSS1500;TSS1500;TSS1500	chr7:55086141-55088105	N_Shore
cg16788050	chr11	8053406	8053407	-	0.600377	0.591916	0.804118	0.617835	0.597756	0.847495	0.786044		0.811597	0.726467	0.792398	0.851804	0.830243	0.804882	0.810168		0.803937	0.69222	0.111717	0.019419	cg16788050	cg16788050	23724483	CAAAACCAATCTCACAAAACAAAAATCAATTCCAATCTAACCTCTACTCA	21684463	CAAAACCAATCTCGCAAAACAAAAATCGATTCCAATCTAACCTCTACTCG	I	A	Red	GCTTGGGGGCCACAGGGCCAGTCTCGCAGGGCAGGGGTCGATTCCAGTCTGGCCTCTGCT[CG]GGCCCTGGGTCCCGGTGCAGGGTTACTCCCCCGCCCCCCTCGGGCCACTTCGCCTTCCGC	37	11	8053406	CAGGGCCAGTCTCGCAGGGCAGGGGTCGATTCCAGTCTGGCCTCTGCTCG	11	8009982	R				chr11:8053245-8053490	Island
cg16824113	chr12	132166485	132166486	-	0.863003	0.701279	0.600305	0.637797	0.822447	0.681982	0.781701		0.474499	0.55339	0.310801	0.560617	0.804053	0.787381	0.52873		0.57421	0.726931	-0.15272	0.0427868	cg16824113	cg16824113	37686441	CTCCCRACRCCCTACCTATAAATTAATTTCTACATTAATTACTAATATCC			II			GAAGCCTGGACCTCCCGGCGCCCTGCCTGTGGGTTAGTTTCTGCATTAGTTGCTGATGTC[CG]TCTCTGGCACTTCCCACCAAGAGCCTGAACCCACACACCTGGGCTCAGTCCCCGAGACAC	37	12	132166485	CGGACATCAGCAACTAATGCAGAAACTAACCCACAGGCAGGGCGCCGGGA	12	130732438	R								TRUE
cg16885113	chr6	29648507	29648508	+	0.744586	0.967077	0.94575	0.62552	0.958014	0.804886	0.479011		0.969999	0.975782	0.964119	0.945058	0.940266	0.831634	0.948528		0.939341	0.789263	0.150078	0.0323461	cg16885113	cg16885113	70626431	CATCRAAAAAAATAATCCCAACCAATAAAACCRTTTCTAAACACATAAAC			II			AAAGCCGGTTTTGCTCACTGTCGCCTGGCAAAGCAGGCGCTTGTTAGCACCCACTGAATG[CG]CTTATGTGCTCAGAAACGGTCCCATTGGTTGGGACTACCTTCCCCGATGCCCATCCGCCC	37	6	29648507	ATCGGGGAAGGTAGTCCCAACCAATGGGACCGTTTCTGAGCACATAAGCG	6	29756486	F
cg16921727	chr7	51539678	51539679	-	0.277155	0.505203	0.294432	0.502621	0.375461	0.579863	0.379626		0.195727	0.233692	0.251176	0.347418	0.392629	0.179068	0.116416		0.245161	0.416337	-0.171176	0.00366328	cg16921727	cg16921727	35751384	AAAATTCAATACCTCTCCCTAAAAACAATTATAAACATCTACATCTACAC			II			ACAGCTCCTGGGAAGTTCAGTGCCTCTCCCTGGAGACAGTTGTGGGCATCTGCATCTGCA[CG]GGGGAAAGGTCCAAAAAACGATGTGGAGGAGACACGGGCAGGAAGGCAAGCGGAGCAGGC	37	7	51539678	AAGTTCAGTGCCTCTCCCTGGAGACAGTTGTGGGCATCTGCATCTGCACG	7	51507172	R
cg16958467	chr15	57655799	57655800	-	0.852797	0.58588	0.842115	0.555478	0.867489	0.563307	0.882493		0.914711	0.913853	0.839355	0.874522	0.875067	0.838928	0.851228		0.872523	0.735651	0.136872	0.0178877	cg16958467	cg16958467	37626336	CCATCCATCTCCAAAAAAATTTCATCAACACACCATATTTCAAACTTCTC			II			AACCACCATCACCATCCATCTCCAGAAAGATTTCATCAACACACCATGTTTCAAACTTCT[CG]ATTTTATAAAGTGCCTCTCATTCAAATAGTAACAGCTGAAGAAAAAAATGCAGGTACCAT	37	15	57655799	CGAGAAGTTTGAAACATGGTGTGTTGATGAAATCTTTCTGGAGATGGATG	15	55443091	R								TRUE
cg16999994	chr11	1001560	1001561	-	0.0666057	0.644988	0.0630888	0.655738	0.194092	0.598548	0.61108		0.696166	0.565442	0.918116	0.491224	0.706544	0.597364	0.642771		0.659661	0.404877	0.254784	0.0238418	cg16999994	cg16999994	30712357	TTTTTCAATTCTTTATATTCATATTACACRTAAATTCTATTTCCTATTAC			II			GAGTTCTGGTGTTTTTCAGTTCTTTGTATTCATGTTGCACGTGAGTTCTGTTTCCTGTTA[CG]TGTTGGGAAAGGACTTAGGAGAGGCAGGCCGGCGTGGTGGTGGGTGCAGGTCGCCGCTTG	37	11	1001560	TTTTCAGTTCTTTGTATTCATGTTGCACGTGAGTTCTGTTTCCTGTTACG	11	991560	R	AP2A2	NM_012305	Body
cg17005068	chr22	24384525	24384526	+	0.523894	0.434839	0.545609	0.830662	0.855929	0.593779	0.849058		0.486699	0.5871	0.441072	0.440394	0.586483	0.415627	0.399001		0.479482	0.661967	-0.182485	0.0132266	cg17005068	cg17005068	35801310	ACRCTTCAACACAAATACACCTTAAAAACATTATACTAAATAAAATAAAC			II			CCGTTGTCTCTCAGGGGGACGCACAGAGAGGCCCCAGTCCCATCCCTTTCGTGCCTGGCT[CG]CTCATTTCACTTAGCATAATGTCTTCAAGGTGCATCTGTGTTGAAGCGTGTGTCAGAATT	37	22	24384525	CGCTCATTTCACTTAGCATAATGTCTTCAAGGTGCATCTGTGTTGAAGCG	22	22714525	F	GSTT1	NM_000853	TSS1500	chr22:24384134-24384405	S_Shore
cg17048834	chr6	30080230	30080231	-	0.778496	0.471895	0.723773	0.691356	0.447756	0.497015	0.673692		0.752584	0.698085	0.733365	0.808592	0.71907	0.679922	0.675776		0.723914	0.611998	0.111916	0.0389579	cg17048834	cg17048834	49683336	AACTTCTTCRATCAAACTAACATTATAAAATTTATAATCCTTAAATTCAC			II			TAATTCTGGGCAGCTTCTTCGATCAAGCTGACATTATGGGATTTGTGGTCCTTGGATTCA[CG]ACACACAAAACAGAGGAACTTCCCATCATCCTCGCAGAAATAGTGGAACATCTCCTGGTG	37	6	30080230	GCTTCTTCGATCAAGCTGACATTATGGGATTTGTGGTCCTTGGATTCACG	6	30188209	R	TRIM31	NM_007028	Body
cg17059994	chr11	71958354	71958355	+	0.656961	0.770242	0.674033	0.766872	0.47546	0.716218	0.610188		0.665886	0.643234	0.507207	0.508747	0.542217	0.457015	0.50048		0.546398	0.667139	-0.120741	0.0141026	cg17059994	cg17059994	54777330	AAATTAAAACCCAATAAATAAACAAAAATCAACCAAACTTAAATTTATTC			II			GTTCTCTCTGGCTGGAATGCCCATTTCATTCCCTGCCCTCCCACACAAAACAAACAAAAC[CG]AACAAACCCAAGCCTGGTTGACTCCTGTTTATCCATTGGGTCTCAATTTGGATATCATTG	37	11	71958354	AATTGAGACCCAATGGATAAACAGGAGTCAACCAGGCTTGGGTTTGTTCG	11	71636002	F				chr11:71954816-71955659	S_Shelf
cg17098979	chr2	241562085	241562086	-	0.459382	0.407694	0.305614	0.35643	0.182638	0.470761	0.322783		0.244284	0.372565	0.109746	0.0949016	0.142754	0.354355	0.242127		0.222962	0.3579	-0.134939	0.0176157	cg17098979	cg17098979	46633412	TTAAACAAACTTACTACAAAAACTCCCCTAAATAAAACTACAAAAATAAC			II			CAGCCCGAGTGTTGGACAAGCTTGCTGCAGAGGCTCCCCTAGATAGGGCTGCAGGGGTGG[CG]TCCGGCAGCTCTAGCTGGAGAAGCAGGAGGAGGGGCAGGAAGGAATCCTGTTCGGAGCTC	37	2	241562085	CGCCACCCCTGCAGCCCTATCTAGGGGAGCCTCTGCAGCAAGCTTGTCCA	2	241210758	R				chr2:241562469-241562910	N_Shore
cg17100158	chr2	180307728	180307729	-	0.663724	0.695381	0.683081	0.587843	0.548633	0.536163	0.735509		0.732512	0.426833	0.500098	0.402043	0.449606	0.447862	0.57505		0.504858	0.635762	-0.130904	0.0171483	cg17100158	cg17100158	71673414	TAACCAATACATACTCAAAAAATCAAATATCTAAAATACACAAATTAAAC			II			CTTTTTCTTTCTGACCAATACATGCTCAAGAAATCAAATATCTGAGATACACAAATTGAA[CG]CGGTAGGGTGGGGGAGGAAGTAGGGAGATAAAGCCTATGCTGCTGATTCCTCAATTATAG	37	2	180307728	GACCAATACATGCTCAAGAAATCAAATATCTGAGATACACAAATTGAACG	2	180015973	R	ZNF385B;ZNF385B;ZNF385B	NM_152520;NM_001113397;NM_001113398	3'UTR;3'UTR;3'UTR
cg17109042	chr12	99139387	99139388	-	0.358752	0.48458	0.389686	0.472097	0.351678	0.373781	0.394653		0.311017	0.234474	0.278978	0.256398	0.273022	0.39717	0.357749		0.301258	0.403604	-0.102345	0.00255529	cg17109042	cg17109042	29759435	TCCATCACTAATACAAAAAAAACTTCCCCAAAAATAACCAATAACCTTTC			II			GTCTTGCGTTTTCCATCACTGGTGCAGAAAGAACTTCCCCAGGAATGGCCAGTGGCCTTT[CG]CCCGTAACAAGGCCGCACGCTCAGAGCAGTCTTCCTCCTGGGCTGGGTGGACGCGGAGGC	37	12	99139387	CCATCACTGGTGCAGAAAGAACTTCCCCAGGAATGGCCAGTGGCCTTTCG	12	97663518	R	ANKS1B;ANKS1B;ANKS1B	NM_181670;NM_020140;NM_152788	3'UTR;Body;Body	chr12:99139386-99139769	Island			TRUE
cg17118775	chr8	74282812	74282813	+	0.312595	0.142164	0.234136	0.384054	0.157106	0.413465	0.32637		0.394214	0.67769	0.632558	0.503662	0.376085	0.264418	0.481798		0.475775	0.281413	0.194362	0.005751	cg17118775	cg17118775	30625335	ATAACAACRATATACAACAAAAACTCTAAAAAACTTAAAATTAACAAACC			II			TGAGGAAGACAGATGGATCGGCAAATCGTGGGCTGGAGACAGGAACTCGGGCCCCACCTC[CG]GCCTGTCAATTCCAAGCCCCTCAGAGTCTTTGTTGTACATCGCTGCCATGGCGACTGCTG	37	8	74282812	CGGCCTGTCAATTCCAAGCCCCTCAGAGTCTTTGTTGTACATCGCTGCCA	8	74445366	F
cg17153727	chr6	50812112	50812113	-	0.230084	0.577641	0.135097	0.207705	0.211477	0.182132	0.189362		0.224161	0.0750585	0.149359	0.132897	0.117201	0.120804	0.121421		0.134415	0.247643	-0.113228	0.0165578	cg17153727	cg17153727	48667474	CRAAAAAATATATACCATTTCATTCTCTTCTATTTTCCAAAACTTTACCC			II			TGTAATTCCTTCGGAGGGGTATGTACCATTTCATTCTCTTCTGTTTTCCAAAGCTTTGCC[CG]CATGGTTTATGAGCTTCTTCAAAGAGGACTTGGGCTTCCTACACAATCTATAAGGTACAG	37	6	50812112	CGGGCAAAGCTTTGGAAAACAGAAGAGAATGAAATGGTACATACCCCTCC	6	50920071	R	TFAP2B	NM_003221	3'UTR	chr6:50813314-50813699	N_Shore
cg17165241	chr11	400385	400386	+	0.730391	0.954027	0.952193	0.85851	0.532695	0.911387	0.438847		0.591187	0.542271	0.72991	0.272967	0.594636	0.709509	0.332812		0.539042	0.768293	-0.229251	0.0122705	cg17165241	cg17165241	69692400	CCACATCCAAAACATAATTAATAAAAATAACCAAAACATCCACCAACCCA	23810364	CCGCGTCCAAAACGTAATTAATAAAAATAACCAAAACGTCCACCAACCCG	I	T	Red	GGTCCCCAGGAACCTCAGCTCAGCCTCTCAGGCCACTCGCCAGAAGATGCGGGAGTGCCA[CG]GGCTGGTGGACGCCCTGGTCACCTCTATCAACCACGCCCTGGACGCGGGCAAATGCGAGG	37	11	400385	CGGGCTGGTGGACGCCCTGGTCACCTCTATCAACCACGCCCTGGACGCGG	11	390385	F	PKP3	NM_007183	Body	chr11:400096-400757	Island
cg17205386	chr22	49840886	49840887	-	0.932069	0.95411	0.94482	0.956325	0.953784	0.605944	0.518905		0.964776	0.968155	0.965741	0.94845	0.949758	0.953306	0.950665		0.957264	0.837994	0.119271	0.0432325	cg17205386	cg17205386	53759508	TCCACCCCCAACCAAAACTAATTTAAACATAAACACCAAAATACTATTCC			II			GGGGAGCCCCTTCCACCCCCAGCCAGGGCTGGTTTGAGCATAGACACCAGGGTGCTGTTC[CG]CCAACGCGTCCTCCACTATCGGTGGGTGGAAGGCCTGAGTGTTTCCTGGTCTGCTGAGGG	37	22	49840886	CCACCCCCAGCCAGGGCTGGTTTGAGCATAGACACCAGGGTGCTGTTCCG	22	48226890	R				chr22:49843525-49843755	N_Shelf
cg17210004	chr17	63512677	63512678	-	0.420732	0.516109	0.446494	0.373239	0.426856	0.611726	0.461546		0.43508	0.465928	0.272685	0.343776	0.375884	0.334447	0.328737		0.36522	0.465243	-0.100023	0.0134269	cg17210004	cg17210004	57655426	CAAACTCTCCTATCTCAAAACCTCCCTTCCTAAAACTAAAAATAAAAACA	30682490	CGAACTCTCCTATCTCAAAACCTCCCTTCCTAAAACTAAAAATAAAAACG	I	A	Red	CCTGGCCCACCCCGGGCTCTCCTGTCTCAGGGCCTCCCTTCCTAGGGCTGGGGATGGGGG[CG]GCGGGGGCATCTTCTTTTGGCCAAAATAAGCTTGTCAGAGACTGTGGCTGCCGGAGGTCA	37	17	63512677	CGGGCTCTCCTGTCTCAGGGCCTCCCTTCCTAGGGCTGGGGATGGGGGCG	17	60943139	R								TRUE
cg17214107	chr4	123747542	123747543	-	0.440635	0.488603	0.383443	0.436189	0.499063	0.417409	0.457649		0.426869	0.244277	0.360141	0.334352	0.355866	0.354185	0.289887		0.337939	0.446142	-0.108202	0.00112786	cg17214107	cg17214107	28679476	CTCTTCCTTAAATTACAACTTCTCTACTTTAAAATAAAAACRACTTCTCC			II			TCTGACACAGACTCTTCCTTGGATTGCAACTTCTCTACTTTGGGGTGGAAACGGCTTCTC[CG]TTTTGAAACGCTAGCGGGGAAAAAATGGGGGAGAAAGTTGAGTTTAAACTTTTAAAAGTT	37	4	123747542	CGGAGAAGCCGTTTCCACCCCAAAGTAGAGAAGTTGCAATCCAAGGAAGA	4	123966992	R	FGF2	NM_002006	TSS1500	chr4:123747740-123748980	N_Shore
cg17330093	chr6	79380538	79380539	+	0.52568	0.48082	0.37384	0.568315	0.373377	0.481502	0.268358		0.307292	0.104094	0.301311	0.12496	0.399535	0.123952	0.0729873		0.204876	0.438842	-0.233966	0.000885455	cg17330093	cg17330093	33809366	AAATATATAAAAATTCTTTTACTTAATCTTTTATAAACCTCTTTCCACTC			II			AATTTAGCAGCAGTGGGAAGGTTGGGGGAAGGACTGTATGGGACATATGGTTAAAAGACA[CG]AGTGGAAAGAGGCTCACAAAAGACTAAGTAAAAGAATCCCCATATACCCTCAAAATGGAG	37	6	79380538	CGAGTGGAAAGAGGCTCACAAAAGACTAAGTAAAAGAATCCCCATATACC	6	79437257	F								TRUE
cg17343385	chr20	62552607	62552608	+	0.945894	0.952834	0.938694	0.946369	0.943932	0.940897	0.937158		0.942852	0.807759	0.70594	0.928994	0.75069	0.926899	0.657522		0.817237	0.943683	-0.126446	0.00210403	cg17343385	cg17343385	65630300	CAAAACTCTTTTAATAACATCATTATCTTTAAAAAACAAACAAAATAACC			II			GGTGATCCGCCCTCCTCAGCCTCCCAAAGTTTTGGGATTACAAGCTTGAGCCACCGTGCC[CG]GCCACCTTGTTTGCTTTTTAAAGATAATGATGTCACTAAAAGAGTTCTGACTGAGGCCGG	37	20	62552607	AGAACTCTTTTAGTGACATCATTATCTTTAAAAAGCAAACAAGGTGGCCG	20	62023051	F	DNAJC5	NM_025219	5'UTR	chr20:62550713-62551523	S_Shore
cg17390890	chr12	74444245	74444246	-	0.627605	0.645377	0.628001	0.591046	0.818918	0.409065	0.582173		0.576856	0.898026	0.815287	0.812813	0.77294	0.719413	0.62835		0.746241	0.614598	0.131643	0.0315299	cg17390890	cg17390890	67756447	TACTCRCCCTATTTACTTACACAAACAATACATTAATACTCAATTTCTAC			II			GAATGAAGAATTGCTCGCCCTATTTACTTGCACAAACAATGCATTAGTGCTCAATTTCTG[CG]TGGAAAGTTCTGACTGCCACTCCACAGGGCTTACAGGGGTCTGCAGGCCCTCTGCATGCT	37	12	74444245	CGCAGAAATTGAGCACTAATGCATTGTTTGTGCAAGTAAATAGGGCGAGC	12	72730512	R								TRUE
cg17393016	chr17	79283390	79283391	+	0.637713	0.751923	0.65189	0.672689	0.607413	0.94471	0.633327		0.613205	0.486834	0.38433	0.589825	0.654645	0.64572	0.509858		0.554917	0.699952	-0.145035	0.0290287	cg17393016	cg17393016	35732434	AAAAATAATAACCACCTATAAATTTCTCTAAAACCCAAATAATCACTACC			II			GAGCTGCCCAAACACAGAGGTGGAGAGGAGCCTGTCCGGACACAGGGACACAGGCAGCTC[CG]GCAGTGACCACTTGGGCCTCAGAGAAACTCACAGGTGGCCACTACTCCTGTTTGGAGCTG	37	17	79283390	CGGCAGTGACCACTTGGGCCTCAGAGAAACTCACAGGTGGCCACTACTCC	17	76897985	F	C17orf55	NM_178519	TSS1500	chr17:79283863-79284131	N_Shore			TRUE
cg17401282	chr5	161494274	161494275	+	0.190751	0.169942	0.356303	0.310564	0.247698	0.413738	0.208837		0.361037	0.229569	0.422994	0.375605	0.330056	0.568185	0.553029		0.405782	0.271119	0.134663	0.017217	cg17401282	cg17401282	47669431	ACAAAAAATTTATAATCRTCAAATCTACCAAAAATCCTTATTTTAAACTC			II			ACCTCCCCCACTGTCTGCTCCCCCAGCTCTAACAATGCAACCATGATTTCTAAGACTGTA[CG]AGTTTAAAATAAGGATTCTTGGCAGATCTGACGACCACAAACCTTCTGTCATTGATGATG	37	5	161494274	CGAGTTTAAAATAAGGATTCTTGGCAGATCTGACGACCACAAACCTTCTG	5	161426852	F	GABRG2;GABRG2;GABRG2	NM_198903;NM_000816;NM_198904	TSS1500;TSS1500;TSS1500					TRUE
cg17476910	chr1	147806172	147806173	-	0.460159	0.56909	0.490151	0.563787	0.53035	0.576736	0.628387		0.645349	0.267597	0.563359	0.412629	0.373075	0.355456	0.32809		0.420794	0.545523	-0.124729	0.0242891	cg17476910	cg17476910	65743320	TAAATAATTAAAATAAATCRCCRACACATTCTACCRACAAATCAAACTAC			II			CATTTTATTGCTGGGTAGTTGGGGTAGATCGCCGACACATTCTGCCGACAAGTCAGACTG[CG]GTTCTGACCTGAAGGCCTCGGTGAACATAAGCAAGGGCACCTGGGCGCGGGGAGAGCCGT	37	1	147806172	CGCAGTCTGACTTGTCGGCAGAATGTGTCGGCGATCTACCCCAACTACCC	1	146272796	R				chr1:147806900-147807170	N_Shore
cg17482649	chrX	53117672	53117673	-	0.713246	0.796069	0.581163	0.692063	0.615935	0.577029	0.754864		0.677205	0.463824	0.678106	0.381747	0.59496	0.477898	0.448927		0.53181	0.675767	-0.143957	0.010726	cg17482649	cg17482649	54643477	CATTACAATATTCTTTACAATATTCTTATCCCCATCCCCCAAAAAACTCA	65621337	CATTACGATATTCTTTACGATATTCTTATCCCCGTCCCCCAAAAAACTCG	I	C	Grn	AGGCCGCTTCGCCATTGCGGTATTCTTTGCGGTATTCTTGTCCCCGTCCCCCAGAAGGCT[CG]CCTCTCCCCGTGGACCCTGTTAATCCCAATAAAATTCTGAGCAAGTTCAGAGTGCCGCTT	37	X	53117672	CATTGCGGTATTCTTTGCGGTATTCTTGTCCCCGTCCCCCAGAAGGCTCG	X	53134397	R	TSPYL2	NM_022117	3'UTR	chrX:53117470-53118033	Island			TRUE
cg17500703	chr8	41107467	41107468	-	0.638261	0.489074	0.466174	0.40414	0.470309	0.548778	0.46115		0.484523	0.405619	0.371814	0.426504	0.414926	0.384729	0.282931		0.395864	0.496841	-0.100977	0.0109734	cg17500703	cg17500703	74683468	AAACTAATAACAACRACRAAACCCAATATACCACATTTCATCCTACAAAC			II			AGAATGCCCCTGGACTGATGGCAGCGACGAGGCCCAATGTGCCACATTTCATCCTACAGG[CG]CCAATCCACATCCCCCCACCGCAGAGAGGTGGCTCTTCCTGCAATCCGGCCGCGATGCGC	37	8	41107467	CGCCTGTAGGATGAAATGTGGCACATTGGGCCTCGTCGCTGCCATCAGTC	8	41226624	R								TRUE
cg17608082	chr5	9119047	9119048	-	0.635764	0.765797	0.682402	0.786257	0.733354	0.792423	0.646208		0.659177	0.635054	0.663365	0.596116	0.682503	0.657175	0.437906		0.618757	0.720315	-0.101558	0.011966	cg17608082	cg17608082	10791379	ATACCACACATAAACTTAAACAAATCCAAAACTAAAACCRCRAAAAACTC			II			AGCGGAAAGGGATGCCACACATAAGCTTAGGCAGATCCAAAACTAAAACCGCGGGGAACT[CG]ACCTGGCCGGAATGAGAGTAAGCGTGAGGCTGGCGGTGCTGGCAGCAGGGTGGGCACGTA	37	5	9119047	TGCCACACATAAGCTTAGGCAGATCCAAAACTAAAACCGCGGGGAACTCG	5	9172047	R	SEMA5A	NM_003966	Body
cg17608428	chr17	55038699	55038700	-	0.759669	0.71802	0.680698	0.66345	0.742104	0.743252	0.73782		0.68785	0.5966	0.626564	0.538473	0.689058	0.638229	0.29756		0.582048	0.720716	-0.138669	0.00825309	cg17608428	cg17608428	55690415	AAATAACATTTCTCCTCAACAATAATCTTCTAAAATATTTACTCATCRAC			II			ACTCTCTGGATAAATAACATTTCTCCTCAGCAGTAGTCTTCTAAGATATTTGCTCATCGA[CG]TGAAAGATTTTTATAAAACAATCCTAACACATTTCGCTGACAAAATTTTTCATCATGATG	37	17	55038699	CGTCGATGAGCAAATATCTTAGAAGACTACTGCTGAGGAGAAATGTTATT	17	52393698	R	COIL	NM_004645	TSS1500	chr17:55038057-55038530	S_Shore
cg17655970	chr13	112985463	112985464	-	0.232785	0.506954	0.427637	0.34696	0.226236	0.463019	0.361899		0.251703	0.382144	0.229113	0.075501	0.214453	0.154908	0.184059		0.213126	0.366499	-0.153373	0.00704819	cg17655970	cg17655970	38694502	AAAAAAAACCAAAAAAACATCAATCCATTTCAAACACACACCTATATCCA	26658331	AAAAAAAACCGAAAAAACATCGATCCGTTTCAAACACACGCCTATATCCG	I	T	Red	TCTGGTGTCTGTGAAAGGAACCGGGGGGACATCGATCCGTTTCAAACACACGCCTGTGTC[CG]TGAGGAGTCCGAGAGGCAGAGCTGGAGCGTCGCCCGGAAGCTGCCCTCTGTGGCCATGAG	37	13	112985463	CGGACACAGGCGTGTGTTTGAAACGGATCGATGTCCCCCCGGTTCCTTTC	13	112033464	R				chr13:112984966-112985733	Island
cg17763566	chr6	33083457	33083458	-	0.849088	0.908304	0.528231	0.915917	0.593103	0.937417	0.550666		0.925582	0.956388	0.920703	0.868733	0.878075	0.922733	0.914319		0.912362	0.754675	0.157687	0.0237591	cg17763566	cg17763566	44796313	CTCAAACATATACTAAATCATTACTACTTCTATATACACATACACCTACC			II			GTCTGAAGAGGCTCAGACATGTGCTGGGTCATTGCTACTTCTGTATACACATGCACCTGC[CG]GACACTGCCCATGGTGCTCCCTAGGAAGAACTGCAGGTGGAAAAGGCTGCCACATTTCTT	37	6	33083457	CGGCAGGTGCATGTGTATACAGAAGTAGCAATGACCCAGCACATGTCTGA	6	33191435	R	HLA-DPB2	NR_001435	Body	chr6:33084740-33084995	N_Shore
cg17809365	chr15	22833172	22833173	-	0.259949	0.597509	0.280007	0.348591	0.126341	0.180944	0.229459		0.0918201	0.137346	0.0844348	0.163211	0.203474	0.132946	0.277755		0.155855	0.288972	-0.133116	0.0186192	cg17809365	cg17809365	49804381	TAAACAATTCAAAATTCCTAAAAAAACRAATCCCAATACATTTACTAACC			II			GGTTCAGCAGGTAAGCAGTTCAGGGTTCCTGGAAAGGCGGGTCCCAATGCATTTGCTGAC[CG]GGCACCTAACGGGCTGCTCTCAAAATCACTGACTGTCACCGAGGCCGGCCAGAGACCCTT	37	15	22833172	AAGCAGTTCAGGGTTCCTGGAAAGGCGGGTCCCAATGCATTTGCTGACCG	15	20384613	R	TUBGCP5;TUBGCP5	NM_052903;NM_001102610	TSS1500;TSS1500	chr15:22833282-22833911	N_Shore
cg17833071	chr6	33084770	33084771	-	0.142283	0.115806	0.482809	0.208094	0.384866	0.174675	0.358995		0.16436	0.150952	0.121499	0.140239	0.094773	0.138648	0.135196		0.135095	0.26679	-0.131694	0.0108722	cg17833071	cg17833071	51625425	CTACTCTTCACAAAAAATTCCRTCTACCAAAAACRACAAAAATACTATAC			II			CCCATCTCTCCCTGCTCTTCACAGAGAATTCCGTCTACCAGGAACGGCAGGAATGCTATG[CG]TTCAATGGGACTCAGCGCGTTGTGGACGGGCTCATCTACAACCGGGAGGAATACGTGCAT	37	6	33084770	CGCATAGCATTCCTGCCGTTCCTGGTAGACGGAATTCTCTGTGAAGAGCA	6	33192748	R	HLA-DPB2	NR_001435	Body	chr6:33084740-33084995	Island		DMR
cg17851113	chr1	233746170	233746171	+	0.864973	0.862747	0.847636	0.891351	0.768712	0.741568	0.794109		0.83876	0.624281	0.817128	0.601326	0.713541	0.819019	0.578543		0.713228	0.824442	-0.111214	0.0184335	cg17851113	cg17851113	18806442	AAATATCATAAAAATAATCTAATAAAAACATAAATCTCATCCTACAAAAC			II			CAGAACCTCAGAAGTCTTTGCATTTCCCAGCCCCATATCCAGGCTCCACTCAACGTACCT[CG]TCCTGCAGGATGAGATCTATGCCCCCATCAGACCACTTCCATGATATTTCCAGTTTCTAC	37	1	233746170	CGTCCTGCAGGATGAGATCTATGCCCCCATCAGACCACTTCCATGATATT	1	231812793	F				chr1:233749373-233750314	N_Shelf
cg17867333	chr5	178423163	178423164	-	0.798352	0.882805	0.75468	0.798048	0.788596	0.860774	0.775971		0.769827	0.776574	0.692106	0.722153	0.754294	0.634574	0.547265		0.699542	0.808461	-0.108919	0.0035797	cg17867333	cg17867333	40603424	CATATAAAATCTCCTCAAACTCTAAATCTAAAACAACCACTCAAACTACA	26671454	CGTATAAAATCTCCTCGAACTCTAAATCTAAAACAACCACTCGAACTACG	I	A	Red	TCGTTCTGGCTCCGTATAAAGTCTCCTCGGGCTCTGGGTCTGAGGCAGCCACTCGAGCTG[CG]GTGCTCACTGTGCCAACGCTCTCTGCACCTAACTCCCCATCTCATCGTGGAGGCCAAGGT	37	5	178423163	CGCAGCTCGAGTGGCTGCCTCAGACCCAGAGCCCGAGGAGACTTTATACG	5	178355769	R	GRM6	NM_000843	TSS1500	chr5:178421225-178422337	S_Shore
cg17876294	chr15	90115219	90115220	-	0.441988	0.772734	0.424204	0.770872	0.701731	0.702498	0.41797		0.449844	0.398777	0.437078	0.700689	0.46628	0.370104	0.426526		0.464186	0.604571	-0.140385	0.0499246	cg17876294	cg17876294	40769337	TAATAACCAAAACRCTCTTCTCCAAACACAAATCATATCAAATCCCTCCC			II			AATTTTCCACCTAGTAGCCAGAGCGCTCTTCTCCAAACACAAATCATATCAAGTCCCTCC[CG]TCCTCAAAACCTTCCCCTGGCTTCCTAACATTCTCAGTAGAATATCCAAGCTACCTCTGT	37	15	90115219	CGGGAGGGACTTGATATGATTTGTGTTTGGAGAAGAGCGCTCTGGCTACT	15	87916223	R				chr15:90118971-90119363	N_Shelf
cg17878899	chrX	118284724	118284725	-	0.842896	0.824019	0.659811	0.909373	0.607805	0.846842	0.709724		0.703767	0.352814	0.741922	0.296138	0.499675	0.305248	0.890577		0.541449	0.771496	-0.230047	0.0250008	cg17878899	cg17878899	49665325	ACACCACCCCCAACCAACAAAATACACAAAAAAATAATATTACAAATTCA	40754459	ACACCGCCCCCAACCAACGAAATACACAAAAAAATAATATTACAAATTCG	I	A	Red	TCTCCCAGGAGGGCACCGCCCCCAACCAGCGGGGTGCACAGGGGAATGATGTTGCAAGTT[CG]AGCCCAGAGGTGTCTCGCTGTCCCCCGCCCACCCCCGGGTCATTCCTCGCCGCCCGTTTT	37	X	118284724	GCACCGCCCCCAACCAGCGGGGTGCACAGGGGAATGATGTTGCAAGTTCG	X	118168752	R	KIAA1210	NM_020721	TSS200	chrX:118284519-118285065	Island
cg17920646	chr8	216578	216579	-	0.25435	0.521616	0.57195	0.222264	0.678894	0.735831	0.770686		0.850399	0.667197	0.8986	0.687231	0.631894	0.823585	0.677955		0.748123	0.536513	0.21161	0.0172972	cg17920646	cg17920646	60784431	ATAAATACACACCTAAAAAAAAACAATCTAAAAATCAATACACATTAACA	61610509	ATAAATACGCACCTAAAAAAAAACGATCTAAAAATCAATACGCATTAACG	I	A	Red	GGGTGGCGGAGGGTGAGTGCGCACCTGGGAGGGGACGATCTGGGGGTCAGTGCGCATTGG[CG]GAAGGGGTAGTCCGGGCGTCTGTGCCCACCTGCGGAGGGGGTGGCAGGGGGTCAGTGCGC	37	8	216578	CGCCAATGCGCACTGACCCCCAGATCGTCCCCTCCCAGGTGCGCACTCAC	8	206578	R				chr8:216352-216828	Island
cg18005822	chr22	45410174	45410175	-	0.711183	0.708656	0.570061	0.70735	0.587273	0.555834	0.412841		0.505439	0.414067	0.503844	0.487482	0.54303	0.468534	0.210263		0.447523	0.6076	-0.160077	0.00946463	cg18005822	cg18005822	40616401	TACRACAATAACCAAAATCAAAAATAACACCRTCTAAAACCTAAAATCCC			II			TGCCCTTGGTCTACGACAGTAGCCAAGGTCAGGAGTGGCACCGTCTGGAGCCTGGGATCC[CG]GTGCAGAGGGCTCAGGTCCCAGCAGGGTCAAGCCACAGAGCCGACTGCAGCCTCACAGAC	37	22	45410174	CGGGATCCCAGGCTCCAGACGGTGCCACTCCTGACCTTGGCTACTGTCGT	22	43788838	R				chr22:45403036-45406372	S_Shelf
cg18008653	chr11	33185376	33185377	+	0.855457	0.865632	0.856484	0.836325	0.744453	0.799269	0.828157		0.706794	0.554128	0.763585	0.6366	0.801571	0.831464	0.730051		0.717742	0.82654	-0.108798	0.00546393	cg18008653	cg18008653	38697499	ATATTTATAACAAATTAAATATCCCTAATTCAAAAATCTAAACCAAACRC			II			GCCTCAAGTGATCCACCCAACTCGGCCTCCCCAAGGATTGGGATGACAGGCGTGAGCTAA[CG]CGCCTGGCCCAGATTTTTGAATTAGGGATACTCAACCTGTTATAAATATATATATATATA	37	11	33185376	CGCGCCTGGCCCAGATTTTTGAATTAGGGATACTCAACCTGTTATAAATA	11	33141952	F				chr11:33182987-33183264	S_Shelf
cg18009000	chr10	71811927	71811928	-	0.83644	0.454605	0.689469	0.79814	0.77896	0.718746	0.793958		0.861481	0.88337	0.917459	0.824672	0.742976	0.698082	0.902774		0.832974	0.724331	0.108643	0.0279271	cg18009000	cg18009000	17667445	AATACATTTTCTAATAACTAATAAAAACTAATCCTAAAAACAATAACCTC			II			ACCCCCATAAAGATGCATTTTCTAGTAACTAATAAAAACTGGTCCTGAAGACAATAGCCT[CG]CGCTCATCTAAATACCCGTTGGGATATTGCAAATTAACACCTTGTAAAGCAACCCAATTA	37	10	71811927	ATGCATTTTCTAGTAACTAATAAAAACTGGTCCTGAAGACAATAGCCTCG	10	71481933	R	H2AFY2	NM_018649	TSS1500	chr10:71812318-71813693	N_Shore
cg18026225	chr17	43198423	43198424	-	0.672644	0.715103	0.387036	0.516752	0.187872	0.415988	0.440739		0.576414	0.304401	0.283519	0.246313	0.299906	0.336502	0.126476		0.310505	0.476591	-0.166086	0.0453864	cg18026225	cg18026225	13601467	AATTCTTACAACAACCCTTAAAAACAATAATAAAACAACACACTAACACA	20770333	AATTCTTACGACGACCCTTAAAAACGATAATAAAACAACGCGCTAACGCG	I	A	Red	CCGCCAGGTCCAGGTTCTTGCGGCGGCCCTTGAAGGCGATGGTGAGGCAGCGCGCTGGCG[CG]AAGGCACCCCCGAAGCGCCGCAGGCCCTCGGACTGGTGGCCCTCGCGGACCGCCTCGATG	37	17	43198423	CGCGCCAGCGCGCTGCCTCACCATCGCCTTCAAGGGCCGCCGCAAGAACC	17	40553949	R	PLCD3	NM_133373	Body	chr17:43198277-43198773	Island
cg18096251	chr5	2205553	2205554	-	0.900921	0.657792	0.953713	0.958184	0.951065	0.958497	0.843781		0.948688	0.856433	0.740777	0.744682	0.785191	0.70963	0.712369		0.785396	0.889136	-0.103741	0.0244646	cg18096251	cg18096251	15772317	AACACCATACCAAAACATCAATAAAAAATAACACATATACAAAAACCACA	31766326	AACGCCGTACCGAAACATCAATAAAAAATAACGCATATACAAAAACCACG	I	C	Grn	GAGGGGAGGTGAGACGCCGTGCCGGGGCATCAATGGGAGGTAACGCATGTGCAGAGGCCA[CG]CTGGGCTTCACCAGCAGCTGGTCAGAAGAGGCTGCCCTTCTTTGGGGCTTGTTAGCACCC	37	5	2205553	GACGCCGTGCCGGGGCATCAATGGGAGGTAACGCATGTGCAGAGGCCACG	5	2258553	R
cg18271789	chr7	4832112	4832113	-	0.551507	0.323635	0.259639	0.376417	0.569083	0.508455	0.323967		0.296701	0.54212	0.151499	0.196988	0.307846	0.182913	0.270253		0.278332	0.4161	-0.137769	0.0287212	cg18271789	cg18271789	41781478	ACRACTACAAAATCCTACCCCTTACCCAACCTCAAAACTATAAAAAAAAC			II			ACAGGCTGAAGGCGACTGCAGGGTCCTGCCCCTTGCCCAGCCTCAGGACTATGGAGGGGG[CG]AGTGACGCGCAAGGAACGGAGCAGGGGACACCGTGCGGGCTCAGGAGCTCCCCAGATGCC	37	7	4832112	CGCCCCCTCCATAGTCCTGAGGCTGGGCAAGGGGCAGGACCCTGCAGTCG	7	4798638	R				chr7:4832111-4832481	Island		DMR	TRUE
cg18278486	chr6	26987575	26987576	-	0.494308	0.695447	0.390997	0.424323	0.438002	0.545837	0.556672		0.487983	0.268639	0.408789	0.438424	0.421082	0.385311	0.405701		0.402276	0.506512	-0.104237	0.0282627	cg18278486	cg18278486	20781387	CTATTCCAAAACTATTTCTCRCAAACTAACCACAAAAAATACAACCCAAC			II			AAATAGAGGCCCTATTCCAGGGCTGTTTCTCGCAGACTAGCCACAGAAAATGCAGCCCAG[CG]CCACTTCCTTTCAGTAGCAACACGTTTCCAACACGTTTGTTAAGCGGGAACGGAAGTGAG	37	6	26987575	TATTCCAGGGCTGTTTCTCGCAGACTAGCCACAGAAAATGCAGCCCAGCG	6	27095554	R	LOC100270746;C6orf41	NR_026776;NR_026775	Body;Body	chr6:26987598-26988074	N_Shore
cg18311871	chr7	157754600	157754601	-	0.469619	0.420074	0.405196	0.497622	0.50778	0.496616	0.586219		0.461041	0.278611	0.373395	0.323211	0.462309	0.337657	0.161686		0.342559	0.483304	-0.140745	0.00573681	cg18311871	cg18311871	43795332	AAAAAAAACTTCCTAAATCACAATAAACCCAAAAAACCCAACAACAACCA	73797412	AAAAAAAACTTCCTAAATCACAATAAACCCAAAAAACCCGACGACGACCG	I	C	Grn	GAGTTCCAGTGGGAAAGAGGCTTCCTGAGTCACAGTGAGCCCAGGAGACCCGGCGGCGGC[CG]CACCGGGACCCGGGGTGTGTGGAGACCCGGCGGCCACACCTGGACCCGGGGTGTGTGGGA	37	7	157754600	CGGCCGCCGCCGGGTCTCCTGGGCTCACTGTGACTCAGGAAGCCTCTTTC	7	157447361	R	PTPRN2;PTPRN2;PTPRN2	NM_002847;NM_130842;NM_130843	Body;Body;Body
cg18354264	chr1	226411008	226411009	-	0.415612	0.372882	0.538866	0.566164	0.496172	0.601214	0.506423		0.593911	0.637233	0.682811	0.441384	0.733487	0.546808	0.630699		0.609476	0.499619	0.109857	0.0212255	cg18354264	cg18354264	29751509	AAAACTCAAAACCCAAACCATATAAAACACAAACCAAACAAAATACTTCC			II			GGGACTAGGGCAAGGCTCAAGGCCCAGGCCATGTAAGGCACAGGCCAGGCAAGGTGCTTC[CG]CCGCTCTTAACGGGGATTTGACCCGGAGAAGAGAGTTCTGTCGCCTGCGGCCCGCGCACC	37	1	226411008	AGGCTCAAGGCCCAGGCCATGTAAGGCACAGGCCAGGCAAGGTGCTTCCG	1	224477631	R	MIXL1	NM_031944	TSS1500	chr1:226411007-226411880	Island
cg18363918	chr19	51829984	51829985	-	0.351156	0.118088	0.318158	0.247288	0.542984	0.288505	0.491535		0.317128	0.13091	0.30586	0.175116	0.197098	0.170677	0.0942839		0.198725	0.336816	-0.138091	0.0302087	cg18363918	cg18363918	44720423	TATATATCCATATTATACCCATATTATCCCATATTAAATATTTATATCCA	72657405	TATATATCCGTATTATACCCGTATTATCCCGTATTAAATATTTATATCCG	I	A	Red	CCGCCCCGCTGATGTGTGTCCGTGTTGTGCCCGTGTTGTCCCGTGTTAAGTGTTTGTGTC[CG]GCCCCGCCCCCTCCTCCTCCTTCCCCCCACAGACGGCTTCACCTCGGAGGGAGAGATCCT	37	19	51829984	TGTGTGTCCGTGTTGTGCCCGTGTTGTCCCGTGTTAAGTGTTTGTGTCCG	19	56521796	R	IGLON5	NM_001101372	Body	chr19:51830064-51831145	N_Shore
cg18391209	chr1	223747670	223747671	+	0.247168	0.256399	0.273615	0.310786	0.242449	0.268691	0.853312		0.282156	0.937675	0.310457	0.883185	0.279126	0.847674	0.914376		0.636378	0.350346	0.286032	0.0362286	cg18391209	cg18391209	15607400	CCTAAATACTTAATACCAAAACCCAAATACCCTAACCTAACACCAACCTC			II			CCAGAACGACCCCCCTGCCTGAGTGTCGTCCCGGCAGGATTCACACAAGGACACAGGTTA[CG]AGGTTGGTGCCAGGCCAGGGCACCTGGGTCCTGGCATCAAGTACCCAGGAGCAGAGGCTC	37	1	223747670	CGAGGTTGGTGCCAGGCCAGGGCACCTGGGTCCTGGCATCAAGTACCCAG	1	221814293	F	CAPN8	NM_001143962	Body	chr1:223741965-223744525	S_Shelf
cg18421710	chr4	188009477	188009478	+	0.313955	0.721146	0.292821	0.333108	0.481934	0.422704	0.349666		0.258803	0.166224	0.259726	0.221045	0.293399	0.281951	0.10188		0.226147	0.416476	-0.190329	0.00277648	cg18421710	cg18421710	24784314	CTAACAATAAAATAAAACACAAAAAAATAAAACTCAACCCTACAAACCCC			II			GTGAATGCTGATGGGAGCCTGGGGACCTCAGCTTCTAAAGCCTGTTTCTGCCGCTCACCG[CG]GGGCCTGCAGGGCTGAGCTTCATCTTTCTGTGCTTCATTTCACTGTCAGTGGAAAGAGCA	37	4	188009477	CGGGGCCTGCAGGGCTGAGCTTCATCTTTCTGTGCTTCATTTCACTGTCA	4	188246471	F								TRUE
cg18517055	chr17	80581701	80581702	+	0.397505	0.710196	0.52705	0.314031	0.38232	0.393603	0.562582		0.473418	0.398294	0.190455	0.363932	0.335737	0.270223	0.417421		0.349926	0.469613	-0.119687	0.0483386	cg18517055	cg18517055	59692438	RACATCTCCTTATAATTTTAATTTACATTTCTCTAAAAACTAACRATAAC			II			CAAAACATCTGGGGCACTTCCCAAAAGATCTCGAAAGGGAAGAACCACAGGGAAAGATGT[CG]CCACCGCCAGTCCTCAGAGAAATGCAAACCAAAACCACAAGGAGATGCCGTTACCAGTGA	37	17	80581701	CGCCACCGCCAGTCCTCAGAGAAATGCAAACCAAAACCACAAGGAGATGC	17	78174990	F	WDR45L	NM_019613	Body
cg18527574	chr2	222434303	222434304	+	0.577825	0.615016	0.496337	0.725045	0.350545	0.662091	0.620839		0.465957	0.335288	0.532436	0.449505	0.420813	0.522371	0.427769		0.450591	0.578243	-0.127651	0.0176482	cg18527574	cg18527574	22701467	TTACATCCCTTTAAATATTCCCCTTACCTAACACTCTTCTAACCTAAACA	57782417	TTACGTCCCTTTAAATATTCCCCTTACCTAACGCTCTTCTAACCTAAACG	I	A	Red	ACACCTGAGTGCGTCAAAGCTTGGGGGGAAGGGAGGACAGCCCACCGAGCTGCGGTACCC[CG]CTCAGGCTAGAAGAGCGCTAGGTAAGGGGAACATCCAAAGGGACGCAATGAATTCAAAAC	37	2	222434303	TTGCGTCCCTTTGGATGTTCCCCTTACCTAGCGCTCTTCTAGCCTGAGCG	2	222142547	F	EPHA4	NM_004438	Body	chr2:222436034-222438941	N_Shore		RDMR
cg18527583	chr2	77856944	77856945	-	0.288856	0.548934	0.319908	0.300699	0.291653	0.361417	0.35727		0.242401	0.105014	0.182066	0.131964	0.266525	0.23454	0.117512		0.18286	0.352677	-0.169817	0.000331204	cg18527583	cg18527583	19646328	CCATTCTATTTACAACAATTAACTAAACCCAAAACCCTATCAACAATTCC			II			AGTATTAGGAACCATTCTGTTTACAGCAATTAACTGGACCCAAAGCCCTGTCAGCAGTTC[CG]GTTGTGTGGCCCTTCTTTGTGTCTGTTCTTTAATATTCAAAACTTGTTCAAATAGTGTGA	37	2	77856944	CGGAACTGCTGACAGGGCTTTGGGTCCAGTTAATTGCTGTAAACAGAATG	2	77710452	R								TRUE
cg18565717	chr12	132910801	132910802	+	0.878883	0.918407	0.796133	0.876896	0.78456	0.804316	0.831427		0.733088	0.707076	0.870209	0.73446	0.779092	0.552652	0.300196		0.668111	0.841517	-0.173407	0.0100189	cg18565717	cg18565717	29757442	TTTAATCATATCTTCTATAACATAATTACACTAAAATCTAATTAAACAAC			II			TATGCCAAACTCGCCCCACGCCCCCAAATGCCAGGTTCCCCGGGGTAGCAACGAATGACA[CG]TTGTCCAATCAGACTTCAGTGTAACCATGTCACAGAAGACATGACTAAAGCAAAACAGGA	37	12	132910801	TTAGTCATGTCTTCTGTGACATGGTTACACTGAAGTCTGATTGGACAACG	12	131420874	F				chr12:132910476-132910802	Island
cg18605031	chr3	49314155	49314156	+	0.506032	0.53416	0.409657	0.436691	0.408909	0.530939	0.409118		0.442171	0.23438	0.297009	0.392653	0.468736	0.409265	0.225898		0.352873	0.462215	-0.109342	0.0157599	cg18605031	cg18605031	45650451	AAATTAATTATTCCCAAAAATACACAAACCAACAAAAACTAAAACTAAAC			II			CCAGAGGATGTCTTCTGCAGAGGAGCCTGTGCACGGGCAGCGAGAAGGAGAGCGGCGCGG[CG]CTCAGTTCCAGCCTCTGCTGGCCTGTGCACTCCTGGGAATAACTAACTCCTTCAAAGGCC	37	3	49314155	AGTTAGTTATTCCCAGGAGTGCACAGGCCAGCAGAGGCTGGAACTGAGCG	3	49289159	F	C3orf62	NM_198562	1stExon	chr3:49314437-49314815	N_Shore		RDMR	TRUE
cg18634637	chr17	686357	686358	-	0.649247	0.712933	0.744329	0.852647	0.605659	0.532383	0.79099		0.820213	0.902733	0.864528	0.808818	0.817461	0.845169	0.752527		0.830207	0.698312	0.131895	0.00477029	cg18634637	cg18634637	11688302	TATTTCCATCTACAACAATATAATAACAATAATAAAATCCAAACCATTTC			II			TTTTTTTTTTTTATTTCCATCTACAGCAGTGTAATGACAATAGTAAAGTCCAGGCCATTT[CG]GGAAAAACAAGGGAAGATCCTGCTGGAAGGTCGCAGGCTCATTTCAGACGCTCTCAAGGC	37	17	686357	ATTTCCATCTACAGCAGTGTAATGACAATAGTAAAGTCCAGGCCATTTCG	17	633107	R	RNMTL1;GLOD4	NM_018146;NM_016080	Body;TSS1500	chr17:685150-685988	S_Shore
cg18660329	chr3	8713512	8713513	-	0.46405	0.263352	0.285725	0.538731	0.666445	0.559358	0.511695		0.692284	0.687935	0.611819	0.552978	0.634775	0.507297	0.598635		0.612246	0.469908	0.142338	0.0201597	cg18660329	cg18660329	54746478	AAAAAATCCAAAAATAATATCACCCCCCCTCTCCCCACCTAAATATTACA	47607455	AAAAAATCCGAAAATAATATCACCCCCCCTCTCCCCACCTAAATATTACG	I	A	Red	AAAAGATCCTAGGAAAAATCCGGGAGTAATATCACCCCCCCTCTCCCCACCTGGATATTA[CG]ATCCACATCGCAGGGGGGCGGGCGCCTCCCGCGATGCGGGGAGTAATATCACCCCCCTCT	37	3	8713512	GAAAAATCCGGGAGTAATATCACCCCCCCTCTCCCCACCTGGATATTACG	3	8688512	R
cg18663897	chr2	240900096	240900097	-	0.517029	0.534962	0.91943	0.532596	0.886711	0.924251	0.0811964		0.9454	0.951405	0.906281	0.908179	0.91711	0.899742	0.888525		0.916663	0.628025	0.288638	0.010113	cg18663897	cg18663897	35676423	AATATAAACCTCAATTAAACCACACCACACCAAACAAAACCCAAAACAAC			II			CTCTTCAGCATAATGTAAGCCTCAATTAAACCACACCACACCAAACAGGGCCCAGAGCAG[CG]TGTGTGCACGTGTGCAGTTTCGACGTGCCCGCACGCACATAGACGTACGATGGGGAAATT	37	2	240900096	CGCTGCTCTGGGCCCTGTTTGGTGTGGTGTGGTTTAATTGAGGCTTACAT	2	240548769	R	NDUFA10	NM_004544	3'UTR
[truncated: 325 more rows]
[truncated: 4 more columns]
