# Supplementary material for: Comparative DNA Methylation Profiling Reveals an Immunoepigenetic Signature of HIV-related Cognitive Impairment
Source: Sci Rep. 2016 Sep 15;6:33310. doi: 10.1038/srep33310 (PMC5024304; doi:10.1038/srep33310)
Supplement: Supplementary Dataset 2 [file srep33310-s2.xls]

## Sheet: Sheet1
UCSC_RefGene_Name
A2BP1
ABCA13
ABT1
ACP6
ACTN3
ADAMTS16
ADAMTS17
ADAMTS8
ADARB2
AFAP1
AGAP1
AIMP1
AKAP6
ALK
ALPI
ALPPL2
ANKFN1
ANKK1
ANKS1B
ANO1
ANO9
AP2A2
APC2
APCDD1L
AQP5
ARHGDIG
ARHGEF10
ARPC2
ARSB
ARX
ASAP3
ASB18
ASCL2
ATCAY
ATE1
ATP2B2
ATP9B
AXIN2
AZI1
B4GALNT2
B4GALNT4
BAHCC1
BAK1
BCAR3
BDNF
BIRC7
BPESC1
BRUNOL4
C10orf116
C13orf26
C13orf28
C15orf27
C16orf45
C17orf55
C17orf97
C19orf60
C1orf187
C20orf26
C3orf62
C4orf31
C6orf127
C9orf79
CA10
CABP2
CACNA1E
CACNB2
CACNG6
CADM1
CADPS
CAMK1
CAPN8
CARD11
CASP3
CASZ1
CBLN2
CCDC108
CCDC14
CCDC151
CCDC152
CCDC155
CD2AP
CDH13
CELSR3
CHL1
CHMP4B
CHST4
CIZ1
CLDN23
CLIC3
CNGB1
CNRIP1
CNTD2
COIL
COL23A1
COL4A1
COL4A2
COL5A2
COL9A1
COPS4
COX18
CPLX2
CREB5
CRIP2
CRISP2
CRISPLD2
CRTAC1
CRY2
CSMD1
CSPP1
CSRNP1
CUGBP2
CXCL12
CYFIP1
CYP26B1
CYP7B1
DAPK3
DCC
DCDC2
DDAH2
DGKG
DGKQ
DIO2
DLK1
DLX6AS
DMD
DNAJC17
DNAJC5
DOCK4
DPCR1
DPP10
DPPA4
DRD3
DRD4
DSC3
DSCAML1
EBF3
EGFR
EIF3E
ELMOD1
ELSPBP1
ENPP6
EPHA10
EPHA4
ERGIC2
ESPNP
FAM162B
FAM196B
FAM38A
FAM46D
FAM83A
FAM83F
FAM84A
FBLN7
FCGBP
FEZF2
FGF2
FLJ41350
FLJ90757
FRMD4A
GABARAPL3
GABRG2
GALNT9
GDAP1
GDF6
GH2
GHSR
GIPC2
GLIS1
GLRA1
GLT1D1
GMDS
GNA12
GNG12
GOLGA3
GPC4
GPC6
GPM6A
GPR123
GPR4
GPR83
GRIN1
GRM6
GRM8
GSDMD
GSTM1
GSTM5
GSTT1
GSTTP1
GTPBP8
H2AFJ
H2AFV
H2AFY2
HAVCR1
HCN2
HERC2P2
HLA-DPB2
HLA-DRB5
HLA-G
HLA-H
HMGCLL1
HMGXB3
HNRNPF
HOXA11AS
HOXA5
HOXC9
HOXD10
HRNBP3
HS3ST3A1
HS3ST3B1
HSD17B2
HTR2C
HTR5A
IFI44
IFT52
IGFL1
IGLL1
IGLON5
IGSF9B
IL12RB1
IL17C
IL7
IMPG1
INPP5A
IRF8
ISLR2
ITFG3
ITGA8
JAKMIP3
JPH1
JPH3
KATNAL2
KBTBD11
KCNF1
KCNIP4
KCNQ1DN
KCNS3
KIAA1161
KIAA1210
KIAA1704
KIF26B
KLB
KLHL28
KLHL34
KLK4
KRT19
KRT3
KRT36
KRT80
KSR2
L1CAM
LASS4
LDHAL6A
LGALS13
LHPP
LHX8
LHX9
LIG4
LMCD1
LOC100134317
LOC100270746
LOC148145
LOC285830
LOC391322
LOC441666
LOC732275
LRPAP1
LRRC16A
LRRC27
LRRC43
LTB4R
LTBP4
LYPD6
MAL2
MAP3K5
MDGA1
MED12L
MICB
MID1
MIR203
MIR662
MIR9-3
MIXL1
MLXIPL
MMEL1
MOG
MRPS12
MSLN
MSX1
MTNR1B
MTUS2
MUC21
MXRA8
MYH11
MYL5
MYO3B
MYO5B
MYO7A
MYT1L
NAV2
NCKAP5
NDRG4
NDUFA10
NDUFA12
NDUFC2
NECAB2
NEDD4
NEIL3
NINJ2
NIPAL2
NKAIN3
NKAIN4
NMBR
NOS1
NOTO
NPAS3
NPR2
NR2F2
NR4A2
NR5A1
NTNG1
OCA2
ODZ4
OLFM3
OPCML
OPRM1
OR1B1
OR2AG1
OR2B11
OSCP1
OTX2OS1
OXGR1
P4HA3
PACS2
PAX7
PC
PCCA
PCDH8
PCDHA1
PCDHA6
PCDHB1
PCDHB15
PCDHB17
PCDHB7
PCDHB8
PCDHGA2
PCDHGA4
PCDHGB1
PCP4
PCSK2
PDE4B
PDIA2
PDIA3P
PDPN
PGAM2
PHACTR3
PHLDB1
PIWIL1
PKP3
PLA2G7
PLCD3
PLCXD3
PLD3
PLD6
PLEKHN1
PMF1
PNPLA2
POMC
POU2AF1
PPAPDC1A
PPIAL4B
PPP2CB
PRDM15
PRDM2
PRKD1
PRRT1
PRSS50
PSG4
PTHLH
PTPRD
PTPRN2
PTPRQ
PTPRR
RADIL
RAI1
RASGEF1C
RASGRF2
RASSF1
RB1
RBPJL
RCAN1
RGMA
RHCG
RHOJ
RNF165
RNMTL1
ROR2
RPH3A
RPH3AL
RPTOR
RSL1D1
RSPO1
S1PR1
SCARA5
SCT
SDC3
SDK1
SEC14L1
SEMA5A
SFTA2
SH2B2
SHANK2
SHISA7
SHOX2
SIGLEC15
SLC22A3
SLC25A16
SLC35F4
SLC43A2
SLC6A18
SLC6A20
SLITRK3
SNRPF
SORCS2
SPACA1
SPAG4L
SPATA18
SRPK2
ST5
ST6GALNAC2
STC1
STRADA
SUPT3H
SYNE2
SYNPR
SYT10
SYT3
T-SP1
TACC2
TAF7L
TANC1
TBC1D3C
TBPL2
TDH
TFAP2B
TGFBR1
TGFBR3
TGIF2LX
TGM7
THBS1
THOC7
THSD7B
TIMP4
TMEM132C
TNFSF9
TNXB
TP53I13
TPH2
TPO
TRIM24
TRIM31
TRPS1
TSNAX-DISC1
TSPAN9
TSPYL2
TTC23L
TTYH1
TUBGCP5
UBFD1
UCKL1
UCN
VWA5B2
WDR33
WDR45L
WNK4
WSCD2
WT1
WTIP
XKR4
YBX2
YOD1
ZADH2
ZAP70
ZBTB7C
ZFP57
ZFP92
ZFYVE28
ZIC2
ZIC3
ZNF385B
ZNF385D
ZNF423
ZNF582
ZNF7
ZNF831
ZNF833
ZSCAN1
ZXDA
